# Supplementary material for: Integrative linkage mapping and transcriptomic profiling uncover ozone-response modules in a peri-urban forest tree
Source: G3 (Bethesda). 2026 Mar 25;16(6):jkag069. doi: 10.1093/g3journal/jkag069 (PMC13261527; doi:10.1093/g3journal/jkag069)
Supplement: jkag069_Supplementary_Data [file jkag069_Supplementary_Data.zip]

Archive with 11 entries (11 files):
- Supplementary_Figure_1_G3-2026-406677.tif
- Supplementary_Figure_2_G3-2026-406677.tif
- Supplementary_Figure_3_G3-2026-406677.tif
- Supplementary_Figure_4_G3-2026-406677.tif
- Supplementary_Figure_5_G3-2026-406677.tif
- Supplementary_Legends_G3-2026-406677.docx
- Supplementary_Table_1_G3-2026-406677.docx
- Supplementary_Table_2_G3-2026-406677.xlsx
- Supplementary_Table_3_G3-2026-406677.xlsx
- Supplementary_Table_4_G3-2026-406677.csv
- Supplementary_Table_5_G3-2026-406677.csv
