# Supplementary material for: Integrative linkage mapping and transcriptomic profiling uncover ozone-response modules in a peri-urban forest tree
Source: G3 (Bethesda). 2026 Mar 25;16(6):jkag069. doi: 10.1093/g3journal/jkag069 (PMC13261527; doi:10.1093/g3journal/jkag069)
Supplement: jkag069_Supplementary_Data [file jkag069_Supplementary_Data.zip › Supplementary_Table_2_G3-2026-406677.xlsx]

## Sheet: allresultslg
Locus	Gene	Linkage group
CLocus_8	AB_030163_T.1	1
CLocus_8	AB_033154_T.1	1
CLocus_8	AB_033903_T.1	1
CLocus_8	AB_031842_T.1	1
CLocus_160	AB_041840_T.1	1
CLocus_313	AB_034628_T.1	1
CLocus_313	AB_033713_T.1	1
CLocus_313	AB_031945_T.1	1
CLocus_313	AB_030813_T.1	1
CLocus_313	AB_022205_T.1	1
CLocus_313	AB_027579_T.1	1
CLocus_313	AB_043152_T.1	1
CLocus_313	AB_025134_T.1	1
CLocus_313	AB_033056_T.1	1
CLocus_313	AB_029877_T.1	1
CLocus_313	AB_025880_T.1	1
CLocus_313	AB_035460_T.1	1
CLocus_313	AB_027524_T.1	1
CLocus_313	AB_033562_T.1	1
CLocus_1070	AB_016159_T.1	1
CLocus_1070	AB_000780_T.1	1
CLocus_1289	AB_025711_T.1	1
CLocus_1289	AB_001556_T.1	1
CLocus_1289	AB_031897_T.1	1
CLocus_1640	AB_020108_T.1	1
CLocus_1640	AB_020715_T.1	1
CLocus_1811	AB_032409_T.1	1
CLocus_1954	AB_009318_T.1	1
CLocus_2052	AB_000464_T.1	1
CLocus_2052	AB_021381_T.1	1
CLocus_2052	AB_030990_T.1	1
CLocus_3383	AB_018425_T.1	1
CLocus_5085	AB_013331_T.1	1
CLocus_5085	AB_026122_T.1	1
CLocus_5346	AB_019534_T.1	1
CLocus_5346	AB_027758_T.1	1
CLocus_5346	AB_024365_T.1	1
CLocus_5346	AB_014524_T.1	1
CLocus_5346	AB_011422_T.1	1
CLocus_5346	AB_022634_T.1	1
CLocus_5406	AB_011364_T.1	1
CLocus_5522	AB_020664_T.1	1
CLocus_5522	AB_012267_T.1	1
CLocus_5522	AB_012220_T.1	1
CLocus_5522	AB_041614_T.1	1
CLocus_5522	AB_040874_T.1	1
CLocus_5522	AB_029892_T.1	1
CLocus_5522	AB_043801_T.1	1
CLocus_5522	AB_042365_T.1	1
CLocus_5522	AB_015317_T.1	1
CLocus_5522	AB_028288_T.1	1
CLocus_6131	AB_012064_T.1	1
CLocus_6131	AB_034797_T.1	1
CLocus_6131	AB_003234_T.1	1
CLocus_6897	AB_007066_T.1	1
CLocus_6897	AB_004536_T.1	1
CLocus_6906	AB_033056_T.1	1
CLocus_6906	AB_030813_T.1	1
CLocus_6906	AB_027579_T.1	1
CLocus_6906	AB_022205_T.1	1
CLocus_6906	AB_034628_T.1	1
CLocus_6906	AB_033713_T.1	1
CLocus_6906	AB_043152_T.1	1
CLocus_6906	AB_025134_T.1	1
CLocus_6906	AB_031945_T.1	1
CLocus_6906	AB_025880_T.1	1
CLocus_6906	AB_035460_T.1	1
CLocus_6906	AB_029877_T.1	1
CLocus_7282	AB_001104_T.1	1
CLocus_7334	AB_039912_T.1	1
CLocus_7334	AB_009907_T.1	1
CLocus_7334	AB_040588_T.1	1
CLocus_7334	AB_028748_T.1	1
CLocus_7334	AB_031011_T.1	1
CLocus_7334	AB_039021_T.1	1
CLocus_7334	AB_045863_T.1	1
CLocus_7334	AB_009908_T.1	1
CLocus_7334	AB_009045_T.1	1
CLocus_7334	AB_035165_T.1	1
CLocus_7334	AB_022415_T.1	1
CLocus_7334	AB_011330_T.1	1
CLocus_7334	AB_025215_T.1	1
CLocus_7334	AB_025090_T.1	1
CLocus_7334	AB_044328_T.1	1
CLocus_7334	AB_005990_T.1	1
CLocus_7334	AB_032495_T.1	1
CLocus_7334	AB_028911_T.1	1
CLocus_7334	AB_004114_T.1	1
CLocus_7334	AB_008547_T.1	1
CLocus_7334	AB_045477_T.1	1
CLocus_7334	AB_037339_T.1	1
CLocus_7334	AB_016675_T.1	1
CLocus_7334	AB_001041_T.1	1
CLocus_7334	AB_035077_T.1	1
CLocus_7334	AB_004115_T.1	1
CLocus_7334	AB_030851_T.1	1
CLocus_7535	AB_031104_T.1	1
CLocus_8117	AB_021923_T.1	1
CLocus_8117	AB_017037_T.1	1
CLocus_8117	AB_045094_T.1	1
CLocus_8165	AB_008314_T.1	1
CLocus_8853	AB_021972_T.1	1
CLocus_8853	AB_021972_T.1	1
CLocus_8874	AB_021998_T.1	1
CLocus_9089	AB_013357_T.1	1
CLocus_9173	AB_025166_T.1	1
CLocus_9281	AB_020893_T.1	1
CLocus_9281	AB_040712_T.1	1
CLocus_9281	AB_012734_T.1	1
CLocus_9429	AB_012917_T.1	1
CLocus_9429	AB_012917_T.1	1
CLocus_9429	AB_008972_T.1	1
CLocus_9744	AB_019783_T.1	1
CLocus_10030	AB_020911_T.1	1
CLocus_10390	AB_030695_T.1	1
CLocus_10486	AB_015318_T.1	1
CLocus_10486	AB_041906_T.1	1
CLocus_10486	AB_020446_T.1	1
CLocus_11575	AB_040874_T.1	1
CLocus_11575	AB_041614_T.1	1
CLocus_11575	AB_012267_T.1	1
CLocus_11575	AB_012220_T.1	1
CLocus_11575	AB_020664_T.1	1
CLocus_11575	AB_015317_T.1	1
CLocus_11575	AB_043801_T.1	1
CLocus_11575	AB_042365_T.1	1
CLocus_11575	AB_029892_T.1	1
CLocus_11740	AB_017691_T.1	1
CLocus_11882	AB_015071_T.1	1
CLocus_11882	AB_013223_T.1	1
CLocus_12006	AB_013183_T.1	1
CLocus_12089	AB_024621_T.1	1
CLocus_12299	AB_023632_T.1	1
CLocus_12299	AB_003082_T.1	1
CLocus_12817	AB_020074_T.1	1
CLocus_12817	AB_020649_T.1	1
CLocus_12817	AB_020715_T.1	1
CLocus_12817	AB_020108_T.1	1
CLocus_14015	AB_021284_T.1	1
CLocus_14352	AB_007470_T.1	1
CLocus_14516	AB_023834_T.1	1
CLocus_15158	AB_024668_T.1	1
CLocus_15249	AB_008707_T.1	1
CLocus_15311	AB_039688_T.1	1
CLocus_15401	AB_031815_T.1	1
CLocus_15401	AB_018432_T.1	1
CLocus_15401	AB_018264_T.1	1
CLocus_15723	AB_003234_T.1	1
CLocus_15826	AB_033106_T.1	1
CLocus_15826	AB_019030_T.1	1
CLocus_16079	AB_024129_T.1	1
CLocus_16079	AB_001492_T.1	1
CLocus_16079	AB_029250_T.1	1
CLocus_16092	AB_044675_T.1	1
CLocus_16431	AB_002974_T.1	1
CLocus_16431	AB_024653_T.1	1
CLocus_17593	AB_032086_T.1	1
CLocus_17593	AB_004659_T.1	1
CLocus_17951	AB_030954_T.1	1
CLocus_18194	AB_007998_T.1	1
CLocus_18761	AB_009079_T.1	1
CLocus_18761	AB_042555_T.1	1
CLocus_18869	AB_018312_T.1	1
CLocus_18869	AB_002879_T.1	1
CLocus_18869	AB_038100_T.1	1
CLocus_18869	AB_012502_T.1	1
CLocus_18869	AB_040684_T.1	1
CLocus_18869	AB_026978_T.1	1
CLocus_18869	AB_022611_T.1	1
CLocus_18869	AB_035948_T.1	1
CLocus_19305	AB_016759_T.1	1
CLocus_19305	AB_021381_T.1	1
CLocus_19305	AB_000464_T.1	1
CLocus_20038	AB_043558_T.1	1
CLocus_20038	AB_015836_T.1	1
CLocus_20038	AB_023563_T.1	1
CLocus_20038	AB_023449_T.1	1
CLocus_20122	AB_026232_T.1	1
CLocus_20122	AB_033151_T.1	1
CLocus_20122	AB_024735_T.1	1
CLocus_20122	AB_029398_T.1	1
CLocus_21183	AB_002491_T.1	1
CLocus_21183	AB_037726_T.1	1
CLocus_21246	AB_002301_T.1	1
CLocus_21891	AB_026805_T.1	1
CLocus_21891	AB_026805_T.1	1
CLocus_21891	AB_021415_T.1	1
CLocus_21891	AB_025574_T.1	1
CLocus_22037	AB_029909_T.1	1
CLocus_22145	AB_007643_T.1	1
CLocus_22145	AB_025537_T.1	1
CLocus_23065	AB_004548_T.1	1
CLocus_23097	AB_002028_T.1	1
CLocus_23097	AB_018054_T.1	1
CLocus_23334	AB_012064_T.1	1
CLocus_23334	AB_034797_T.1	1
CLocus_23334	AB_003234_T.1	1
CLocus_23501	AB_030604_T.1	1
CLocus_23512	AB_001492_T.1	1
CLocus_23512	AB_029250_T.1	1
CLocus_23512	AB_024129_T.1	1
CLocus_23598	AB_034210_T.1	1
CLocus_23991	AB_003439_T.1	1
CLocus_24173	AB_027362_T.1	1
CLocus_24173	AB_031827_T.1	1
CLocus_24173	AB_022190_T.1	1
CLocus_24173	AB_011320_T.1	1
CLocus_24173	AB_002528_T.1	1
CLocus_24173	AB_001821_T.1	1
CLocus_24173	AB_044299_T.1	1
CLocus_24173	AB_027583_T.1	1
CLocus_24173	AB_031810_T.1	1
CLocus_24173	AB_024178_T.1	1
CLocus_24173	AB_029209_T.1	1
CLocus_24173	AB_011652_T.1	1
CLocus_24173	AB_024733_T.1	1
CLocus_24173	AB_025739_T.1	1
CLocus_24173	AB_022213_T.1	1
CLocus_24173	AB_043208_T.1	1
CLocus_24173	AB_037751_T.1	1
CLocus_24173	AB_028276_T.1	1
CLocus_24173	AB_002560_T.1	1
CLocus_24173	AB_023616_T.1	1
CLocus_24173	AB_011745_T.1	1
CLocus_24173	AB_015199_T.1	1
CLocus_24173	AB_043285_T.1	1
CLocus_24173	AB_039299_T.1	1
CLocus_24173	AB_035628_T.1	1
CLocus_25037	AB_028689_T.1	1
CLocus_25158	AB_003852_T.1	1
CLocus_26390	AB_019819_T.1	1
CLocus_26390	AB_009319_T.1	1
CLocus_26390	AB_008695_T.1	1
CLocus_26390	AB_005062_T.1	1
CLocus_26390	AB_016548_T.1	1
CLocus_26390	AB_021341_T.1	1
CLocus_26390	AB_020691_T.1	1
CLocus_26390	AB_018664_T.1	1
CLocus_26390	AB_002966_T.1	1
CLocus_26390	AB_027860_T.1	1
CLocus_26390	AB_000218_T.1	1
CLocus_26390	AB_019437_T.1	1
CLocus_26781	AB_009319_T.1	1
CLocus_26781	AB_020691_T.1	1
CLocus_26781	AB_021341_T.1	1
CLocus_26781	AB_016548_T.1	1
CLocus_26781	AB_002966_T.1	1
CLocus_26781	AB_019435_T.1	1
CLocus_26781	AB_005323_T.1	1
CLocus_26781	AB_017205_T.1	1
CLocus_26781	AB_033452_T.1	1
CLocus_26781	AB_000218_T.1	1
CLocus_26926	AB_012624_T.1	1
CLocus_26926	AB_034202_T.1	1
CLocus_26926	AB_039056_T.1	1
CLocus_26926	AB_037147_T.1	1
CLocus_26926	AB_014406_T.1	1
CLocus_26926	AB_000540_T.1	1
CLocus_27134	AB_045280_T.1	1
CLocus_27134	AB_038370_T.1	1
CLocus_28227	AB_017632_T.1	1
CLocus_28849	AB_024931_T.1	1
CLocus_28849	AB_014277_T.1	1
CLocus_29087	AB_042432_T.1	1
CLocus_29087	AB_038967_T.1	1
CLocus_29087	AB_035883_T.1	1
CLocus_29166	AB_024162_T.1	1
CLocus_29166	AB_024162_T.1	1
CLocus_29166	AB_024162_T.1	1
CLocus_29166	AB_024162_T.1	1
CLocus_29166	AB_024162_T.1	1
CLocus_29166	AB_024162_T.1	1
CLocus_29166	AB_045151_T.1	1
CLocus_29166	AB_045151_T.1	1
CLocus_29166	AB_045151_T.1	1
CLocus_29166	AB_045151_T.1	1
CLocus_29166	AB_002575_T.1	1
CLocus_29715	AB_011354_T.1	1
CLocus_29715	AB_021276_T.1	1
CLocus_30830	AB_014453_T.1	1
CLocus_31083	AB_003161_T.1	1
CLocus_31238	AB_025537_T.1	1
CLocus_31787	AB_007998_T.1	1
CLocus_32329	AB_011745_T.1	1
CLocus_32329	AB_044299_T.1	1
CLocus_32329	AB_031827_T.1	1
CLocus_32329	AB_027583_T.1	1
CLocus_32329	AB_027362_T.1	1
CLocus_32329	AB_022190_T.1	1
CLocus_32329	AB_011320_T.1	1
CLocus_32329	AB_002528_T.1	1
CLocus_32329	AB_001821_T.1	1
CLocus_32329	AB_028276_T.1	1
CLocus_32329	AB_024178_T.1	1
CLocus_32329	AB_022213_T.1	1
CLocus_32329	AB_024733_T.1	1
CLocus_32329	AB_015199_T.1	1
CLocus_32329	AB_023616_T.1	1
CLocus_32329	AB_031810_T.1	1
CLocus_32422	AB_025251_T.1	1
CLocus_32422	AB_025292_T.1	1
CLocus_32422	AB_023521_T.1	1
CLocus_32453	AB_009126_T.1	1
CLocus_32593	AB_002632_T.1	1
CLocus_33386	AB_038716_T.1	1
CLocus_33386	AB_033822_T.1	1
CLocus_33386	AB_026887_T.1	1
CLocus_33772	AB_025166_T.1	1
CLocus_34282	AB_005062_T.1	1
CLocus_34282	AB_021341_T.1	1
CLocus_34282	AB_008695_T.1	1
CLocus_34282	AB_019819_T.1	1
CLocus_34282	AB_009319_T.1	1
CLocus_34282	AB_016548_T.1	1
CLocus_34282	AB_020691_T.1	1
CLocus_34282	AB_018664_T.1	1
CLocus_34282	AB_002966_T.1	1
CLocus_35058	AB_002381_T.1	1
CLocus_35058	AB_002382_T.1	1
CLocus_35181	AB_021688_T.1	1
CLocus_35181	AB_021688_T.1	1
CLocus_35463	AB_033081_T.1	1
CLocus_35463	AB_042847_T.1	1
CLocus_36050	AB_017825_T.1	1
CLocus_36267	AB_012108_T.1	1
CLocus_36267	AB_022406_T.1	1
CLocus_36267	AB_040281_T.1	1
CLocus_36267	AB_010337_T.1	1
CLocus_36267	AB_023276_T.1	1
CLocus_36267	AB_023778_T.1	1
CLocus_36267	AB_010336_T.1	1
CLocus_36465	AB_038430_T.1	1
CLocus_36642	AB_004040_T.1	1
CLocus_36643	AB_012375_T.1	1
CLocus_36839	AB_041233_T.1	1
CLocus_37124	AB_011847_T.1	1
CLocus_37124	AB_019738_T.1	1
CLocus_37124	AB_034651_T.1	1
CLocus_37124	AB_011876_T.1	1
CLocus_37124	AB_030765_T.1	1
CLocus_37124	AB_000218_T.1	1
CLocus_37124	AB_021338_T.1	1
CLocus_37124	AB_005323_T.1	1
CLocus_37124	AB_015186_T.1	1
CLocus_37124	AB_017205_T.1	1
CLocus_37124	AB_029508_T.1	1
CLocus_37124	AB_002003_T.1	1
CLocus_37188	AB_001977_T.1	1
CLocus_37188	AB_030567_T.1	1
CLocus_37188	AB_025963_T.1	1
CLocus_37188	AB_018035_T.1	1
CLocus_37188	AB_044120_T.1	1
CLocus_37217	AB_024197_T.1	1
CLocus_37220	AB_010299_T.1	1
CLocus_37543	AB_006737_T.1	1
CLocus_37543	AB_031581_T.1	1
CLocus_38334	AB_039123_T.1	1
CLocus_38570	AB_013719_T.1	1
CLocus_38608	AB_023970_T.1	1
CLocus_38608	AB_001068_T.1	1
CLocus_38608	AB_013888_T.1	1
CLocus_38642	AB_039332_T.1	1
CLocus_39040	AB_037748_T.1	1
CLocus_39040	AB_021415_T.1	1
CLocus_39040	AB_026330_T.1	1
CLocus_39040	AB_031794_T.1	1
CLocus_39040	AB_031794_T.1	1
CLocus_39040	AB_026547_T.1	1
CLocus_39040	AB_026805_T.1	1
CLocus_39040	AB_026805_T.1	1
CLocus_39040	AB_025574_T.1	1
CLocus_39040	AB_023219_T.1	1
CLocus_39040	AB_023219_T.1	1
CLocus_39040	AB_036604_T.1	1
CLocus_39040	AB_044850_T.1	1
CLocus_39040	AB_010011_T.1	1
CLocus_39040	AB_024930_T.1	1
CLocus_39163	AB_007998_T.1	1
CLocus_39167	AB_025537_T.1	1
CLocus_39719	AB_000234_T.1	1
CLocus_39965	AB_003176_T.1	1
CLocus_39965	AB_003176_T.1	1
CLocus_39965	AB_041840_T.1	1
CLocus_39965	AB_017563_T.1	1
CLocus_39965	AB_020471_T.1	1
CLocus_39965	AB_033522_T.1	1
CLocus_39965	AB_001416_T.1	1
CLocus_40640	AB_016354_T.1	1
CLocus_40640	AB_029629_T.1	1
CLocus_41275	AB_044926_T.1	1
CLocus_41275	AB_020061_T.1	1
CLocus_41275	AB_021890_T.1	1
CLocus_41275	AB_020060_T.1	1
CLocus_41275	AB_016139_T.1	1
CLocus_41275	AB_002148_T.1	1
CLocus_41275	AB_037745_T.1	1
CLocus_41275	AB_000814_T.1	1
CLocus_41275	AB_016325_T.1	1
CLocus_41576	AB_020188_T.1	1
CLocus_42376	AB_022430_T.1	1
CLocus_42376	AB_014401_T.1	1
CLocus_44109	AB_020724_T.1	1
CLocus_44109	AB_045270_T.1	1
CLocus_44109	AB_038168_T.1	1
CLocus_44331	AB_003528_T.1	1
CLocus_44571	AB_038474_T.1	1
CLocus_44571	AB_001806_T.1	1
CLocus_45037	AB_033274_T.1	1
CLocus_45037	AB_022277_T.1	1
CLocus_45037	AB_024286_T.1	1
CLocus_45037	AB_033173_T.1	1
CLocus_45037	AB_023436_T.1	1
CLocus_45037	AB_014226_T.1	1
CLocus_45037	AB_028139_T.1	1
CLocus_45037	AB_021807_T.1	1
CLocus_45037	AB_006691_T.1	1
CLocus_45037	AB_030727_T.1	1
CLocus_45037	AB_024766_T.1	1
CLocus_45037	AB_025976_T.1	1
CLocus_45037	AB_024534_T.1	1
CLocus_45037	AB_010036_T.1	1
CLocus_45037	AB_041460_T.1	1
CLocus_45037	AB_024073_T.1	1
CLocus_45037	AB_028873_T.1	1
CLocus_45037	AB_002320_T.1	1
CLocus_45037	AB_026665_T.1	1
CLocus_45647	AB_034491_T.1	1
CLocus_46121	AB_027842_T.1	1
CLocus_46121	AB_021922_T.1	1
CLocus_46121	AB_023156_T.1	1
CLocus_46121	AB_041480_T.1	1
CLocus_46619	AB_003614_T.1	1
CLocus_48271	AB_009126_T.1	1
CLocus_48717	AB_008116_T.1	1
CLocus_48717	AB_043741_T.1	1
CLocus_48775	AB_010396_T.1	1
CLocus_49366	AB_003040_T.1	1
CLocus_49691	AB_016773_T.1	1
CLocus_50587	AB_005192_T.1	1
CLocus_50949	AB_021652_T.1	1
CLocus_51061	AB_033897_T.1	1
CLocus_51061	AB_033897_T.1	1
CLocus_51061	AB_011887_T.1	1
CLocus_51146	AB_000148_T.1	1
CLocus_51559	AB_041382_T.1	1
CLocus_52453	AB_002893_T.1	1
CLocus_52453	AB_021465_T.1	1
CLocus_52453	AB_020654_T.1	1
CLocus_52453	AB_044621_T.1	1
CLocus_52453	AB_012783_T.1	1
CLocus_52453	AB_012614_T.1	1
CLocus_52727	AB_009024_T.1	1
CLocus_53457	AB_044029_T.1	1
CLocus_53457	AB_024866_T.1	1
CLocus_53457	AB_027272_T.1	1
CLocus_53457	AB_031956_T.1	1
CLocus_53457	AB_036087_T.1	1
CLocus_54056	AB_012855_T.1	1
CLocus_54067	AB_008250_T.1	1
CLocus_54258	AB_017501_T.1	1
CLocus_54258	AB_009712_T.1	1
CLocus_55493	AB_015580_T.1	1
CLocus_55605	AB_025957_T.1	1
CLocus_55605	AB_024290_T.1	1
CLocus_56258	AB_003196_T.1	1
CLocus_56529	AB_009424_T.1	1
CLocus_56782	AB_035756_T.1	1
CLocus_58297	AB_029529_T.1	1
CLocus_58663	AB_025341_T.1	1
CLocus_59376	AB_045757_T.1	1
CLocus_59376	AB_019516_T.1	1
CLocus_59953	AB_012547_T.1	1
CLocus_59953	AB_030163_T.1	1
CLocus_59953	AB_033154_T.1	1
CLocus_59953	AB_020323_T.1	1
CLocus_60595	AB_005062_T.1	1
CLocus_60595	AB_019819_T.1	1
CLocus_60595	AB_009319_T.1	1
CLocus_60595	AB_008695_T.1	1
CLocus_60595	AB_021341_T.1	1
CLocus_60595	AB_016548_T.1	1
CLocus_60595	AB_002966_T.1	1
CLocus_60595	AB_018664_T.1	1
CLocus_60595	AB_020691_T.1	1
CLocus_60595	AB_027860_T.1	1
CLocus_60595	AB_005323_T.1	1
CLocus_60927	AB_017103_T.1	1
CLocus_60927	AB_036296_T.1	1
CLocus_60927	AB_014158_T.1	1
CLocus_60927	AB_000843_T.1	1
CLocus_60927	AB_014369_T.1	1
CLocus_60927	AB_026152_T.1	1
CLocus_60927	AB_014048_T.1	1
CLocus_60927	AB_044923_T.1	1
CLocus_60927	AB_029725_T.1	1
CLocus_60927	AB_043683_T.1	1
CLocus_60927	AB_015626_T.1	1
CLocus_60927	AB_036792_T.1	1
CLocus_60927	AB_028025_T.1	1
CLocus_60927	AB_014616_T.1	1
CLocus_60927	AB_026556_T.1	1
CLocus_61094	AB_044387_T.1	1
CLocus_61094	AB_041900_T.1	1
CLocus_61747	AB_012369_T.1	1
CLocus_61991	AB_020522_T.1	1
CLocus_61991	AB_005098_T.1	1
CLocus_62410	AB_000392_T.1	1
CLocus_63824	AB_012375_T.1	1
CLocus_63922	AB_019645_T.1	1
CLocus_63922	AB_002966_T.1	1
CLocus_63922	AB_018405_T.1	1
CLocus_63922	AB_016548_T.1	1
CLocus_63922	AB_018664_T.1	1
CLocus_63922	AB_021461_T.1	1
CLocus_63922	AB_008832_T.1	1
CLocus_64003	AB_023821_T.1	1
CLocus_64248	AB_004548_T.1	1
CLocus_64572	AB_018929_T.1	1
CLocus_64572	AB_018929_T.1	1
CLocus_64572	AB_018929_T.1	1
CLocus_65416	AB_014933_T.1	1
CLocus_65416	AB_027631_T.1	1
CLocus_65416	AB_038589_T.1	1
CLocus_65416	AB_045046_T.1	1
CLocus_65997	AB_031858_T.1	1
CLocus_65997	AB_029111_T.1	1
CLocus_66769	AB_023973_T.1	1
CLocus_66769	AB_040049_T.1	1
CLocus_66769	AB_022452_T.1	1
CLocus_66950	AB_010107_T.1	1
CLocus_66950	AB_007853_T.1	1
CLocus_66950	AB_024978_T.1	1
CLocus_66950	AB_040058_T.1	1
CLocus_67051	AB_022176_T.1	1
CLocus_67051	AB_009127_T.1	1
CLocus_67644	AB_017230_T.1	1
CLocus_67974	AB_012041_T.1	1
CLocus_69221	AB_037549_T.1	1
CLocus_69221	AB_022276_T.1	1
CLocus_69221	AB_017935_T.1	1
CLocus_69221	AB_043965_T.1	1
CLocus_69221	AB_019483_T.1	1
CLocus_69221	AB_045898_T.1	1
CLocus_69221	AB_026546_T.1	1
CLocus_69976	AB_010107_T.1	1
CLocus_69976	AB_033268_T.1	1
CLocus_69976	AB_028373_T.1	1
CLocus_69976	AB_030974_T.1	1
CLocus_69976	AB_024978_T.1	1
CLocus_69976	AB_007853_T.1	1
CLocus_70447	AB_034945_T.1	1
CLocus_71204	AB_044621_T.1	1
CLocus_71204	AB_012783_T.1	1
CLocus_71204	AB_012614_T.1	1
CLocus_71204	AB_002893_T.1	1
CLocus_71204	AB_020654_T.1	1
CLocus_71204	AB_021465_T.1	1
CLocus_71598	AB_032618_T.1	1
CLocus_71627	AB_045485_T.1	1
CLocus_71627	AB_042923_T.1	1
CLocus_72030	AB_029678_T.1	1
CLocus_72098	AB_025324_T.1	1
CLocus_72200	AB_044687_T.1	1
CLocus_72200	AB_029635_T.1	1
CLocus_72200	AB_034481_T.1	1
CLocus_72200	AB_002188_T.1	1
CLocus_72200	AB_028605_T.1	1
CLocus_72200	AB_001876_T.1	1
CLocus_72445	AB_030895_T.1	1
CLocus_74284	AB_027656_T.1	1
CLocus_74364	AB_014075_T.1	1
CLocus_74570	AB_000712_T.1	1
CLocus_74570	AB_022242_T.1	1
CLocus_74570	AB_000711_T.1	1
CLocus_74570	AB_009745_T.1	1
CLocus_74570	AB_031150_T.1	1
CLocus_74666	AB_006442_T.1	1
CLocus_75496	AB_029469_T.1	1
CLocus_76203	AB_040357_T.1	1
CLocus_76203	AB_021461_T.1	1
CLocus_76203	AB_002966_T.1	1
CLocus_77053	AB_033299_T.1	1
CLocus_77053	AB_033299_T.1	1
CLocus_77053	AB_037723_T.1	1
CLocus_77053	AB_037723_T.1	1
CLocus_77053	AB_038092_T.1	1
CLocus_80779	AB_034224_T.1	1
CLocus_80779	AB_026660_T.1	1
CLocus_80779	AB_023864_T.1	1
CLocus_80779	AB_031691_T.1	1
CLocus_83445	AB_011558_T.1	1
CLocus_89205	AB_013350_T.1	1
CLocus_89205	AB_031662_T.1	1
CLocus_89207	AB_026319_T.1	1
CLocus_89207	AB_023592_T.1	1
CLocus_89207	AB_045416_T.1	1
CLocus_89207	AB_026948_T.1	1
CLocus_89207	AB_041101_T.1	1
CLocus_89207	AB_027471_T.1	1
CLocus_89207	AB_019694_T.1	1
CLocus_89619	AB_000129_T.1	1
CLocus_90038	AB_026948_T.1	1
CLocus_90038	AB_026319_T.1	1
CLocus_90038	AB_023592_T.1	1
CLocus_114896	AB_002893_T.1	1
CLocus_114896	AB_021465_T.1	1
CLocus_114896	AB_020654_T.1	1
CLocus_114896	AB_012783_T.1	1
CLocus_116131	AB_005081_T.1	1
CLocus_116131	AB_005081_T.1	1
CLocus_122050	AB_030151_T.1	1
CLocus_205374	AB_043701_T.1	1
CLocus_205374	AB_030874_T.1	1
CLocus_205374	AB_010596_T.1	1
CLocus_205374	AB_024372_T.1	1
CLocus_205374	AB_020166_T.1	1
CLocus_205374	AB_019875_T.1	1
CLocus_205374	AB_035405_T.1	1
CLocus_205374	AB_016862_T.1	1
CLocus_205374	AB_043536_T.1	1
CLocus_205374	AB_031313_T.1	1
CLocus_205374	AB_040448_T.1	1
CLocus_205374	AB_045433_T.1	1
CLocus_205374	AB_042890_T.1	1
CLocus_205374	AB_012443_T.1	1
CLocus_205374	AB_023904_T.1	1
CLocus_205374	AB_022567_T.1	1
CLocus_205374	AB_040745_T.1	1
CLocus_205374	AB_019211_T.1	1
CLocus_205374	AB_029903_T.1	1
CLocus_205374	AB_039842_T.1	1
CLocus_205374	AB_034029_T.1	1
CLocus_205374	AB_033040_T.1	1
CLocus_205374	AB_006817_T.1	1
CLocus_205374	AB_038267_T.1	1
CLocus_205374	AB_022445_T.1	1
CLocus_205374	AB_025825_T.1	1
CLocus_205374	AB_037022_T.1	1
CLocus_205374	AB_001875_T.1	1
CLocus_205374	AB_023665_T.1	1
CLocus_205374	AB_045746_T.1	1
CLocus_205374	AB_038053_T.1	1
CLocus_205374	AB_036760_T.1	1
CLocus_207368	AB_043269_T.1	1
CLocus_207368	AB_044899_T.1	1
CLocus_207368	AB_044899_T.1	1
CLocus_207368	AB_038343_T.1	1
CLocus_207368	AB_038343_T.1	1
CLocus_207368	AB_045662_T.1	1
CLocus_207368	AB_045662_T.1	1
CLocus_207368	AB_021688_T.1	1
CLocus_207368	AB_002839_T.1	1
CLocus_211120	AB_027631_T.1	1
CLocus_218835	AB_007088_T.1	1
CLocus_265707	AB_034760_T.1	1
CLocus_265707	AB_034760_T.1	1
CLocus_265707	AB_038595_T.1	1
CLocus_298276	AB_005351_T.1	1
CLocus_298276	AB_005351_T.1	1
CLocus_691201	AB_016156_T.1	1
CLocus_808606	AB_022342_T.1	1
CLocus_903840	AB_002028_T.1	1
CLocus_903840	AB_018054_T.1	1
CLocus_917872	AB_033822_T.1	1
CLocus_917872	AB_026887_T.1	1
CLocus_917872	AB_038716_T.1	1
CLocus_932408	AB_032559_T.1	1
CLocus_932408	AB_037898_T.1	1
CLocus_1041182	AB_009935_T.1	1
CLocus_1041182	AB_009935_T.1	1
CLocus_1127684	AB_022803_T.1	1
CLocus_1146334	AB_043152_T.1	1
CLocus_1190336	AB_045741_T.1	1
CLocus_1190517	AB_045663_T.1	1
CLocus_1190517	AB_018159_T.1	1
CLocus_1190517	AB_010011_T.1	1
CLocus_1190545	AB_018003_T.1	1
CLocus_1190545	AB_044130_T.1	1
CLocus_1190545	AB_014852_T.1	1
CLocus_1190837	AB_021694_T.1	1
CLocus_1191602	AB_002735_T.1	1
CLocus_1191602	AB_019374_T.1	1
CLocus_1191602	AB_042439_T.1	1
CLocus_1191869	AB_012033_T.1	1
CLocus_1191869	AB_045663_T.1	1
CLocus_1191869	AB_010011_T.1	1
CLocus_1191869	AB_025142_T.1	1
CLocus_1191869	AB_028336_T.1	1
CLocus_1191869	AB_026547_T.1	1
CLocus_1191869	AB_043895_T.1	1
CLocus_1191869	AB_026358_T.1	1
CLocus_1191869	AB_026805_T.1	1
CLocus_1191869	AB_023159_T.1	1
CLocus_1191869	AB_018086_T.1	1
CLocus_1192181	AB_003068_T.1	1
CLocus_1192181	AB_003069_T.1	1
CLocus_1192876	AB_003234_T.1	1
CLocus_1192876	AB_003234_T.1	1
CLocus_1192876	AB_012063_T.1	1
CLocus_1192876	AB_040826_T.1	1
CLocus_1192876	AB_040826_T.1	1
CLocus_1192876	AB_034797_T.1	1
CLocus_1193236	AB_010833_T.1	1
CLocus_1193236	AB_024537_T.1	1
CLocus_1193236	AB_005018_T.1	1
CLocus_1193236	AB_009845_T.1	1
CLocus_1193236	AB_020990_T.1	1
CLocus_1193236	AB_012783_T.1	1
CLocus_1193236	AB_025683_T.1	1
CLocus_1193236	AB_043042_T.1	1
CLocus_1193236	AB_029451_T.1	1
CLocus_1193236	AB_045757_T.1	1
CLocus_1193236	AB_030238_T.1	1
CLocus_1193236	AB_026118_T.1	1
CLocus_10	AB_020446_T.1	2
CLocus_10	AB_030523_T.1	2
CLocus_96	AB_011816_T.1	2
CLocus_96	AB_019644_T.1	2
CLocus_112	AB_019644_T.1	2
CLocus_112	AB_011816_T.1	2
CLocus_214	AB_034576_T.1	2
CLocus_214	AB_034575_T.1	2
CLocus_688	AB_020446_T.1	2
CLocus_948	AB_020446_T.1	2
CLocus_948	AB_044618_T.1	2
CLocus_2764	AB_043512_T.1	2
CLocus_2764	AB_020090_T.1	2
CLocus_2764	AB_007534_T.1	2
CLocus_2764	AB_038949_T.1	2
CLocus_2764	AB_012179_T.1	2
CLocus_2764	AB_009102_T.1	2
CLocus_2764	AB_035219_T.1	2
CLocus_2764	AB_023243_T.1	2
CLocus_2764	AB_022031_T.1	2
CLocus_2764	AB_025106_T.1	2
CLocus_2764	AB_011051_T.1	2
CLocus_2764	AB_033274_T.1	2
CLocus_2764	AB_005729_T.1	2
CLocus_2764	AB_002572_T.1	2
CLocus_2835	AB_002077_T.1	2
CLocus_2835	AB_035484_T.1	2
CLocus_3307	AB_019339_T.1	2
CLocus_3307	AB_019340_T.1	2
CLocus_3318	AB_002469_T.1	2
CLocus_3713	AB_024178_T.1	2
CLocus_3713	AB_001822_T.1	2
CLocus_3826	AB_029651_T.1	2
CLocus_4004	AB_002510_T.1	2
CLocus_4004	AB_008372_T.1	2
CLocus_4697	AB_012375_T.1	2
CLocus_4943	AB_002078_T.1	2
CLocus_4943	AB_037487_T.1	2
CLocus_4943	AB_023543_T.1	2
CLocus_4943	AB_006690_T.1	2
CLocus_4943	AB_006691_T.1	2
CLocus_4943	AB_002079_T.1	2
CLocus_4943	AB_001899_T.1	2
CLocus_4943	AB_033198_T.1	2
CLocus_4943	AB_008530_T.1	2
CLocus_4943	AB_001900_T.1	2
CLocus_4943	AB_033007_T.1	2
CLocus_4943	AB_021718_T.1	2
CLocus_4943	AB_040979_T.1	2
CLocus_4943	AB_020089_T.1	2
CLocus_5343	AB_036672_T.1	2
CLocus_5343	AB_038255_T.1	2
CLocus_5343	AB_019768_T.1	2
CLocus_5343	AB_009802_T.1	2
CLocus_5870	AB_029972_T.1	2
CLocus_5870	AB_019380_T.1	2
CLocus_5940	AB_034073_T.1	2
CLocus_5940	AB_025738_T.1	2
CLocus_5965	AB_042631_T.1	2
CLocus_6145	AB_008129_T.1	2
CLocus_6280	AB_002264_T.1	2
CLocus_6280	AB_028502_T.1	2
CLocus_6280	AB_014683_T.1	2
CLocus_6280	AB_019331_T.1	2
CLocus_6395	AB_020446_T.1	2
CLocus_6395	AB_044618_T.1	2
CLocus_6395	AB_041906_T.1	2
CLocus_6901	AB_020723_T.1	2
CLocus_6901	AB_044330_T.1	2
CLocus_7594	AB_022519_T.1	2
CLocus_7594	AB_026356_T.1	2
CLocus_7594	AB_014120_T.1	2
CLocus_7594	AB_044612_T.1	2
CLocus_7594	AB_034188_T.1	2
CLocus_7594	AB_001201_T.1	2
CLocus_7594	AB_001200_T.1	2
CLocus_7594	AB_012544_T.1	2
CLocus_7594	AB_026664_T.1	2
CLocus_7594	AB_042950_T.1	2
CLocus_7594	AB_019241_T.1	2
CLocus_7594	AB_010025_T.1	2
CLocus_7594	AB_032341_T.1	2
CLocus_7816	AB_026561_T.1	2
CLocus_8178	AB_022567_T.1	2
CLocus_8178	AB_031313_T.1	2
CLocus_8178	AB_033040_T.1	2
CLocus_8178	AB_042890_T.1	2
CLocus_8178	AB_012443_T.1	2
CLocus_8178	AB_022445_T.1	2
CLocus_8178	AB_018525_T.1	2
CLocus_8178	AB_024364_T.1	2
CLocus_8178	AB_038267_T.1	2
CLocus_8178	AB_023904_T.1	2
CLocus_8178	AB_045433_T.1	2
CLocus_8178	AB_039842_T.1	2
CLocus_8178	AB_037022_T.1	2
CLocus_8178	AB_028400_T.1	2
CLocus_8178	AB_027068_T.1	2
CLocus_8178	AB_038053_T.1	2
CLocus_8178	AB_028399_T.1	2
CLocus_8178	AB_019211_T.1	2
CLocus_8178	AB_025825_T.1	2
CLocus_8178	AB_037137_T.1	2
CLocus_8178	AB_045746_T.1	2
CLocus_8178	AB_029903_T.1	2
CLocus_8178	AB_021324_T.1	2
CLocus_8178	AB_040745_T.1	2
CLocus_8178	AB_040448_T.1	2
CLocus_8178	AB_031460_T.1	2
CLocus_8178	AB_030112_T.1	2
CLocus_8178	AB_023665_T.1	2
CLocus_8178	AB_023462_T.1	2
CLocus_8750	AB_011298_T.1	2
CLocus_8750	AB_023304_T.1	2
CLocus_8968	AB_008734_T.1	2
CLocus_9137	AB_032372_T.1	2
CLocus_9222	AB_016718_T.1	2
CLocus_9485	AB_029897_T.1	2
CLocus_9485	AB_026989_T.1	2
CLocus_9485	AB_010940_T.1	2
CLocus_9485	AB_014533_T.1	2
CLocus_9485	AB_010197_T.1	2
CLocus_9485	AB_035680_T.1	2
CLocus_9748	AB_009360_T.1	2
CLocus_9748	AB_020995_T.1	2
CLocus_10657	AB_020487_T.1	2
CLocus_10657	AB_020852_T.1	2
CLocus_10657	AB_032431_T.1	2
CLocus_10657	AB_015233_T.1	2
CLocus_11447	AB_024635_T.1	2
CLocus_11476	AB_041090_T.1	2
CLocus_11476	AB_043044_T.1	2
CLocus_11509	AB_020446_T.1	2
CLocus_11509	AB_044618_T.1	2
CLocus_11509	AB_041906_T.1	2
CLocus_11509	AB_018225_T.1	2
CLocus_11509	AB_015318_T.1	2
CLocus_11879	AB_005178_T.1	2
CLocus_12156	AB_005132_T.1	2
CLocus_13213	AB_027105_T.1	2
CLocus_14784	AB_021641_T.1	2
CLocus_14784	AB_001511_T.1	2
CLocus_14921	AB_001420_T.1	2
CLocus_15299	AB_022031_T.1	2
CLocus_15299	AB_038949_T.1	2
CLocus_15299	AB_007534_T.1	2
CLocus_15299	AB_043512_T.1	2
CLocus_15299	AB_020090_T.1	2
CLocus_15299	AB_012179_T.1	2
CLocus_15299	AB_033274_T.1	2
CLocus_15299	AB_023243_T.1	2
CLocus_15299	AB_009102_T.1	2
CLocus_15299	AB_011051_T.1	2
CLocus_15299	AB_035219_T.1	2
CLocus_15299	AB_005729_T.1	2
CLocus_15299	AB_025106_T.1	2
CLocus_15299	AB_002572_T.1	2
CLocus_15533	AB_034947_T.1	2
CLocus_15621	AB_043691_T.1	2
CLocus_15621	AB_022556_T.1	2
CLocus_15694	AB_001946_T.1	2
CLocus_16448	AB_000537_T.1	2
CLocus_16448	AB_045216_T.1	2
CLocus_18326	AB_014946_T.1	2
CLocus_18326	AB_000679_T.1	2
CLocus_19086	AB_018873_T.1	2
CLocus_19086	AB_018235_T.1	2
CLocus_19086	AB_006761_T.1	2
CLocus_19086	AB_016643_T.1	2
CLocus_19086	AB_016791_T.1	2
CLocus_20145	AB_021511_T.1	2
CLocus_20614	AB_002077_T.1	2
CLocus_21167	AB_011949_T.1	2
CLocus_21749	AB_014819_T.1	2
CLocus_21771	AB_034218_T.1	2
CLocus_22332	AB_020714_T.1	2
CLocus_22390	AB_023246_T.1	2
CLocus_22914	AB_020410_T.1	2
CLocus_22949	AB_020446_T.1	2
CLocus_22949	AB_042076_T.1	2
CLocus_23047	AB_011279_T.1	2
CLocus_23295	AB_013811_T.1	2
CLocus_23387	AB_002834_T.1	2
CLocus_24167	AB_037224_T.1	2
CLocus_24167	AB_020261_T.1	2
CLocus_24182	AB_011260_T.1	2
CLocus_24523	AB_044399_T.1	2
CLocus_24523	AB_031689_T.1	2
CLocus_24682	AB_023525_T.1	2
CLocus_24682	AB_011921_T.1	2
CLocus_25509	AB_001255_T.1	2
CLocus_25509	AB_002415_T.1	2
CLocus_25652	AB_013672_T.1	2
CLocus_25652	AB_040619_T.1	2
CLocus_25968	AB_030671_T.1	2
CLocus_25968	AB_038656_T.1	2
CLocus_25968	AB_030859_T.1	2
CLocus_25968	AB_029365_T.1	2
CLocus_25968	AB_029883_T.1	2
CLocus_26054	AB_023245_T.1	2
CLocus_26054	AB_015087_T.1	2
CLocus_26380	AB_017094_T.1	2
CLocus_26425	AB_031506_T.1	2
CLocus_26477	AB_019481_T.1	2
CLocus_26477	AB_021098_T.1	2
CLocus_26477	AB_012072_T.1	2
CLocus_26477	AB_028482_T.1	2
CLocus_26477	AB_027662_T.1	2
CLocus_26477	AB_019482_T.1	2
CLocus_26477	AB_043878_T.1	2
CLocus_26477	AB_035416_T.1	2
CLocus_26477	AB_012464_T.1	2
CLocus_26477	AB_001426_T.1	2
CLocus_26477	AB_018101_T.1	2
CLocus_26500	AB_005204_T.1	2
CLocus_26500	AB_039176_T.1	2
CLocus_26565	AB_017377_T.1	2
CLocus_26565	AB_010233_T.1	2
CLocus_26565	AB_018953_T.1	2
CLocus_27801	AB_014256_T.1	2
CLocus_27950	AB_023010_T.1	2
CLocus_27950	AB_001027_T.1	2
CLocus_27950	AB_005172_T.1	2
CLocus_27950	AB_024988_T.1	2
CLocus_27950	AB_002484_T.1	2
CLocus_28002	AB_019666_T.1	2
CLocus_28002	AB_019665_T.1	2
CLocus_28002	AB_019664_T.1	2
CLocus_28002	AB_023123_T.1	2
CLocus_28419	AB_033912_T.1	2
CLocus_28653	AB_003647_T.1	2
CLocus_29144	AB_028145_T.1	2
CLocus_30408	AB_008549_T.1	2
CLocus_30925	AB_020446_T.1	2
CLocus_31259	AB_045216_T.1	2
CLocus_31405	AB_018326_T.1	2
CLocus_31405	AB_042950_T.1	2
CLocus_31405	AB_019241_T.1	2
CLocus_31405	AB_010025_T.1	2
CLocus_31405	AB_018689_T.1	2
CLocus_31405	AB_018689_T.1	2
CLocus_31405	AB_012544_T.1	2
CLocus_31405	AB_026664_T.1	2
CLocus_31489	AB_010661_T.1	2
CLocus_31489	AB_020865_T.1	2
CLocus_32326	AB_020450_T.1	2
CLocus_32445	AB_033274_T.1	2
CLocus_32445	AB_022277_T.1	2
CLocus_32445	AB_024534_T.1	2
CLocus_32445	AB_023436_T.1	2
CLocus_32445	AB_028139_T.1	2
CLocus_32445	AB_010036_T.1	2
CLocus_32445	AB_006691_T.1	2
CLocus_32445	AB_025976_T.1	2
CLocus_32445	AB_021807_T.1	2
CLocus_32445	AB_024766_T.1	2
CLocus_32445	AB_024073_T.1	2
CLocus_32445	AB_030727_T.1	2
CLocus_32445	AB_014226_T.1	2
CLocus_32445	AB_002320_T.1	2
CLocus_32445	AB_033173_T.1	2
CLocus_32445	AB_024286_T.1	2
CLocus_32445	AB_028873_T.1	2
CLocus_32445	AB_007681_T.1	2
CLocus_32445	AB_026665_T.1	2
CLocus_32696	AB_021611_T.1	2
CLocus_32696	AB_038975_T.1	2
CLocus_32696	AB_019149_T.1	2
CLocus_32728	AB_007712_T.1	2
CLocus_32728	AB_019487_T.1	2
CLocus_32860	AB_000820_T.1	2
CLocus_32860	AB_032932_T.1	2
CLocus_32860	AB_001206_T.1	2
CLocus_32921	AB_012375_T.1	2
CLocus_34172	AB_034164_T.1	2
CLocus_34172	AB_011362_T.1	2
CLocus_34172	AB_021612_T.1	2
CLocus_34172	AB_021548_T.1	2
CLocus_34258	AB_024334_T.1	2
CLocus_34258	AB_015437_T.1	2
CLocus_34758	AB_045574_T.1	2
CLocus_34758	AB_045574_T.1	2
CLocus_34978	AB_029832_T.1	2
CLocus_35339	AB_021737_T.1	2
CLocus_35838	AB_006220_T.1	2
CLocus_36154	AB_001789_T.1	2
CLocus_36154	AB_001464_T.1	2
CLocus_36154	AB_001861_T.1	2
CLocus_36154	AB_011710_T.1	2
CLocus_36154	AB_045604_T.1	2
CLocus_36154	AB_044761_T.1	2
CLocus_36154	AB_017664_T.1	2
CLocus_36206	AB_037953_T.1	2
CLocus_36206	AB_030228_T.1	2
CLocus_36206	AB_016991_T.1	2
CLocus_36514	AB_035903_T.1	2
CLocus_37487	AB_018235_T.1	2
CLocus_37596	AB_010743_T.1	2
CLocus_37596	AB_001038_T.1	2
CLocus_37599	AB_028440_T.1	2
CLocus_37868	AB_001936_T.1	2
CLocus_37868	AB_039597_T.1	2
CLocus_37868	AB_021847_T.1	2
CLocus_37939	AB_022807_T.1	2
CLocus_38003	AB_030671_T.1	2
CLocus_38003	AB_038656_T.1	2
CLocus_38003	AB_029883_T.1	2
CLocus_38118	AB_019644_T.1	2
CLocus_38968	AB_016152_T.1	2
CLocus_39291	AB_001861_T.1	2
CLocus_39291	AB_001789_T.1	2
CLocus_39291	AB_001464_T.1	2
CLocus_39291	AB_011710_T.1	2
CLocus_39291	AB_045604_T.1	2
CLocus_39291	AB_044761_T.1	2
CLocus_39602	AB_016323_T.1	2
CLocus_39602	AB_035965_T.1	2
CLocus_40106	AB_044677_T.1	2
CLocus_40106	AB_039243_T.1	2
CLocus_40106	AB_012320_T.1	2
CLocus_40442	AB_009199_T.1	2
CLocus_40442	AB_031759_T.1	2
CLocus_40442	AB_025470_T.1	2
CLocus_40442	AB_001521_T.1	2
CLocus_40442	AB_012941_T.1	2
CLocus_40943	AB_026067_T.1	2
CLocus_40987	AB_031030_T.1	2
CLocus_40987	AB_009961_T.1	2
CLocus_42542	AB_010459_T.1	2
CLocus_42542	AB_034574_T.1	2
CLocus_42577	AB_045705_T.1	2
CLocus_44159	AB_009593_T.1	2
CLocus_44617	AB_018713_T.1	2
CLocus_45521	AB_044330_T.1	2
CLocus_45521	AB_044330_T.1	2
CLocus_45521	AB_020723_T.1	2
CLocus_46321	AB_022683_T.1	2
CLocus_46321	AB_010986_T.1	2
CLocus_46538	AB_043940_T.1	2
CLocus_46927	AB_005015_T.1	2
CLocus_47473	AB_006623_T.1	2
CLocus_47473	AB_006624_T.1	2
CLocus_47473	AB_023221_T.1	2
CLocus_48703	AB_010571_T.1	2
CLocus_48875	AB_034263_T.1	2
CLocus_48875	AB_028275_T.1	2
CLocus_49206	AB_013904_T.1	2
CLocus_50480	AB_019340_T.1	2
CLocus_50480	AB_019339_T.1	2
CLocus_52470	AB_034557_T.1	2
CLocus_52470	AB_023614_T.1	2
CLocus_52470	AB_045344_T.1	2
CLocus_52547	AB_017670_T.1	2
CLocus_52547	AB_010576_T.1	2
CLocus_53439	AB_025138_T.1	2
CLocus_53439	AB_024136_T.1	2
CLocus_54669	AB_037299_T.1	2
CLocus_54669	AB_011698_T.1	2
CLocus_55031	AB_021259_T.1	2
CLocus_55389	AB_012375_T.1	2
CLocus_55900	AB_011485_T.1	2
CLocus_56165	AB_030216_T.1	2
CLocus_56257	AB_014533_T.1	2
CLocus_56257	AB_010197_T.1	2
CLocus_56257	AB_010940_T.1	2
CLocus_56257	AB_029897_T.1	2
CLocus_56257	AB_026989_T.1	2
CLocus_56257	AB_035680_T.1	2
CLocus_56390	AB_025952_T.1	2
CLocus_56613	AB_002087_T.1	2
CLocus_56613	AB_000895_T.1	2
CLocus_56730	AB_027860_T.1	2
CLocus_56775	AB_020450_T.1	2
CLocus_58313	AB_044811_T.1	2
CLocus_58843	AB_008109_T.1	2
CLocus_58843	AB_029323_T.1	2
CLocus_58843	AB_022898_T.1	2
CLocus_58843	AB_037721_T.1	2
CLocus_58843	AB_023824_T.1	2
CLocus_59279	AB_012091_T.1	2
CLocus_60007	AB_028502_T.1	2
CLocus_60007	AB_002264_T.1	2
CLocus_60007	AB_014683_T.1	2
CLocus_60721	AB_033541_T.1	2
CLocus_60721	AB_007173_T.1	2
CLocus_61445	AB_018534_T.1	2
CLocus_61445	AB_022217_T.1	2
CLocus_61445	AB_011986_T.1	2
CLocus_61445	AB_010731_T.1	2
CLocus_62739	AB_037493_T.1	2
CLocus_62828	AB_014366_T.1	2
CLocus_63408	AB_009841_T.1	2
CLocus_63541	AB_005234_T.1	2
CLocus_63888	AB_005375_T.1	2
CLocus_64920	AB_046043_T.1	2
CLocus_65235	AB_041090_T.1	2
CLocus_65235	AB_043044_T.1	2
CLocus_66357	AB_005243_T.1	2
CLocus_66357	AB_044037_T.1	2
CLocus_67695	AB_012267_T.1	2
CLocus_67695	AB_012220_T.1	2
CLocus_67695	AB_040874_T.1	2
CLocus_67695	AB_041614_T.1	2
CLocus_67695	AB_020664_T.1	2
CLocus_67695	AB_043801_T.1	2
CLocus_67695	AB_029892_T.1	2
CLocus_67695	AB_042365_T.1	2
CLocus_67695	AB_015317_T.1	2
CLocus_67695	AB_025537_T.1	2
CLocus_67774	AB_002834_T.1	2
CLocus_68323	AB_028788_T.1	2
CLocus_69083	AB_005083_T.1	2
CLocus_69083	AB_028170_T.1	2
CLocus_69083	AB_028170_T.1	2
CLocus_69458	AB_021170_T.1	2
CLocus_69458	AB_021170_T.1	2
CLocus_69651	AB_026576_T.1	2
CLocus_69869	AB_043120_T.1	2
CLocus_70678	AB_024346_T.1	2
CLocus_70899	AB_017020_T.1	2
CLocus_70899	AB_021745_T.1	2
CLocus_71268	AB_012787_T.1	2
CLocus_72227	AB_026787_T.1	2
CLocus_72749	AB_019753_T.1	2
CLocus_72749	AB_043943_T.1	2
CLocus_73065	AB_030637_T.1	2
CLocus_73065	AB_005641_T.1	2
CLocus_73065	AB_009785_T.1	2
CLocus_73065	AB_025825_T.1	2
CLocus_73065	AB_001393_T.1	2
CLocus_73065	AB_011288_T.1	2
CLocus_73670	AB_026381_T.1	2
CLocus_73670	AB_001739_T.1	2
CLocus_73670	AB_041437_T.1	2
CLocus_73670	AB_036278_T.1	2
CLocus_73670	AB_029643_T.1	2
CLocus_73670	AB_006691_T.1	2
CLocus_73670	AB_002079_T.1	2
CLocus_73670	AB_024175_T.1	2
CLocus_73670	AB_002535_T.1	2
CLocus_73670	AB_002144_T.1	2
CLocus_73670	AB_001899_T.1	2
CLocus_73670	AB_042403_T.1	2
CLocus_73670	AB_014947_T.1	2
CLocus_73670	AB_033198_T.1	2
CLocus_73670	AB_025865_T.1	2
CLocus_73670	AB_025463_T.1	2
CLocus_73670	AB_023543_T.1	2
CLocus_73670	AB_002078_T.1	2
CLocus_73731	AB_003845_T.1	2
CLocus_74155	AB_031030_T.1	2
CLocus_74698	AB_028951_T.1	2
CLocus_74698	AB_002877_T.1	2
CLocus_74698	AB_005203_T.1	2
CLocus_74698	AB_013588_T.1	2
CLocus_74698	AB_003688_T.1	2
CLocus_74944	AB_044655_T.1	2
CLocus_75009	AB_017157_T.1	2
CLocus_75009	AB_040320_T.1	2
CLocus_75009	AB_033976_T.1	2
CLocus_75009	AB_023284_T.1	2
CLocus_75009	AB_007096_T.1	2
CLocus_75023	AB_015058_T.1	2
CLocus_76442	AB_005613_T.1	2
CLocus_78302	AB_035333_T.1	2
CLocus_78345	AB_009244_T.1	2
CLocus_78345	AB_012375_T.1	2
CLocus_79023	AB_027915_T.1	2
CLocus_79023	AB_029258_T.1	2
CLocus_79115	AB_012375_T.1	2
CLocus_81307	AB_041667_T.1	2
CLocus_81307	AB_005803_T.1	2
CLocus_81307	AB_037194_T.1	2
CLocus_81472	AB_021135_T.1	2
CLocus_82460	AB_001059_T.1	2
CLocus_82460	AB_046034_T.1	2
CLocus_82547	AB_009199_T.1	2
CLocus_82547	AB_012941_T.1	2
CLocus_82547	AB_031759_T.1	2
CLocus_82547	AB_001521_T.1	2
CLocus_82547	AB_025470_T.1	2
CLocus_82920	AB_037194_T.1	2
CLocus_83338	AB_011051_T.1	2
CLocus_83507	AB_010189_T.1	2
CLocus_83507	AB_010189_T.1	2
CLocus_83507	AB_040609_T.1	2
CLocus_83507	AB_040609_T.1	2
CLocus_84662	AB_000576_T.1	2
CLocus_88409	AB_003523_T.1	2
CLocus_88417	AB_020996_T.1	2
CLocus_92048	AB_014721_T.1	2
CLocus_95060	AB_004094_T.1	2
CLocus_95060	AB_038269_T.1	2
CLocus_109311	AB_016265_T.1	2
CLocus_109311	AB_045792_T.1	2
CLocus_128826	AB_025952_T.1	2
CLocus_128826	AB_025952_T.1	2
CLocus_156289	AB_033274_T.1	2
CLocus_156289	AB_022277_T.1	2
CLocus_156289	AB_028139_T.1	2
CLocus_156289	AB_023436_T.1	2
CLocus_156289	AB_024766_T.1	2
CLocus_156289	AB_010036_T.1	2
CLocus_156289	AB_006691_T.1	2
CLocus_156289	AB_024534_T.1	2
CLocus_156289	AB_024073_T.1	2
CLocus_156289	AB_030727_T.1	2
CLocus_156289	AB_025976_T.1	2
CLocus_156289	AB_021807_T.1	2
CLocus_156289	AB_014226_T.1	2
CLocus_156289	AB_002320_T.1	2
CLocus_156289	AB_024286_T.1	2
CLocus_156289	AB_033173_T.1	2
CLocus_156289	AB_041460_T.1	2
CLocus_156289	AB_007681_T.1	2
CLocus_156289	AB_026665_T.1	2
CLocus_156289	AB_028873_T.1	2
CLocus_156289	AB_028641_T.1	2
CLocus_191052	AB_029469_T.1	2
CLocus_191052	AB_029469_T.1	2
CLocus_690779	AB_008958_T.1	2
CLocus_711551	AB_008129_T.1	2
CLocus_726815	AB_006987_T.1	2
CLocus_727221	AB_008440_T.1	2
CLocus_784566	AB_043793_T.1	2
CLocus_840824	AB_031313_T.1	2
CLocus_840824	AB_023904_T.1	2
CLocus_840824	AB_042890_T.1	2
CLocus_840824	AB_012443_T.1	2
CLocus_840824	AB_022567_T.1	2
CLocus_840824	AB_037137_T.1	2
CLocus_840824	AB_040745_T.1	2
CLocus_840824	AB_025825_T.1	2
CLocus_840824	AB_031460_T.1	2
CLocus_840824	AB_006817_T.1	2
CLocus_840824	AB_037022_T.1	2
CLocus_840824	AB_028400_T.1	2
CLocus_840824	AB_027068_T.1	2
CLocus_917866	AB_014721_T.1	2
CLocus_917866	AB_014721_T.1	2
CLocus_1126069	AB_018359_T.1	2
CLocus_1126069	AB_018359_T.1	2
CLocus_1126069	AB_031403_T.1	2
CLocus_1191822	AB_012375_T.1	2
CLocus_1193172	AB_001356_T.1	2
CLocus_1193911	AB_019742_T.1	2
CLocus_1194287	AB_021128_T.1	2
CLocus_1204515	AB_030874_T.1	2
CLocus_1204515	AB_043701_T.1	2
CLocus_1204515	AB_010596_T.1	2
CLocus_1204515	AB_024372_T.1	2
CLocus_1204515	AB_020166_T.1	2
CLocus_1204515	AB_035405_T.1	2
CLocus_1204515	AB_016862_T.1	2
CLocus_1204515	AB_043536_T.1	2
CLocus_1204515	AB_039842_T.1	2
CLocus_1204515	AB_031313_T.1	2
CLocus_1204515	AB_019875_T.1	2
CLocus_1204515	AB_040745_T.1	2
CLocus_1204515	AB_023904_T.1	2
CLocus_1204515	AB_045433_T.1	2
CLocus_1204515	AB_022567_T.1	2
CLocus_1204515	AB_042890_T.1	2
CLocus_1204515	AB_012443_T.1	2
CLocus_1204515	AB_040448_T.1	2
CLocus_1204515	AB_038267_T.1	2
CLocus_1204515	AB_033040_T.1	2
CLocus_1204515	AB_019211_T.1	2
CLocus_1204515	AB_022445_T.1	2
CLocus_1204515	AB_045746_T.1	2
CLocus_1204515	AB_030112_T.1	2
CLocus_1204515	AB_034029_T.1	2
CLocus_1204515	AB_006817_T.1	2
CLocus_1204515	AB_023665_T.1	2
CLocus_1204515	AB_025825_T.1	2
CLocus_1204515	AB_029903_T.1	2
CLocus_1204515	AB_038053_T.1	2
CLocus_1204515	AB_037022_T.1	2
CLocus_1204515	AB_036760_T.1	2
CLocus_1204515	AB_021324_T.1	2
CLocus_1204515	AB_031460_T.1	2
CLocus_1204515	AB_001875_T.1	2
CLocus_1204515	AB_028400_T.1	2
CLocus_1204515	AB_027068_T.1	2
CLocus_1204515	AB_045532_T.1	2
CLocus_1204515	AB_024364_T.1	2
CLocus_1204515	AB_031685_T.1	2
CLocus_1204515	AB_018525_T.1	2
CLocus_442	AB_029244_T.1	3
CLocus_442	AB_034755_T.1	3
CLocus_997	AB_011080_T.1	3
CLocus_1536	AB_021408_T.1	3
CLocus_1897	AB_032558_T.1	3
CLocus_1897	AB_001093_T.1	3
CLocus_2116	AB_005591_T.1	3
CLocus_2116	AB_046155_T.1	3
CLocus_2873	AB_028722_T.1	3
CLocus_3050	AB_032978_T.1	3
CLocus_3050	AB_035569_T.1	3
CLocus_3050	AB_000680_T.1	3
CLocus_3050	AB_000480_T.1	3
CLocus_3050	AB_032232_T.1	3
CLocus_3521	AB_009917_T.1	3
CLocus_3706	AB_004996_T.1	3
CLocus_3921	AB_007581_T.1	3
CLocus_4059	AB_021034_T.1	3
CLocus_4084	AB_040797_T.1	3
CLocus_5524	AB_009176_T.1	3
CLocus_5524	AB_025699_T.1	3
CLocus_5624	AB_034413_T.1	3
CLocus_5624	AB_011912_T.1	3
CLocus_5924	AB_034145_T.1	3
CLocus_6123	AB_042908_T.1	3
CLocus_6340	AB_015441_T.1	3
CLocus_6340	AB_019649_T.1	3
CLocus_6340	AB_015285_T.1	3
CLocus_6391	AB_033142_T.1	3
CLocus_6391	AB_001381_T.1	3
CLocus_6391	AB_019869_T.1	3
CLocus_6391	AB_041412_T.1	3
CLocus_6391	AB_020216_T.1	3
CLocus_6391	AB_028819_T.1	3
CLocus_6391	AB_003496_T.1	3
CLocus_6391	AB_012193_T.1	3
CLocus_6391	AB_019855_T.1	3
CLocus_6391	AB_002249_T.1	3
CLocus_6391	AB_041177_T.1	3
CLocus_6467	AB_012375_T.1	3
CLocus_7102	AB_012714_T.1	3
CLocus_7102	AB_041490_T.1	3
CLocus_7591	AB_014752_T.1	3
CLocus_7591	AB_032794_T.1	3
CLocus_7651	AB_023004_T.1	3
CLocus_7831	AB_027087_T.1	3
CLocus_8227	AB_024190_T.1	3
CLocus_8502	AB_042908_T.1	3
CLocus_8544	AB_043110_T.1	3
CLocus_8732	AB_014633_T.1	3
CLocus_8775	AB_012690_T.1	3
CLocus_8789	AB_039125_T.1	3
CLocus_8789	AB_031471_T.1	3
CLocus_8789	AB_011387_T.1	3
CLocus_8789	AB_026391_T.1	3
CLocus_8789	AB_038288_T.1	3
CLocus_8789	AB_023790_T.1	3
CLocus_8789	AB_026447_T.1	3
CLocus_8789	AB_037509_T.1	3
CLocus_8789	AB_036156_T.1	3
CLocus_8789	AB_010371_T.1	3
CLocus_8789	AB_044025_T.1	3
CLocus_8789	AB_009068_T.1	3
CLocus_8789	AB_044809_T.1	3
CLocus_8789	AB_037138_T.1	3
CLocus_8789	AB_033729_T.1	3
CLocus_8789	AB_033996_T.1	3
CLocus_8789	AB_027864_T.1	3
CLocus_9662	AB_008254_T.1	3
CLocus_10414	AB_038270_T.1	3
CLocus_10473	AB_000013_T.1	3
CLocus_10897	AB_018233_T.1	3
CLocus_11467	AB_015874_T.1	3
CLocus_11467	AB_040480_T.1	3
CLocus_12533	AB_006870_T.1	3
CLocus_12557	AB_008964_T.1	3
CLocus_12557	AB_044336_T.1	3
CLocus_12710	AB_027051_T.1	3
CLocus_12710	AB_035300_T.1	3
CLocus_12710	AB_039051_T.1	3
CLocus_12710	AB_007145_T.1	3
CLocus_13286	AB_010589_T.1	3
CLocus_13286	AB_040531_T.1	3
CLocus_13286	AB_040106_T.1	3
CLocus_13443	AB_005598_T.1	3
CLocus_13443	AB_040139_T.1	3
CLocus_13707	AB_003227_T.1	3
CLocus_13855	AB_043537_T.1	3
CLocus_13890	AB_023010_T.1	3
CLocus_13890	AB_001027_T.1	3
CLocus_13890	AB_005172_T.1	3
CLocus_13890	AB_024988_T.1	3
CLocus_14692	AB_004776_T.1	3
CLocus_14692	AB_006424_T.1	3
CLocus_14692	AB_006227_T.1	3
CLocus_15068	AB_005330_T.1	3
CLocus_15391	AB_030497_T.1	3
CLocus_15391	AB_011197_T.1	3
CLocus_16119	AB_021034_T.1	3
CLocus_16292	AB_035512_T.1	3
CLocus_16889	AB_036805_T.1	3
CLocus_17112	AB_005127_T.1	3
CLocus_17112	AB_024583_T.1	3
CLocus_17302	AB_006078_T.1	3
CLocus_17395	AB_025050_T.1	3
CLocus_17395	AB_025050_T.1	3
CLocus_17639	AB_023821_T.1	3
CLocus_18238	AB_038333_T.1	3
CLocus_18238	AB_026542_T.1	3
CLocus_18238	AB_018488_T.1	3
CLocus_18238	AB_016149_T.1	3
CLocus_18238	AB_023480_T.1	3
CLocus_18350	AB_041136_T.1	3
CLocus_18350	AB_026160_T.1	3
CLocus_18350	AB_000117_T.1	3
CLocus_18350	AB_003828_T.1	3
CLocus_18350	AB_020304_T.1	3
CLocus_18350	AB_042030_T.1	3
CLocus_18350	AB_020811_T.1	3
CLocus_18927	AB_000406_T.1	3
CLocus_20020	AB_001401_T.1	3
CLocus_20020	AB_010428_T.1	3
CLocus_20766	AB_030399_T.1	3
CLocus_22299	AB_004568_T.1	3
CLocus_22574	AB_003923_T.1	3
CLocus_23478	AB_004934_T.1	3
CLocus_23478	AB_010795_T.1	3
CLocus_23729	AB_003350_T.1	3
CLocus_24177	AB_002771_T.1	3
CLocus_24177	AB_004568_T.1	3
CLocus_24177	AB_005172_T.1	3
CLocus_24622	AB_004045_T.1	3
CLocus_24915	AB_013238_T.1	3
CLocus_25054	AB_002484_T.1	3
CLocus_25054	AB_002484_T.1	3
CLocus_25054	AB_025358_T.1	3
CLocus_25054	AB_023010_T.1	3
CLocus_25103	AB_037405_T.1	3
CLocus_25103	AB_005587_T.1	3
CLocus_25123	AB_003663_T.1	3
CLocus_25581	AB_004568_T.1	3
CLocus_25764	AB_027620_T.1	3
CLocus_25838	AB_028939_T.1	3
CLocus_25838	AB_004150_T.1	3
CLocus_25838	AB_020628_T.1	3
CLocus_25838	AB_025138_T.1	3
CLocus_25838	AB_033529_T.1	3
CLocus_27261	AB_019395_T.1	3
CLocus_27348	AB_008280_T.1	3
CLocus_27348	AB_031394_T.1	3
CLocus_27982	AB_030200_T.1	3
CLocus_27982	AB_034541_T.1	3
CLocus_28583	AB_027405_T.1	3
CLocus_28733	AB_020648_T.1	3
CLocus_28880	AB_012726_T.1	3
CLocus_29256	AB_021525_T.1	3
CLocus_29256	AB_005170_T.1	3
CLocus_29256	AB_044562_T.1	3
CLocus_30396	AB_020216_T.1	3
CLocus_30918	AB_014973_T.1	3
CLocus_31028	AB_016613_T.1	3
CLocus_31555	AB_000641_T.1	3
CLocus_31555	AB_020213_T.1	3
CLocus_31682	AB_022683_T.1	3
CLocus_31851	AB_013949_T.1	3
CLocus_31961	AB_000774_T.1	3
CLocus_31961	AB_040327_T.1	3
CLocus_32087	AB_015681_T.1	3
CLocus_32310	AB_025633_T.1	3
CLocus_32310	AB_015704_T.1	3
CLocus_32312	AB_044809_T.1	3
CLocus_32312	AB_023605_T.1	3
CLocus_32312	AB_023790_T.1	3
CLocus_32312	AB_039125_T.1	3
CLocus_32312	AB_031471_T.1	3
CLocus_32312	AB_026447_T.1	3
CLocus_32312	AB_026391_T.1	3
CLocus_32312	AB_036149_T.1	3
CLocus_32312	AB_037509_T.1	3
CLocus_32312	AB_011387_T.1	3
CLocus_32312	AB_038288_T.1	3
CLocus_32312	AB_040852_T.1	3
CLocus_32312	AB_044240_T.1	3
CLocus_32312	AB_033996_T.1	3
CLocus_32312	AB_009068_T.1	3
CLocus_32312	AB_040439_T.1	3
CLocus_32312	AB_045051_T.1	3
CLocus_32312	AB_027864_T.1	3
CLocus_32312	AB_024737_T.1	3
CLocus_32312	AB_010371_T.1	3
CLocus_32312	AB_031040_T.1	3
CLocus_32312	AB_026384_T.1	3
CLocus_32312	AB_029907_T.1	3
CLocus_32312	AB_036156_T.1	3
CLocus_32312	AB_044025_T.1	3
CLocus_32312	AB_010707_T.1	3
CLocus_32312	AB_029462_T.1	3
CLocus_32312	AB_025484_T.1	3
CLocus_32312	AB_033094_T.1	3
CLocus_32312	AB_036123_T.1	3
CLocus_32312	AB_033042_T.1	3
CLocus_32312	AB_003621_T.1	3
CLocus_32893	AB_043537_T.1	3
CLocus_33921	AB_035216_T.1	3
CLocus_34099	AB_007700_T.1	3
CLocus_34264	AB_040767_T.1	3
CLocus_34264	AB_007415_T.1	3
CLocus_34264	AB_020811_T.1	3
CLocus_34264	AB_003828_T.1	3
CLocus_34264	AB_030272_T.1	3
CLocus_34654	AB_019649_T.1	3
CLocus_34654	AB_015441_T.1	3
CLocus_34654	AB_021694_T.1	3
CLocus_34654	AB_023013_T.1	3
CLocus_34654	AB_005260_T.1	3
CLocus_35653	AB_040907_T.1	3
CLocus_35824	AB_020926_T.1	3
CLocus_36322	AB_016548_T.1	3
CLocus_36322	AB_005062_T.1	3
CLocus_36322	AB_002966_T.1	3
CLocus_36322	AB_021341_T.1	3
CLocus_36322	AB_020691_T.1	3
CLocus_36322	AB_008695_T.1	3
CLocus_36322	AB_009319_T.1	3
CLocus_36489	AB_032105_T.1	3
CLocus_36885	AB_001969_T.1	3
CLocus_37586	AB_007328_T.1	3
CLocus_37676	AB_037143_T.1	3
CLocus_37676	AB_023848_T.1	3
CLocus_37676	AB_045831_T.1	3
CLocus_37676	AB_021924_T.1	3
CLocus_37676	AB_012232_T.1	3
CLocus_37676	AB_005857_T.1	3
CLocus_38855	AB_015807_T.1	3
CLocus_38855	AB_026056_T.1	3
CLocus_38855	AB_042336_T.1	3
CLocus_39152	AB_017069_T.1	3
CLocus_39152	AB_025554_T.1	3
CLocus_39267	AB_043810_T.1	3
CLocus_39267	AB_000715_T.1	3
CLocus_39707	AB_002462_T.1	3
CLocus_39727	AB_012721_T.1	3
CLocus_40102	AB_005274_T.1	3
CLocus_40102	AB_038064_T.1	3
CLocus_40102	AB_024206_T.1	3
CLocus_40102	AB_042710_T.1	3
CLocus_40102	AB_005275_T.1	3
CLocus_40625	AB_004471_T.1	3
CLocus_40625	AB_000883_T.1	3
CLocus_40625	AB_031869_T.1	3
CLocus_41077	AB_020334_T.1	3
CLocus_41077	AB_014906_T.1	3
CLocus_43780	AB_001138_T.1	3
CLocus_43780	AB_029342_T.1	3
CLocus_44668	AB_003744_T.1	3
CLocus_44668	AB_021854_T.1	3
CLocus_44970	AB_022139_T.1	3
CLocus_44977	AB_000568_T.1	3
CLocus_45639	AB_001381_T.1	3
CLocus_45639	AB_028819_T.1	3
CLocus_45639	AB_033142_T.1	3
CLocus_45639	AB_019869_T.1	3
CLocus_45639	AB_020216_T.1	3
CLocus_45639	AB_041412_T.1	3
CLocus_45639	AB_003496_T.1	3
CLocus_45639	AB_012193_T.1	3
CLocus_45639	AB_002249_T.1	3
CLocus_45639	AB_019855_T.1	3
CLocus_45639	AB_041177_T.1	3
CLocus_45639	AB_000722_T.1	3
CLocus_45639	AB_040654_T.1	3
CLocus_45836	AB_027051_T.1	3
CLocus_45836	AB_007146_T.1	3
CLocus_45836	AB_035300_T.1	3
CLocus_45836	AB_044045_T.1	3
CLocus_46632	AB_010370_T.1	3
CLocus_46632	AB_010370_T.1	3
CLocus_46797	AB_004405_T.1	3
CLocus_47732	AB_029244_T.1	3
CLocus_47732	AB_034755_T.1	3
CLocus_48484	AB_021383_T.1	3
CLocus_48484	AB_021383_T.1	3
CLocus_48490	AB_018365_T.1	3
CLocus_49447	AB_020189_T.1	3
CLocus_49447	AB_045570_T.1	3
CLocus_49447	AB_026924_T.1	3
CLocus_49961	AB_009917_T.1	3
CLocus_50388	AB_019332_T.1	3
CLocus_50388	AB_009109_T.1	3
CLocus_50388	AB_012572_T.1	3
CLocus_50388	AB_015514_T.1	3
CLocus_50388	AB_022139_T.1	3
CLocus_50388	AB_039767_T.1	3
CLocus_50388	AB_002003_T.1	3
CLocus_51098	AB_034807_T.1	3
CLocus_51098	AB_015082_T.1	3
CLocus_51098	AB_001886_T.1	3
CLocus_51098	AB_042238_T.1	3
CLocus_51098	AB_033309_T.1	3
CLocus_51098	AB_017688_T.1	3
CLocus_51098	AB_008943_T.1	3
CLocus_51098	AB_021696_T.1	3
CLocus_51098	AB_020073_T.1	3
CLocus_51098	AB_020073_T.1	3
CLocus_51098	AB_018931_T.1	3
CLocus_51098	AB_028262_T.1	3
CLocus_51173	AB_029536_T.1	3
CLocus_51595	AB_026505_T.1	3
CLocus_52437	AB_007760_T.1	3
CLocus_54268	AB_038270_T.1	3
CLocus_55805	AB_041481_T.1	3
CLocus_56097	AB_008899_T.1	3
CLocus_56097	AB_001297_T.1	3
CLocus_56097	AB_031295_T.1	3
CLocus_56097	AB_036119_T.1	3
CLocus_56097	AB_002961_T.1	3
CLocus_56097	AB_020355_T.1	3
CLocus_56710	AB_008480_T.1	3
CLocus_56767	AB_034073_T.1	3
CLocus_57059	AB_030830_T.1	3
CLocus_57912	AB_015541_T.1	3
CLocus_57912	AB_044683_T.1	3
CLocus_58545	AB_020710_T.1	3
CLocus_58848	AB_005190_T.1	3
CLocus_58848	AB_021397_T.1	3
CLocus_58848	AB_013128_T.1	3
CLocus_59451	AB_042739_T.1	3
CLocus_59451	AB_041815_T.1	3
CLocus_59451	AB_039107_T.1	3
CLocus_59451	AB_042688_T.1	3
CLocus_59451	AB_034068_T.1	3
CLocus_59451	AB_041011_T.1	3
CLocus_59451	AB_037683_T.1	3
CLocus_59451	AB_002427_T.1	3
CLocus_59451	AB_005745_T.1	3
CLocus_59451	AB_000887_T.1	3
CLocus_59626	AB_045215_T.1	3
CLocus_59626	AB_001820_T.1	3
CLocus_59626	AB_021691_T.1	3
CLocus_59626	AB_016963_T.1	3
CLocus_59626	AB_016964_T.1	3
CLocus_60219	AB_019517_T.1	3
CLocus_61104	AB_023010_T.1	3
CLocus_61104	AB_031789_T.1	3
CLocus_61104	AB_005172_T.1	3
CLocus_61104	AB_025358_T.1	3
CLocus_62961	AB_004655_T.1	3
CLocus_62961	AB_004655_T.1	3
CLocus_63772	AB_044401_T.1	3
CLocus_63892	AB_007415_T.1	3
CLocus_63892	AB_025537_T.1	3
CLocus_65869	AB_016964_T.1	3
CLocus_65869	AB_045215_T.1	3
CLocus_65869	AB_001820_T.1	3
CLocus_65869	AB_016963_T.1	3
CLocus_65869	AB_021691_T.1	3
CLocus_66233	AB_042343_T.1	3
CLocus_66233	AB_025003_T.1	3
CLocus_66233	AB_033821_T.1	3
CLocus_66233	AB_032759_T.1	3
CLocus_66233	AB_002246_T.1	3
CLocus_66233	AB_037302_T.1	3
CLocus_66233	AB_028985_T.1	3
CLocus_66233	AB_042009_T.1	3
CLocus_66233	AB_008247_T.1	3
CLocus_66233	AB_002222_T.1	3
CLocus_66233	AB_009050_T.1	3
CLocus_66233	AB_025804_T.1	3
CLocus_66233	AB_012630_T.1	3
CLocus_67160	AB_037898_T.1	3
CLocus_67160	AB_029730_T.1	3
CLocus_67160	AB_042146_T.1	3
CLocus_67160	AB_035942_T.1	3
CLocus_67160	AB_042141_T.1	3
CLocus_67160	AB_029311_T.1	3
CLocus_67160	AB_029924_T.1	3
CLocus_67160	AB_018968_T.1	3
CLocus_67160	AB_030602_T.1	3
CLocus_67160	AB_032895_T.1	3
CLocus_67160	AB_020222_T.1	3
CLocus_67160	AB_019384_T.1	3
CLocus_67160	AB_037219_T.1	3
CLocus_67743	AB_007700_T.1	3
CLocus_68028	AB_009426_T.1	3
CLocus_68859	AB_009130_T.1	3
CLocus_69311	AB_023054_T.1	3
CLocus_69311	AB_012481_T.1	3
CLocus_69691	AB_001820_T.1	3
CLocus_69691	AB_045215_T.1	3
CLocus_69691	AB_021691_T.1	3
CLocus_69691	AB_016963_T.1	3
CLocus_69691	AB_016964_T.1	3
CLocus_70215	AB_046066_T.1	3
CLocus_70233	AB_009245_T.1	3
CLocus_70972	AB_038634_T.1	3
CLocus_71974	AB_012690_T.1	3
CLocus_73398	AB_000546_T.1	3
CLocus_73398	AB_004851_T.1	3
CLocus_75772	AB_022277_T.1	3
CLocus_76155	AB_025945_T.1	3
CLocus_76155	AB_025945_T.1	3
CLocus_76155	AB_011290_T.1	3
CLocus_77684	AB_045444_T.1	3
CLocus_77684	AB_028378_T.1	3
CLocus_78038	AB_026183_T.1	3
CLocus_78733	AB_008501_T.1	3
CLocus_78733	AB_037876_T.1	3
CLocus_78789	AB_034075_T.1	3
CLocus_79163	AB_015859_T.1	3
CLocus_79163	AB_044634_T.1	3
CLocus_79163	AB_042747_T.1	3
CLocus_79163	AB_033767_T.1	3
CLocus_79163	AB_045401_T.1	3
CLocus_79163	AB_031744_T.1	3
CLocus_79163	AB_031616_T.1	3
CLocus_79163	AB_000200_T.1	3
CLocus_79163	AB_037500_T.1	3
CLocus_79799	AB_006510_T.1	3
CLocus_79995	AB_017472_T.1	3
CLocus_80152	AB_019525_T.1	3
CLocus_80492	AB_020682_T.1	3
CLocus_80641	AB_004447_T.1	3
CLocus_80641	AB_041744_T.1	3
CLocus_80641	AB_030231_T.1	3
CLocus_80969	AB_027807_T.1	3
CLocus_81823	AB_001898_T.1	3
CLocus_82278	AB_014836_T.1	3
CLocus_83176	AB_000903_T.1	3
CLocus_83176	AB_000903_T.1	3
CLocus_84059	AB_007111_T.1	3
CLocus_84093	AB_000308_T.1	3
CLocus_84631	AB_026183_T.1	3
CLocus_91900	AB_020879_T.1	3
CLocus_97812	AB_032833_T.1	3
CLocus_97987	AB_025537_T.1	3
CLocus_103523	AB_025537_T.1	3
CLocus_122589	AB_021853_T.1	3
CLocus_127161	AB_000568_T.1	3
CLocus_127161	AB_026477_T.1	3
CLocus_142755	AB_018337_T.1	3
CLocus_151638	AB_038619_T.1	3
CLocus_151638	AB_005922_T.1	3
CLocus_166208	AB_038267_T.1	3
CLocus_166208	AB_040448_T.1	3
CLocus_166208	AB_019211_T.1	3
CLocus_166208	AB_045746_T.1	3
CLocus_166208	AB_031313_T.1	3
CLocus_166208	AB_033040_T.1	3
CLocus_166208	AB_042890_T.1	3
CLocus_166208	AB_012443_T.1	3
CLocus_166208	AB_045433_T.1	3
CLocus_166208	AB_022567_T.1	3
CLocus_166208	AB_034029_T.1	3
CLocus_166208	AB_028400_T.1	3
CLocus_166208	AB_027068_T.1	3
CLocus_166208	AB_038053_T.1	3
CLocus_166208	AB_023904_T.1	3
CLocus_166208	AB_022445_T.1	3
CLocus_166208	AB_006817_T.1	3
CLocus_166208	AB_039842_T.1	3
CLocus_166208	AB_021324_T.1	3
CLocus_166208	AB_028399_T.1	3
CLocus_166208	AB_040745_T.1	3
CLocus_166208	AB_030112_T.1	3
CLocus_166208	AB_025825_T.1	3
CLocus_166208	AB_023665_T.1	3
CLocus_166208	AB_024364_T.1	3
CLocus_166208	AB_037022_T.1	3
CLocus_166208	AB_001875_T.1	3
CLocus_166208	AB_026173_T.1	3
CLocus_166208	AB_031685_T.1	3
CLocus_166208	AB_031460_T.1	3
CLocus_166208	AB_029903_T.1	3
CLocus_166208	AB_043536_T.1	3
CLocus_166208	AB_035405_T.1	3
CLocus_166208	AB_016862_T.1	3
CLocus_166208	AB_045532_T.1	3
CLocus_166208	AB_018525_T.1	3
CLocus_166208	AB_038605_T.1	3
CLocus_166208	AB_019875_T.1	3
CLocus_166208	AB_030874_T.1	3
CLocus_166208	AB_037491_T.1	3
CLocus_166208	AB_043701_T.1	3
CLocus_166208	AB_023462_T.1	3
CLocus_166208	AB_010596_T.1	3
CLocus_175822	AB_024572_T.1	3
CLocus_175822	AB_040995_T.1	3
CLocus_175822	AB_017630_T.1	3
CLocus_175822	AB_026314_T.1	3
CLocus_175822	AB_017629_T.1	3
CLocus_175822	AB_024783_T.1	3
CLocus_175822	AB_031513_T.1	3
CLocus_693953	AB_026948_T.1	3
CLocus_693953	AB_027471_T.1	3
CLocus_693953	AB_026319_T.1	3
CLocus_693953	AB_023592_T.1	3
CLocus_693953	AB_041101_T.1	3
CLocus_862033	AB_038111_T.1	3
CLocus_862033	AB_038111_T.1	3
CLocus_862033	AB_020700_T.1	3
CLocus_862033	AB_020700_T.1	3
CLocus_862033	AB_017758_T.1	3
CLocus_862033	AB_017758_T.1	3
CLocus_903015	AB_016148_T.1	3
CLocus_918813	AB_003227_T.1	3
CLocus_920406	AB_009131_T.1	3
CLocus_964879	AB_003292_T.1	3
CLocus_1096602	AB_024361_T.1	3
CLocus_1096602	AB_012774_T.1	3
CLocus_1190300	AB_012797_T.1	3
CLocus_1190852	AB_027814_T.1	3
CLocus_1196441	AB_040149_T.1	3
CLocus_1196441	AB_040149_T.1	3
CLocus_1200704	AB_027073_T.1	3
CLocus_1200704	AB_023864_T.1	3
CLocus_1200704	AB_033999_T.1	3
CLocus_1200704	AB_024967_T.1	3
CLocus_1200704	AB_031691_T.1	3
CLocus_1200704	AB_027593_T.1	3
CLocus_1200704	AB_031907_T.1	3
CLocus_1200704	AB_029469_T.1	3
CLocus_1200704	AB_034224_T.1	3
CLocus_1200704	AB_026660_T.1	3
CLocus_1200704	AB_014573_T.1	3
CLocus_1216047	AB_023985_T.1	3
CLocus_1216047	AB_013682_T.1	3
CLocus_1216047	AB_022718_T.1	3
CLocus_1216047	AB_014557_T.1	3
CLocus_525	AB_035411_T.1	4
CLocus_525	AB_009920_T.1	4
CLocus_525	AB_011705_T.1	4
CLocus_525	AB_027712_T.1	4
CLocus_525	AB_022917_T.1	4
CLocus_525	AB_008691_T.1	4
CLocus_525	AB_042233_T.1	4
CLocus_525	AB_033845_T.1	4
CLocus_525	AB_028179_T.1	4
CLocus_525	AB_023227_T.1	4
CLocus_525	AB_015909_T.1	4
CLocus_525	AB_038086_T.1	4
CLocus_525	AB_021403_T.1	4
CLocus_525	AB_030996_T.1	4
CLocus_525	AB_016316_T.1	4
CLocus_525	AB_038602_T.1	4
CLocus_525	AB_028892_T.1	4
CLocus_525	AB_000790_T.1	4
CLocus_525	AB_031795_T.1	4
CLocus_525	AB_035341_T.1	4
CLocus_525	AB_035397_T.1	4
CLocus_525	AB_028483_T.1	4
CLocus_525	AB_034764_T.1	4
CLocus_525	AB_032071_T.1	4
CLocus_525	AB_007300_T.1	4
CLocus_525	AB_040437_T.1	4
CLocus_2277	AB_020140_T.1	4
CLocus_2277	AB_030017_T.1	4
CLocus_2277	AB_015384_T.1	4
CLocus_2277	AB_037427_T.1	4
CLocus_2277	AB_017590_T.1	4
CLocus_2277	AB_038988_T.1	4
CLocus_2493	AB_018186_T.1	4
CLocus_2493	AB_000667_T.1	4
CLocus_2493	AB_000666_T.1	4
CLocus_2493	AB_031588_T.1	4
CLocus_2539	AB_038267_T.1	4
CLocus_2539	AB_042890_T.1	4
CLocus_2539	AB_012443_T.1	4
CLocus_2539	AB_038053_T.1	4
CLocus_2539	AB_040448_T.1	4
CLocus_2539	AB_031313_T.1	4
CLocus_2539	AB_019211_T.1	4
CLocus_2539	AB_022445_T.1	4
CLocus_2539	AB_022567_T.1	4
CLocus_2539	AB_023904_T.1	4
CLocus_2539	AB_028400_T.1	4
CLocus_2539	AB_027068_T.1	4
CLocus_2539	AB_033040_T.1	4
CLocus_2539	AB_024364_T.1	4
CLocus_2539	AB_039842_T.1	4
CLocus_2539	AB_037022_T.1	4
CLocus_2539	AB_045746_T.1	4
CLocus_2539	AB_034029_T.1	4
CLocus_2539	AB_021324_T.1	4
CLocus_2539	AB_045433_T.1	4
CLocus_2539	AB_018525_T.1	4
CLocus_2539	AB_028399_T.1	4
CLocus_2539	AB_006817_T.1	4
CLocus_2539	AB_023665_T.1	4
CLocus_2539	AB_031460_T.1	4
CLocus_2539	AB_029903_T.1	4
CLocus_2539	AB_001875_T.1	4
CLocus_2539	AB_031685_T.1	4
CLocus_2539	AB_030112_T.1	4
CLocus_2539	AB_025825_T.1	4
CLocus_2539	AB_023462_T.1	4
CLocus_2539	AB_037137_T.1	4
CLocus_2539	AB_040745_T.1	4
CLocus_2539	AB_030874_T.1	4
CLocus_2539	AB_035405_T.1	4
CLocus_2539	AB_016862_T.1	4
CLocus_2539	AB_043701_T.1	4
CLocus_2539	AB_043536_T.1	4
CLocus_2573	AB_025316_T.1	4
CLocus_2573	AB_001397_T.1	4
CLocus_2695	AB_005929_T.1	4
CLocus_3850	AB_003896_T.1	4
CLocus_3850	AB_003895_T.1	4
CLocus_4749	AB_023905_T.1	4
CLocus_4749	AB_013862_T.1	4
CLocus_4801	AB_001816_T.1	4
CLocus_4801	AB_000913_T.1	4
CLocus_4801	AB_020545_T.1	4
CLocus_4801	AB_036531_T.1	4
CLocus_4801	AB_036532_T.1	4
CLocus_6320	AB_023227_T.1	4
CLocus_6320	AB_016316_T.1	4
CLocus_6320	AB_031551_T.1	4
CLocus_6320	AB_008691_T.1	4
CLocus_6320	AB_032071_T.1	4
CLocus_6320	AB_022917_T.1	4
CLocus_6320	AB_028483_T.1	4
CLocus_6320	AB_030996_T.1	4
CLocus_6320	AB_011705_T.1	4
CLocus_6320	AB_009920_T.1	4
CLocus_6320	AB_038602_T.1	4
CLocus_6320	AB_028892_T.1	4
CLocus_6320	AB_021403_T.1	4
CLocus_6320	AB_042233_T.1	4
CLocus_6320	AB_035972_T.1	4
CLocus_6320	AB_035411_T.1	4
CLocus_6320	AB_035341_T.1	4
CLocus_6320	AB_031795_T.1	4
CLocus_6320	AB_015909_T.1	4
CLocus_6320	AB_033845_T.1	4
CLocus_6320	AB_035397_T.1	4
CLocus_6320	AB_038086_T.1	4
CLocus_6320	AB_034764_T.1	4
CLocus_6439	AB_015854_T.1	4
CLocus_6439	AB_025537_T.1	4
CLocus_6485	AB_029635_T.1	4
CLocus_6485	AB_012526_T.1	4
CLocus_6485	AB_019700_T.1	4
CLocus_6485	AB_021819_T.1	4
CLocus_6485	AB_040042_T.1	4
CLocus_7654	AB_014560_T.1	4
CLocus_8429	AB_011317_T.1	4
CLocus_8429	AB_040303_T.1	4
CLocus_8659	AB_000610_T.1	4
CLocus_8659	AB_040255_T.1	4
CLocus_8727	AB_030611_T.1	4
CLocus_8727	AB_020420_T.1	4
CLocus_8727	AB_007902_T.1	4
CLocus_8872	AB_023151_T.1	4
CLocus_8872	AB_029010_T.1	4
CLocus_8872	AB_031036_T.1	4
CLocus_8872	AB_032676_T.1	4
CLocus_8872	AB_029311_T.1	4
CLocus_9246	AB_024464_T.1	4
CLocus_9246	AB_013768_T.1	4
CLocus_9570	AB_037762_T.1	4
CLocus_9570	AB_030240_T.1	4
CLocus_10490	AB_037762_T.1	4
CLocus_10490	AB_030240_T.1	4
CLocus_10966	AB_013515_T.1	4
CLocus_11069	AB_027910_T.1	4
CLocus_11069	AB_002072_T.1	4
CLocus_11599	AB_033908_T.1	4
CLocus_11599	AB_033169_T.1	4
CLocus_11802	AB_019280_T.1	4
CLocus_11802	AB_030119_T.1	4
CLocus_12399	AB_002295_T.1	4
CLocus_12399	AB_035271_T.1	4
CLocus_13492	AB_001348_T.1	4
CLocus_13849	AB_000552_T.1	4
CLocus_14152	AB_017614_T.1	4
CLocus_14152	AB_003559_T.1	4
CLocus_14152	AB_027989_T.1	4
CLocus_14160	AB_000573_T.1	4
CLocus_14160	AB_001722_T.1	4
CLocus_15116	AB_006227_T.1	4
CLocus_15116	AB_004776_T.1	4
CLocus_15116	AB_006424_T.1	4
CLocus_15404	AB_001711_T.1	4
CLocus_15404	AB_008003_T.1	4
CLocus_16276	AB_006312_T.1	4
CLocus_16530	AB_002135_T.1	4
CLocus_16902	AB_008432_T.1	4
CLocus_17406	AB_041025_T.1	4
CLocus_18849	AB_038358_T.1	4
CLocus_18849	AB_024092_T.1	4
CLocus_19303	AB_031232_T.1	4
CLocus_19303	AB_028984_T.1	4
CLocus_19303	AB_032937_T.1	4
CLocus_19775	AB_026228_T.1	4
CLocus_20794	AB_007353_T.1	4
CLocus_20794	AB_038567_T.1	4
CLocus_21591	AB_008507_T.1	4
[truncated: 4,036 more rows]
