# Supplementary material for: Integrative linkage mapping and transcriptomic profiling uncover ozone-response modules in a peri-urban forest tree
Source: G3 (Bethesda). 2026 Mar 25;16(6):jkag069. doi: 10.1093/g3journal/jkag069 (PMC13261527; doi:10.1093/g3journal/jkag069)
Supplement: jkag069_Supplementary_Data [file jkag069_Supplementary_Data.zip › Supplementary_Table_3_G3-2026-406677.xlsx]

## Sheet: Hoja1
Sequence_name/Locus_ID	GenBank_BioProject	Linkage_group	Position_cM	Annotated_gene	InterPro_description	TAIR_description
CLocus_67051	PRJNA1314304	1	3.543	AB_009127_T.1	Glutamate-rich WD repeat-containing
CLocus_67051	PRJNA1314304	1	3.543	AB_009127_T.1	WD40-repeat-containing domain superfamily
CLocus_67051	PRJNA1314304	1	3.543	AB_009127_T.1	WD40/YVTN repeat-like-containing domain superfamily
CLocus_808606	PRJNA1314304	1	4.105	AB_022342_T.1		N-terminal nucleophile aminohydrolases (Ntn hydrolases) superfamily protein
CLocus_9089	PRJNA1314304	1	4.3855	AB_013357_T.1		VTE5 vitamin E pathway gene 5
CLocus_35058	PRJNA1314304	1	4.3855	AB_002382_T.1		UBC18 ubiquitin-conjugating enzyme 18
CLocus_89207	PRJNA1314304	1	4.6665	AB_019694_T.1
CLocus_20122	PRJNA1314304	1	4.9475	AB_029398_T.1		Protein kinase family protein
CLocus_29087	PRJNA1314304	1	4.9475	AB_035883_T.1	Glycoside hydrolase family 31, N-terminal domain	RSW3,PSL5 Glycosyl hydrolases family 31 protein
CLocus_61991	PRJNA1314304	1	7.224	AB_005098_T.1		SKIP4 SKP1 interacting partner 4
CLocus_50587	PRJNA1314304	1	7.224	AB_005192_T.1
CLocus_72098	PRJNA1314304	1	7.224	AB_025324_T.1
CLocus_51146	PRJNA1314304	1	7.224	AB_000148_T.1		ICK6 inhibitor/interactor with cyclin-dependent kinase
CLocus_36839	PRJNA1314304	1	10.601	AB_041233_T.1		Protein of unknown function, DUF547
CLocus_56782	PRJNA1314304	1	10.882	AB_035756_T.1
CLocus_75496	PRJNA1314304	1	11.163	AB_029469_T.1
CLocus_55493	PRJNA1314304	1	11.444	AB_015580_T.1		CYCD3;2 CYCLIN D3;2
CLocus_66769	PRJNA1314304	1	15.415	AB_022452_T.1
CLocus_16079	PRJNA1314304	1	15.415	AB_029250_T.1		UGT84A1 UDP-Glycosyltransferase superfamily protein
CLocus_15401	PRJNA1314304	1	15.415	AB_018264_T.1		DCD (Development and Cell Death) domain protein
CLocus_15401	PRJNA1314304	1	15.415	AB_018264_T.1	Development/cell death domain	DCD (Development and Cell Death) domain protein
CLocus_23065	PRJNA1314304	1	15.977	AB_004548_T.1
CLocus_23512	PRJNA1314304	1	15.977	AB_024129_T.1	-	AtUGT85A5,UGT85A5 UDP-glucosyl transferase 85A5
CLocus_60927	PRJNA1314304	1	15.977	AB_026556_T.1	Dirigent protein	Disease resistance-responsive (dirigent-like protein) family protein
CLocus_36643	PRJNA1314304	1	15.977	AB_012375_T.1
CLocus_64248	PRJNA1314304	1	16.5385	AB_004548_T.1	Ankyrin repeat
CLocus_64248	PRJNA1314304	1	16.5385	AB_004548_T.1	-
CLocus_64248	PRJNA1314304	1	16.5385	AB_004548_T.1	Ankyrin repeat-containing domain superfamily
CLocus_21183	PRJNA1314304	1	16.5385	AB_037726_T.1		VIM3,ORTH1 Zinc finger (C3HC4-type RING finger) family protein
CLocus_1640	PRJNA1314304	1	17.1	AB_020715_T.1
CLocus_8165	PRJNA1314304	1	17.381	AB_008314_T.1		UDP-Glycosyltransferase superfamily protein
CLocus_12817	PRJNA1314304	1	17.662	AB_020108_T.1
CLocus_35463	PRJNA1314304	1	17.943	AB_042847_T.1
CLocus_54067	PRJNA1314304	1	17.943	AB_008250_T.1		Tetratricopeptide repeat (TPR)-like superfamily protein
CLocus_49366	PRJNA1314304	1	20.4775	AB_003040_T.1	-
CLocus_49366	PRJNA1314304	1	20.4775	AB_003040_T.1	Transcription factor Tfb2, C-terminal domain
CLocus_29715	PRJNA1314304	1	21.0395	AB_021276_T.1
CLocus_12299	PRJNA1314304	1	21.0395	AB_003082_T.1		unknown protein; BEST Arabidopsis thaliana protein match is: unknown protein (TAIR:AT3G14750.1); Has 5478 Blast hits to 4354 proteins in 533 species: Archae 87; Bacteria 653; Metazoa 2554; Fungi 380; Plants 418; Viruses 16; Other Eukaryotes 1370 (source: NCBI BLink).
CLocus_71204	PRJNA1314304	1	21.6015	AB_021465_T.1	F-box/kelch-repeat protein KMD1-4	Galactose oxidase/kelch repeat superfamily protein
CLocus_71204	PRJNA1314304	1	21.6015	AB_021465_T.1	-	Galactose oxidase/kelch repeat superfamily protein
CLocus_114896	PRJNA1314304	1	21.6015	AB_012783_T.1	F-box/kelch-repeat protein KMD1-4	Galactose oxidase/kelch repeat superfamily protein
CLocus_114896	PRJNA1314304	1	21.6015	AB_012783_T.1	Kelch-type beta propeller	Galactose oxidase/kelch repeat superfamily protein
CLocus_71204	PRJNA1314304	1	21.6015	AB_021465_T.1	Kelch-type beta propeller	Galactose oxidase/kelch repeat superfamily protein
CLocus_52453	PRJNA1314304	1	21.882	AB_012614_T.1	Kelch repeat type 1	Galactose oxidase/kelch repeat superfamily protein
CLocus_52453	PRJNA1314304	1	21.882	AB_012614_T.1	F-box/kelch-repeat protein KMD1-4	Galactose oxidase/kelch repeat superfamily protein
CLocus_52453	PRJNA1314304	1	21.882	AB_012614_T.1	Kelch-type beta propeller	Galactose oxidase/kelch repeat superfamily protein
CLocus_14352	PRJNA1314304	1	23.58	AB_007470_T.1	Domain of unknown function DUF641, plant	Plant protein of unknown function (DUF641)
CLocus_298276	PRJNA1314304	1	24.9975	AB_005351_T.1		Protein of unknown function (DUF620)
CLocus_30830	PRJNA1314304	1	25.2785	AB_014453_T.1		Lipase/lipooxygenase, PLAT/LH2 family protein
CLocus_8874	PRJNA1314304	1	25.8435	AB_021998_T.1
CLocus_5346	PRJNA1314304	1	27.2545	AB_022634_T.1	Lipoxygenase, domain 3
CLocus_5346	PRJNA1314304	1	27.2545	AB_022634_T.1	Lipoxygenase, C-terminal
CLocus_36465	PRJNA1314304	1	27.8165	AB_038430_T.1	-	CRK2 cysteine-rich RLK (RECEPTOR-like protein kinase) 2
CLocus_36465	PRJNA1314304	1	27.8165	AB_038430_T.1	Protein kinase-like domain superfamily	CRK2 cysteine-rich RLK (RECEPTOR-like protein kinase) 2
CLocus_160	PRJNA1314304	1	28.9495	AB_041840_T.1
CLocus_122050	PRJNA1314304	1	29.23	AB_030151_T.1
CLocus_54258	PRJNA1314304	1	29.23	AB_009712_T.1		unknown protein; INVOLVED IN: biological_process unknown; LOCATED IN: chloroplast; EXPRESSED IN: 22 plant structures; EXPRESSED DURING: 13 growth stages; BEST Arabidopsis thaliana protein match is: unknown protein (TAIR:AT3G20350.1); Has 21445 Blast hits to 15134 proteins in 1325 species: Archae 461; Bacteria 2309; Metazoa 11052; Fungi 1737; Plants 1035; Viruses 42; Other Eukaryotes 4809 (source:…
CLocus_39965	PRJNA1314304	1	29.511	AB_001416_T.1	-	disease resistance protein (TIR-NBS-LRR class)
CLocus_39965	PRJNA1314304	1	29.511	AB_001416_T.1	Leucine-rich repeat and signaling effector domain-containing protein	disease resistance protein (TIR-NBS-LRR class)
CLocus_39965	PRJNA1314304	1	29.511	AB_001416_T.1	Leucine-rich repeat domain superfamily	disease resistance protein (TIR-NBS-LRR class)
CLocus_39965	PRJNA1314304	1	29.511	AB_001416_T.1	Leucine-rich repeat	disease resistance protein (TIR-NBS-LRR class)
CLocus_58297	PRJNA1314304	1	30.073	AB_029529_T.1	-	GSTL3 Glutathione S-transferase family protein
CLocus_83445	PRJNA1314304	1	30.916	AB_011558_T.1	MFS transporter superfamily
CLocus_29166	PRJNA1314304	1	31.759	AB_002575_T.1		Nuclear transport factor 2 (NTF2) family protein
CLocus_25037	PRJNA1314304	1	31.759	AB_028689_T.1
CLocus_10486	PRJNA1314304	1	32.32	AB_020446_T.1		CRK2 cysteine-rich RLK (RECEPTOR-like protein kinase) 2
CLocus_265707	PRJNA1314304	1	34.012	AB_038595_T.1		unknown protein; BEST Arabidopsis thaliana protein match is: unknown protein (TAIR:AT3G01680.1); Has 208 Blast hits to 125 proteins in 13 species: Archae 0; Bacteria 0; Metazoa 0; Fungi 0; Plants 208; Viruses 0; Other Eukaryotes 0 (source: NCBI BLink).
CLocus_40640	PRJNA1314304	1	34.855	AB_029629_T.1	Heat shock protein 70kD, C-terminal domain superfamily
CLocus_12089	PRJNA1314304	1	35.9785	AB_024621_T.1		D111/G-patch domain-containing protein
CLocus_74284	PRJNA1314304	1	35.9785	AB_027656_T.1
CLocus_20038	PRJNA1314304	1	36.259	AB_023449_T.1		Leucine-rich repeat protein kinase family protein
CLocus_21891	PRJNA1314304	1	36.259	AB_025574_T.1	Leucine-rich repeat domain superfamily	Disease resistance protein (TIR-NBS-LRR class) family
CLocus_72200	PRJNA1314304	1	37.102	AB_001876_T.1		CYP71A25 cytochrome P450, family 71, subfamily A, polypeptide 25
CLocus_32422	PRJNA1314304	1	39.356	AB_023521_T.1	Inositol polyphosphate 5-phosphatase, plant	CVL1 CVP2 like 1
CLocus_32422	PRJNA1314304	1	39.356	AB_023521_T.1	Endonuclease/exonuclease/phosphatase superfamily	CVL1 CVP2 like 1
CLocus_50949	PRJNA1314304	1	39.6365	AB_021652_T.1		Serine/threonine-protein kinase WNK (With No Lysine)-related
CLocus_37124	PRJNA1314304	1	39.9175	AB_002003_T.1	Tetratricopeptide-like helical domain superfamily	pentatricopeptide (PPR) repeat-containing protein
CLocus_37124	PRJNA1314304	1	39.9175	AB_002003_T.1	Pentatricopeptide repeat	pentatricopeptide (PPR) repeat-containing protein
CLocus_37124	PRJNA1314304	1	39.9175	AB_002003_T.1	-	pentatricopeptide (PPR) repeat-containing protein
CLocus_37124	PRJNA1314304	1	39.9175	AB_002003_T.1	Pentatricopeptide repeat-containing	pentatricopeptide (PPR) repeat-containing protein
CLocus_7334	PRJNA1314304	1	39.9175	AB_030851_T.1	-	UGT85A1,ATUGT85A1 UDP-Glycosyltransferase superfamily protein
CLocus_8117	PRJNA1314304	1	39.9175	AB_045094_T.1		CPN20,CPN10,CHCPN10,ATCPN21,CPN21 chaperonin 20
CLocus_80779	PRJNA1314304	1	39.9175	AB_031691_T.1
CLocus_58663	PRJNA1314304	1	40.7635	AB_025341_T.1
CLocus_22037	PRJNA1314304	1	40.7635	AB_029909_T.1
CLocus_39040	PRJNA1314304	1	40.7635	AB_024930_T.1	Leucine-rich repeat domain superfamily
CLocus_39040	PRJNA1314304	1	40.7635	AB_024930_T.1	-
CLocus_63824	PRJNA1314304	1	41.3255	AB_012375_T.1
CLocus_37217	PRJNA1314304	1	41.3255	AB_024197_T.1		FT1,ATFUT1,ATFT1,MUR2 fucosyltransferase 1
CLocus_32593	PRJNA1314304	1	41.606	AB_002632_T.1	Ankyrin repeat-containing domain superfamily
CLocus_23598	PRJNA1314304	1	43.5785	AB_034210_T.1
CLocus_38570	PRJNA1314304	1	44.4215	AB_013719_T.1
CLocus_32329	PRJNA1314304	1	45.2675	AB_031810_T.1	Polyketide synthase, type III	CHS,TT4,ATCHS Chalcone and stilbene synthase family protein
CLocus_32329	PRJNA1314304	1	45.2675	AB_031810_T.1	Thiolase-like	CHS,TT4,ATCHS Chalcone and stilbene synthase family protein
CLocus_32329	PRJNA1314304	1	45.2675	AB_031810_T.1	Chalcone/stilbene synthase, N-terminal	CHS,TT4,ATCHS Chalcone and stilbene synthase family protein
CLocus_65997	PRJNA1314304	1	45.5485	AB_029111_T.1
CLocus_31238	PRJNA1314304	1	46.391	AB_025537_T.1
CLocus_10030	PRJNA1314304	1	46.6715	AB_020911_T.1	Plant GATA Transcription Factor	GATA9 GATA transcription factor 9
CLocus_10030	PRJNA1314304	1	46.6715	AB_020911_T.1	Zinc finger, NHR/GATA-type	GATA9 GATA transcription factor 9
CLocus_10030	PRJNA1314304	1	46.6715	AB_020911_T.1	-	GATA9 GATA transcription factor 9
CLocus_10030	PRJNA1314304	1	46.6715	AB_020911_T.1	Zinc finger, GATA-type	GATA9 GATA transcription factor 9
CLocus_9429	PRJNA1314304	1	48.0795	AB_008972_T.1
CLocus_48717	PRJNA1314304	1	50.9045	AB_043741_T.1	Armadillo-like helical	Adaptin family protein
CLocus_48717	PRJNA1314304	1	50.9045	AB_043741_T.1	AP complex subunit beta	Adaptin family protein
CLocus_48717	PRJNA1314304	1	50.9045	AB_043741_T.1	Armadillo-type fold	Adaptin family protein
CLocus_24173	PRJNA1314304	1	51.1855	AB_035628_T.1	Thiolase-like
CLocus_24173	PRJNA1314304	1	51.1855	AB_035628_T.1	Polyketide synthase, type III
CLocus_24173	PRJNA1314304	1	51.1855	AB_035628_T.1	Chalcone/stilbene synthase, C-terminal
CLocus_24173	PRJNA1314304	1	51.1855	AB_035628_T.1	Chalcone/stilbene synthase, N-terminal
CLocus_65416	PRJNA1314304	1	52.028	AB_045046_T.1
CLocus_5522	PRJNA1314304	1	52.028	AB_028288_T.1	Gnk2-homologous domain	Receptor-like protein kinase-related family protein
CLocus_5522	PRJNA1314304	1	52.028	AB_028288_T.1	Gnk2-homologous domain superfamily	Receptor-like protein kinase-related family protein
CLocus_5522	PRJNA1314304	1	52.028	AB_028288_T.1	-	Receptor-like protein kinase-related family protein
CLocus_39719	PRJNA1314304	1	52.309	AB_000234_T.1	Thiolase-like	KCS1 3-ketoacyl-CoA synthase 1
CLocus_39719	PRJNA1314304	1	52.309	AB_000234_T.1	FAE1/Type III polyketide synthase-like protein	KCS1 3-ketoacyl-CoA synthase 1
CLocus_39719	PRJNA1314304	1	52.309	AB_000234_T.1	Very-long-chain 3-ketoacyl-CoA synthase	KCS1 3-ketoacyl-CoA synthase 1
CLocus_77053	PRJNA1314304	1	54.5625	AB_038092_T.1
CLocus_1190545	PRJNA1314304	1	54.8435	AB_014852_T.1
CLocus_44109	PRJNA1314304	1	57.4105	AB_038168_T.1
CLocus_1041182	PRJNA1314304	1	57.9725	AB_009935_T.1
CLocus_23501	PRJNA1314304	1	58.2535	AB_030604_T.1
CLocus_23991	PRJNA1314304	1	59.952	AB_003439_T.1
CLocus_16092	PRJNA1314304	1	60.5135	AB_044675_T.1		ATBCAT-3,BCAT3 branched-chain aminotransferase 3
CLocus_7282	PRJNA1314304	1	60.5135	AB_001104_T.1		SHP2,AGL5 K-box region and MADS-box transcription factor family protein
CLocus_1193236	PRJNA1314304	1	61.075	AB_026118_T.1
CLocus_89619	PRJNA1314304	1	62.761	AB_000129_T.1		Mitochondrial glycoprotein family protein
CLocus_89205	PRJNA1314304	1	63.3225	AB_031662_T.1		LTP5 lipid transfer protein 5
CLocus_71598	PRJNA1314304	1	64.4525	AB_032618_T.1
CLocus_46619	PRJNA1314304	1	65.86	AB_003614_T.1
CLocus_21246	PRJNA1314304	1	65.86	AB_002301_T.1		RING/U-box superfamily protein
CLocus_37543	PRJNA1314304	1	66.703	AB_031581_T.1	-	AFH14 Formin Homology 14
CLocus_14015	PRJNA1314304	1	67.83	AB_021284_T.1	Ferredoxin-NADP reductase (FNR), nucleotide-binding domain
CLocus_14015	PRJNA1314304	1	67.83	AB_021284_T.1	Ferric reductase, NAD binding domain
CLocus_37188	PRJNA1314304	1	69.234	AB_044120_T.1
CLocus_56258	PRJNA1314304	1	69.234	AB_003196_T.1
CLocus_37220	PRJNA1314304	1	69.234	AB_010299_T.1		BES1,BZR2 Brassinosteroid signalling positive regulator (BZR1) family protein
CLocus_1190837	PRJNA1314304	1	69.234	AB_021694_T.1
CLocus_9281	PRJNA1314304	1	70.077	AB_012734_T.1		D-arabinono-1,4-lactone oxidase family protein
CLocus_14516	PRJNA1314304	1	70.077	AB_023834_T.1
CLocus_69976	PRJNA1314304	1	70.077	AB_007853_T.1	P-loop containing nucleoside triphosphate hydrolase
CLocus_69976	PRJNA1314304	1	70.077	AB_007853_T.1	26S Proteasome Regulatory ATPase
CLocus_69976	PRJNA1314304	1	70.077	AB_007853_T.1	ATPase, AAA-type, core
CLocus_66950	PRJNA1314304	1	70.077	AB_040058_T.1		AAA-type ATPase family protein
CLocus_3383	PRJNA1314304	1	70.077	AB_018425_T.1		Nucleotidyltransferase family protein
CLocus_5085	PRJNA1314304	1	70.077	AB_026122_T.1	Cyclophilin-like domain superfamily	Cyclophilin-like peptidyl-prolyl cis-trans isomerase family protein
CLocus_64572	PRJNA1314304	1	70.077	AB_018929_T.1
CLocus_31083	PRJNA1314304	1	70.358	AB_003161_T.1		LYM1 lysm domain GPI-anchored protein 1 precursor
CLocus_71627	PRJNA1314304	1	70.358	AB_042923_T.1	-	AtMYB82,MYB82 myb domain protein 82
CLocus_71627	PRJNA1314304	1	70.358	AB_042923_T.1	Homedomain-like superfamily	AtMYB82,MYB82 myb domain protein 82
CLocus_71627	PRJNA1314304	1	70.358	AB_042923_T.1	Myb domain	AtMYB82,MYB82 myb domain protein 82
CLocus_51559	PRJNA1314304	1	70.358	AB_041382_T.1	Cupredoxin
CLocus_51559	PRJNA1314304	1	70.358	AB_041382_T.1	Multicopper oxidase, second cupredoxin domain
CLocus_11740	PRJNA1314304	1	70.639	AB_017691_T.1	Zinc finger, CCHC-type
CLocus_11740	PRJNA1314304	1	70.639	AB_017691_T.1	Zinc finger, CCHC-type superfamily
CLocus_11740	PRJNA1314304	1	70.639	AB_017691_T.1	-
CLocus_36050	PRJNA1314304	1	70.639	AB_017825_T.1
CLocus_917872	PRJNA1314304	1	71.7655	AB_038716_T.1	-
CLocus_917872	PRJNA1314304	1	71.7655	AB_038716_T.1	Plant acyltransferase
CLocus_917872	PRJNA1314304	1	71.7655	AB_038716_T.1	Chloramphenicol acetyltransferase-like domain superfamily
CLocus_33386	PRJNA1314304	1	72.3275	AB_026887_T.1	Chloramphenicol acetyltransferase-like domain superfamily	CHAT acetyl CoA:(Z)-3-hexen-1-ol acetyltransferase
CLocus_15158	PRJNA1314304	1	73.17	AB_024668_T.1		PIP3B,PIP2;8 plasma membrane intrinsic protein 2;8
CLocus_74570	PRJNA1314304	1	74.581	AB_031150_T.1	Coatomer, WD associated region
CLocus_74570	PRJNA1314304	1	74.581	AB_031150_T.1	-
CLocus_313	PRJNA1314304	1	75.146	AB_033562_T.1	Osmotin/thaumatin-like superfamily	ATOSM34,OSM34 osmotin 34
CLocus_313	PRJNA1314304	1	75.146	AB_033562_T.1	Thaumatin family	ATOSM34,OSM34 osmotin 34
CLocus_11882	PRJNA1314304	1	75.427	AB_013223_T.1		unknown protein; INVOLVED IN: biological_process unknown; LOCATED IN: endomembrane system; EXPRESSED IN: 6 plant structures; EXPRESSED DURING: 4 anthesis, petal differentiation and expansion stage; Has 74 Blast hits to 74 proteins in 16 species: Archae 0; Bacteria 0; Metazoa 1; Fungi 0; Plants 69; Viruses 0; Other Eukaryotes 4 (source: NCBI BLink).
CLocus_1127684	PRJNA1314304	1	75.708	AB_022803_T.1		ATOSM34,OSM34 osmotin 34
CLocus_1070	PRJNA1314304	1	75.989	AB_000780_T.1		winged-helix DNA-binding transcription factor family protein
CLocus_70447	PRJNA1314304	1	76.2695	AB_034945_T.1
CLocus_15249	PRJNA1314304	1	76.2695	AB_008707_T.1		AREB3,DPBF3 ABA-responsive element binding protein 3
CLocus_1811	PRJNA1314304	1	76.831	AB_032409_T.1
CLocus_1192181	PRJNA1314304	1	77.393	AB_003069_T.1	Glycoside hydrolase superfamily
CLocus_1192181	PRJNA1314304	1	77.393	AB_003069_T.1	-
CLocus_1192181	PRJNA1314304	1	77.393	AB_003069_T.1	Glycoside hydrolase family 31, TIM barrel domain
CLocus_28849	PRJNA1314304	1	80.2055	AB_014277_T.1	Aldehyde/histidinol dehydrogenase
CLocus_28849	PRJNA1314304	1	80.2055	AB_014277_T.1	Aldehyde dehydrogenase, N-terminal
CLocus_28849	PRJNA1314304	1	80.2055	AB_014277_T.1	Aldehyde dehydrogenase, C-terminal
CLocus_1146334	PRJNA1314304	1	81.3385	AB_043152_T.1		ATOSM34,OSM34 osmotin 34
CLocus_6906	PRJNA1314304	1	81.3385	AB_029877_T.1	Thaumatin family	ATOSM34,OSM34 osmotin 34
CLocus_6906	PRJNA1314304	1	81.3385	AB_029877_T.1	Osmotin/thaumatin-like superfamily	ATOSM34,OSM34 osmotin 34
CLocus_17593	PRJNA1314304	1	82.1845	AB_004659_T.1		TBL7 TRICHOME BIREFRINGENCE-LIKE 7
CLocus_41576	PRJNA1314304	1	82.1845	AB_020188_T.1
CLocus_9744	PRJNA1314304	1	82.1845	AB_019783_T.1		UGT73B4 UDP-glycosyltransferase 73B4
CLocus_56529	PRJNA1314304	1	84.7255	AB_009424_T.1
CLocus_932408	PRJNA1314304	1	86.414	AB_037898_T.1
CLocus_41275	PRJNA1314304	1	87.8215	AB_016325_T.1	Homedomain-like superfamily	ATMYB4,MYB4 myb domain protein 4
CLocus_41275	PRJNA1314304	1	87.8215	AB_016325_T.1	-	ATMYB4,MYB4 myb domain protein 4
CLocus_41275	PRJNA1314304	1	87.8215	AB_016325_T.1	Plant secondary wall-associated transcription factors	ATMYB4,MYB4 myb domain protein 4
CLocus_41275	PRJNA1314304	1	87.8215	AB_016325_T.1	Myb domain	ATMYB4,MYB4 myb domain protein 4
CLocus_18761	PRJNA1314304	1	87.8215	AB_042555_T.1	-	PMZ,SAP12 zinc finger (AN1-like) family protein
CLocus_18761	PRJNA1314304	1	87.8215	AB_042555_T.1	Zinc finger, AN1-type	PMZ,SAP12 zinc finger (AN1-like) family protein
CLocus_18761	PRJNA1314304	1	87.8215	AB_042555_T.1	AN1-like Zinc finger	PMZ,SAP12 zinc finger (AN1-like) family protein
CLocus_6897	PRJNA1314304	1	88.3835	AB_004536_T.1	Glycosyl transferase, family 48
CLocus_6897	PRJNA1314304	1	88.3835	AB_004536_T.1	-
CLocus_6131	PRJNA1314304	1	88.3835	AB_003234_T.1
CLocus_23334	PRJNA1314304	1	88.3835	AB_003234_T.1
CLocus_44571	PRJNA1314304	1	88.9455	AB_001806_T.1		Bifunctional inhibitor/lipid-transfer protein/seed storage 2S albumin superfamily protein
CLocus_205374	PRJNA1314304	1	90.356	AB_036760_T.1
CLocus_61094	PRJNA1314304	1	90.356	AB_041900_T.1		Haem oxygenase-like, multi-helical
CLocus_1192876	PRJNA1314304	1	90.356	AB_034797_T.1	SPARK domain	Protein kinase superfamily protein
CLocus_15723	PRJNA1314304	1	90.637	AB_003234_T.1
CLocus_64003	PRJNA1314304	1	90.637	AB_023821_T.1
CLocus_46121	PRJNA1314304	1	94.8925	AB_041480_T.1
CLocus_38334	PRJNA1314304	1	94.8925	AB_039123_T.1		SPO11-2 sporulation 11-2
CLocus_8	PRJNA1314304	1	94.8925	AB_031842_T.1		LRR and NB-ARC domains-containing disease resistance protein
CLocus_54056	PRJNA1314304	1	96.019	AB_012855_T.1
CLocus_69221	PRJNA1314304	1	97.43	AB_026546_T.1	Uncharacterised protein family, basic secretory protein	Plant basic secretory protein (BSP) family protein
CLocus_8853	PRJNA1314304	1	97.43	AB_021972_T.1
CLocus_45647	PRJNA1314304	1	97.9915	AB_034491_T.1
CLocus_72445	PRJNA1314304	1	98.5535	AB_030895_T.1	Domain of unknown function DUF4283
CLocus_5406	PRJNA1314304	1	99.3965	AB_011364_T.1
CLocus_74666	PRJNA1314304	1	99.6775	AB_006442_T.1	-
CLocus_74666	PRJNA1314304	1	99.6775	AB_006442_T.1	RNA polymerase Rpb2, domain 7
CLocus_74666	PRJNA1314304	1	99.6775	AB_006442_T.1	DNA-directed RNA polymerase, subunit 2
CLocus_691201	PRJNA1314304	1	100.243	AB_016156_T.1
CLocus_42376	PRJNA1314304	1	104.198	AB_014401_T.1		FBX2 F-box protein 2
CLocus_74364	PRJNA1314304	1	106.177	AB_014075_T.1
CLocus_90038	PRJNA1314304	1	107.588	AB_023592_T.1
CLocus_18869	PRJNA1314304	1	108.153	AB_035948_T.1		PQ-loop repeat family protein / transmembrane family protein
CLocus_59953	PRJNA1314304	1	109.56	AB_020323_T.1		Disease resistance protein (CC-NBS-LRR class) family
CLocus_10390	PRJNA1314304	1	113.234	AB_030695_T.1	P-loop containing nucleoside triphosphate hydrolase	transmembrane receptors;ATP binding
CLocus_218835	PRJNA1314304	1	113.796	AB_007088_T.1
CLocus_1190336	PRJNA1314304	1	113.796	AB_045741_T.1
CLocus_62410	PRJNA1314304	1	114.077	AB_000392_T.1
CLocus_22145	PRJNA1314304	1	114.358	AB_025537_T.1	-
CLocus_22145	PRJNA1314304	1	114.358	AB_025537_T.1	Tetratricopeptide-like helical domain superfamily
CLocus_15826	PRJNA1314304	1	116.328	AB_019030_T.1	Pentatricopeptide repeat	Pentatricopeptide repeat (PPR) superfamily protein
CLocus_15826	PRJNA1314304	1	116.328	AB_019030_T.1	Pentatricopeptide Repeat-containing Protein P Subfamily	Pentatricopeptide repeat (PPR) superfamily protein
CLocus_15826	PRJNA1314304	1	116.328	AB_019030_T.1	Tetratricopeptide-like helical domain superfamily	Pentatricopeptide repeat (PPR) superfamily protein
CLocus_67644	PRJNA1314304	1	116.608	AB_017230_T.1	NADP-dependent oxidoreductase domain superfamily
CLocus_7535	PRJNA1314304	1	118.306	AB_031104_T.1
CLocus_38642	PRJNA1314304	1	118.306	AB_039332_T.1
CLocus_15311	PRJNA1314304	1	119.153	AB_039688_T.1
CLocus_12006	PRJNA1314304	1	123.963	AB_013183_T.1	-
CLocus_12006	PRJNA1314304	1	123.963	AB_013183_T.1	Regulator of chromosome condensation 1/beta-lactamase-inhibitor protein II
CLocus_12006	PRJNA1314304	1	123.963	AB_013183_T.1	Protein RCC2
CLocus_61747	PRJNA1314304	1	124.244	AB_012369_T.1
CLocus_36267	PRJNA1314304	1	124.806	AB_010336_T.1		EIF4A-2 eif4a-2
CLocus_16431	PRJNA1314304	1	124.806	AB_024653_T.1	P-loop containing nucleoside triphosphate hydrolase	disease resistance protein (TIR-NBS-LRR class)
CLocus_26926	PRJNA1314304	1	124.806	AB_000540_T.1		PLC-like phosphodiesterases superfamily protein
CLocus_35181	PRJNA1314304	1	126.21	AB_021688_T.1	Leucine-rich repeat domain superfamily	disease resistance protein (TIR-NBS-LRR class)
CLocus_35181	PRJNA1314304	1	126.21	AB_021688_T.1	Leucine-rich repeat	disease resistance protein (TIR-NBS-LRR class)
CLocus_35181	PRJNA1314304	1	126.21	AB_021688_T.1	-	disease resistance protein (TIR-NBS-LRR class)
CLocus_35181	PRJNA1314304	1	126.21	AB_021688_T.1	Leucine-rich repeat and signaling effector domain-containing protein	disease resistance protein (TIR-NBS-LRR class)
CLocus_45037	PRJNA1314304	1	126.492	AB_026665_T.1
CLocus_207368	PRJNA1314304	1	127.053	AB_002839_T.1	Leucine-rich repeat domain superfamily	transmembrane receptors;ATP binding
CLocus_33772	PRJNA1314304	1	127.053	AB_025166_T.1
CLocus_34282	PRJNA1314304	1	127.053	AB_002966_T.1	-
CLocus_48271	PRJNA1314304	1	127.053	AB_009126_T.1	Leucine-rich repeat domain superfamily
CLocus_48271	PRJNA1314304	1	127.053	AB_009126_T.1	-
CLocus_48271	PRJNA1314304	1	127.053	AB_009126_T.1	Leucine-rich repeat
CLocus_207368	PRJNA1314304	1	127.053	AB_002839_T.1	-	transmembrane receptors;ATP binding
CLocus_17951	PRJNA1314304	1	127.053	AB_030954_T.1		SAUR-like auxin-responsive protein family
CLocus_9173	PRJNA1314304	1	127.053	AB_025166_T.1
CLocus_32453	PRJNA1314304	1	127.053	AB_009126_T.1	-
CLocus_32453	PRJNA1314304	1	127.053	AB_009126_T.1	Leucine-rich repeat domain superfamily
CLocus_27134	PRJNA1314304	1	127.053	AB_038370_T.1		SAUR-like auxin-responsive protein family
CLocus_32453	PRJNA1314304	1	127.053	AB_009126_T.1	Leucine-rich repeat
CLocus_53457	PRJNA1314304	1	127.615	AB_036087_T.1
CLocus_11575	PRJNA1314304	1	127.896	AB_029892_T.1	Gnk2-homologous domain superfamily	CRK2 cysteine-rich RLK (RECEPTOR-like protein kinase) 2
CLocus_11575	PRJNA1314304	1	127.896	AB_029892_T.1	Gnk2-homologous domain	CRK2 cysteine-rich RLK (RECEPTOR-like protein kinase) 2
CLocus_11575	PRJNA1314304	1	127.896	AB_029892_T.1	-	CRK2 cysteine-rich RLK (RECEPTOR-like protein kinase) 2
CLocus_60595	PRJNA1314304	1	129.588	AB_005323_T.1	-	Tetratricopeptide repeat (TPR)-like superfamily protein
CLocus_60595	PRJNA1314304	1	129.588	AB_005323_T.1	Tetratricopeptide-like helical domain superfamily	Tetratricopeptide repeat (TPR)-like superfamily protein
CLocus_26390	PRJNA1314304	1	129.588	AB_019437_T.1	Pentatricopeptide repeat-containing	Pentatricopeptide repeat (PPR) superfamily protein
CLocus_26390	PRJNA1314304	1	129.588	AB_019437_T.1	Tetratricopeptide-like helical domain superfamily	Pentatricopeptide repeat (PPR) superfamily protein
CLocus_26390	PRJNA1314304	1	129.588	AB_019437_T.1	Pentatricopeptide repeat-containing protein At1g15510-like	Pentatricopeptide repeat (PPR) superfamily protein
CLocus_76203	PRJNA1314304	1	129.588	AB_002966_T.1	Pentatricopeptide repeat
CLocus_1954	PRJNA1314304	1	129.588	AB_009318_T.1
CLocus_26781	PRJNA1314304	1	129.588	AB_000218_T.1	DYW domain	Tetratricopeptide repeat (TPR)-like superfamily protein
CLocus_76203	PRJNA1314304	1	129.588	AB_002966_T.1	Tetratricopeptide-like helical domain superfamily
CLocus_51061	PRJNA1314304	1	130.149	AB_011887_T.1	Serine hydroxymethyltransferase-like domain
CLocus_51061	PRJNA1314304	1	130.149	AB_011887_T.1	Pyridoxal phosphate-dependent transferase
CLocus_51061	PRJNA1314304	1	130.149	AB_011887_T.1	Pyridoxal phosphate-dependent transferase, small domain
CLocus_36642	PRJNA1314304	1	130.149	AB_004040_T.1
CLocus_52727	PRJNA1314304	1	130.711	AB_009024_T.1	Protein ROH1-like	CONTAINS InterPro DOMAIN/s: Protein BYPASS related (InterPro:IPR008511); BEST Arabidopsis thaliana protein match is: unknown protein (TAIR:AT1G77855.1); Has 99 Blast hits to 99 proteins in 17 species: Archae 0; Bacteria 0; Metazoa 3; Fungi 0; Plants 96; Viruses 0; Other Eukaryotes 0 (source: NCBI BLink).
CLocus_44331	PRJNA1314304	1	131.835	AB_003528_T.1	-
CLocus_116131	PRJNA1314304	1	132.397	AB_005081_T.1		Protein of unknown function (DUF1191)
CLocus_48775	PRJNA1314304	1	132.958	AB_010396_T.1
CLocus_49691	PRJNA1314304	1	133.239	AB_016773_T.1	RNA helicase aquarius, beta-barrel
CLocus_72030	PRJNA1314304	1	134.644	AB_029678_T.1	Leucine-rich repeat domain superfamily
CLocus_55605	PRJNA1314304	1	136.048	AB_024290_T.1
CLocus_2052	PRJNA1314304	1	136.329	AB_030990_T.1	PPM-type phosphatase-like domain
CLocus_2052	PRJNA1314304	1	136.329	AB_030990_T.1	PPM-type phosphatase-like domain superfamily
CLocus_18194	PRJNA1314304	1	137.746	AB_007998_T.1
CLocus_67974	PRJNA1314304	1	138.028	AB_012041_T.1
CLocus_39167	PRJNA1314304	1	138.309	AB_025537_T.1
CLocus_211120	PRJNA1314304	1	138.309	AB_027631_T.1
CLocus_19305	PRJNA1314304	1	138.309	AB_000464_T.1	PPM-type phosphatase-like domain superfamily	Protein phosphatase 2C family protein
CLocus_38608	PRJNA1314304	1	138.309	AB_013888_T.1	-
CLocus_38608	PRJNA1314304	1	138.309	AB_013888_T.1	Aconitase/3-isopropylmalate dehydratase, swivel
CLocus_38608	PRJNA1314304	1	138.309	AB_013888_T.1	Aconitase/Iron-responsive element-binding protein 2
CLocus_59376	PRJNA1314304	1	138.589	AB_019516_T.1	Toll/interleukin-1 receptor homology (TIR) domain superfamily	Disease resistance protein (TIR-NBS-LRR class) family
CLocus_59376	PRJNA1314304	1	138.589	AB_019516_T.1	Toll/interleukin-1 receptor homology (TIR) domain	Disease resistance protein (TIR-NBS-LRR class) family
CLocus_1289	PRJNA1314304	1	138.589	AB_031897_T.1	-	Tetratricopeptide repeat (TPR)-like superfamily protein
CLocus_25158	PRJNA1314304	1	138.589	AB_003852_T.1		PUB26 plant U-box 26
CLocus_63922	PRJNA1314304	1	138.589	AB_008832_T.1	Pentatricopeptide repeat	CRR22 Pentatricopeptide repeat (PPR) superfamily protein
CLocus_63922	PRJNA1314304	1	138.589	AB_008832_T.1	-	CRR22 Pentatricopeptide repeat (PPR) superfamily protein
CLocus_63922	PRJNA1314304	1	138.589	AB_008832_T.1	Tetratricopeptide-like helical domain superfamily	CRR22 Pentatricopeptide repeat (PPR) superfamily protein
CLocus_1289	PRJNA1314304	1	138.589	AB_031897_T.1	Tetratricopeptide-like helical domain superfamily	Tetratricopeptide repeat (TPR)-like superfamily protein
CLocus_1289	PRJNA1314304	1	138.589	AB_031897_T.1	Pentatricopeptide repeat	Tetratricopeptide repeat (TPR)-like superfamily protein
CLocus_23097	PRJNA1314304	1	138.589	AB_018054_T.1
CLocus_28227	PRJNA1314304	1	138.589	AB_017632_T.1
CLocus_903840	PRJNA1314304	1	139.151	AB_018054_T.1
CLocus_1191869	PRJNA1314304	1	139.151	AB_018086_T.1	P-loop containing nucleoside triphosphate hydrolase	disease resistance protein (TIR-NBS-LRR class)
CLocus_1190517	PRJNA1314304	1	139.151	AB_010011_T.1	P-loop containing nucleoside triphosphate hydrolase	transmembrane receptors;ATP binding
CLocus_39163	PRJNA1314304	1	139.151	AB_007998_T.1
CLocus_31787	PRJNA1314304	1	139.151	AB_007998_T.1
CLocus_1191602	PRJNA1314304	1	141.399	AB_042439_T.1	Toll/interleukin-1 receptor homology (TIR) domain superfamily	TIR toll/interleukin-1 receptor-like
CLocus_48703	PRJNA1314304	2	2.199	AB_010571_T.1
CLocus_56257	PRJNA1314304	2	3.263	AB_035680_T.1	Zf-FLZ domain	Protein of unknown function (DUF581)
CLocus_47473	PRJNA1314304	2	3.795	AB_023221_T.1		Calcium-binding EF-hand family protein
CLocus_26477	PRJNA1314304	2	4.859	AB_018101_T.1	Cysteine-rich Ser/Thr receptor-like kinase	CRK2 cysteine-rich RLK (RECEPTOR-like protein kinase) 2
CLocus_26477	PRJNA1314304	2	4.859	AB_018101_T.1	-	CRK2 cysteine-rich RLK (RECEPTOR-like protein kinase) 2
CLocus_26500	PRJNA1314304	2	5.421	AB_039176_T.1	Vacuolar protein sorting-associated protein 13
CLocus_9748	PRJNA1314304	2	5.7015	AB_020995_T.1
CLocus_34172	PRJNA1314304	2	5.9825	AB_021548_T.1
CLocus_53439	PRJNA1314304	2	5.9825	AB_024136_T.1	Wall-associated receptor kinase, C-terminal
CLocus_10	PRJNA1314304	2	6.2635	AB_030523_T.1	-	Protein kinase superfamily protein
CLocus_10	PRJNA1314304	2	6.2635	AB_030523_T.1	Protein kinase-like domain superfamily	Protein kinase superfamily protein
CLocus_3826	PRJNA1314304	2	6.5445	AB_029651_T.1		GroES-like zinc-binding dehydrogenase family protein
CLocus_74698	PRJNA1314304	2	6.5445	AB_003688_T.1
CLocus_38968	PRJNA1314304	2	6.825	AB_016152_T.1	-	TT2,ATMYB123,MYB123,ATTT2 Duplicated homeodomain-like superfamily protein
CLocus_38968	PRJNA1314304	2	6.825	AB_016152_T.1	SANT/Myb domain	TT2,ATMYB123,MYB123,ATTT2 Duplicated homeodomain-like superfamily protein
CLocus_9485	PRJNA1314304	2	6.825	AB_035680_T.1		Protein of unknown function (DUF581)
CLocus_38968	PRJNA1314304	2	6.825	AB_016152_T.1	Homedomain-like superfamily	TT2,ATMYB123,MYB123,ATTT2 Duplicated homeodomain-like superfamily protein
CLocus_38968	PRJNA1314304	2	6.825	AB_016152_T.1	Myb domain	TT2,ATMYB123,MYB123,ATTT2 Duplicated homeodomain-like superfamily protein
CLocus_11509	PRJNA1314304	2	6.825	AB_015318_T.1		CRK3 cysteine-rich RLK (RECEPTOR-like protein kinase) 3
CLocus_32696	PRJNA1314304	2	6.825	AB_019149_T.1
CLocus_56613	PRJNA1314304	2	6.825	AB_000895_T.1	COBRA, plant	COBL2 COBRA-like protein 2 precursor
CLocus_40106	PRJNA1314304	2	6.825	AB_012320_T.1		Leucine-rich repeat protein kinase family protein
CLocus_30408	PRJNA1314304	2	7.387	AB_008549_T.1		VPS9B Vacuolar sorting protein 9 (VPS9) domain
CLocus_948	PRJNA1314304	2	8.2325	AB_044618_T.1		Protein kinase superfamily protein
CLocus_22949	PRJNA1314304	2	8.2325	AB_042076_T.1	Gnk2-homologous domain	Domain of unknown function (DUF26)
CLocus_6395	PRJNA1314304	2	8.2325	AB_041906_T.1		CRK42 cysteine-rich RLK (RECEPTOR-like protein kinase) 42
CLocus_22949	PRJNA1314304	2	8.2325	AB_042076_T.1	Gnk2-homologous domain superfamily	Domain of unknown function (DUF26)
CLocus_8750	PRJNA1314304	2	8.5135	AB_023304_T.1		SLOMO F-box family protein
CLocus_688	PRJNA1314304	2	8.5135	AB_020446_T.1	Protein kinase-like domain superfamily	CRK2 cysteine-rich RLK (RECEPTOR-like protein kinase) 2
CLocus_688	PRJNA1314304	2	8.5135	AB_020446_T.1	-	CRK2 cysteine-rich RLK (RECEPTOR-like protein kinase) 2
CLocus_30925	PRJNA1314304	2	9.6435	AB_020446_T.1	Protein kinase-like domain superfamily	CRK2 cysteine-rich RLK (RECEPTOR-like protein kinase) 2
CLocus_30925	PRJNA1314304	2	9.6435	AB_020446_T.1	-	CRK2 cysteine-rich RLK (RECEPTOR-like protein kinase) 2
CLocus_52547	PRJNA1314304	2	11.339	AB_010576_T.1	Initiation factor 4G	eIFiso4G1 MIF4G domain-containing protein / MA3 domain-containing protein
CLocus_62828	PRJNA1314304	2	11.339	AB_014366_T.1
CLocus_88417	PRJNA1314304	2	12.4625	AB_020996_T.1		Chalcone-flavanone isomerase family protein
CLocus_63541	PRJNA1314304	2	12.4625	AB_005234_T.1	Leucine-rich repeat domain superfamily	NB-ARC domain-containing disease resistance protein
CLocus_63541	PRJNA1314304	2	12.4625	AB_005234_T.1	-	NB-ARC domain-containing disease resistance protein
CLocus_54669	PRJNA1314304	2	12.4625	AB_011698_T.1
CLocus_23047	PRJNA1314304	2	12.743	AB_011279_T.1		XIE,ATXIE Myosin family protein with Dil domain
CLocus_16448	PRJNA1314304	2	13.589	AB_045216_T.1	SPX domain	PHO1;H1 EXS (ERD1/XPR1/SYG1) family protein
CLocus_31259	PRJNA1314304	2	13.589	AB_045216_T.1	SPX domain	PHO1;H1 EXS (ERD1/XPR1/SYG1) family protein
CLocus_31259	PRJNA1314304	2	13.589	AB_045216_T.1	Plant SYG1 Phosphate Transporter	PHO1;H1 EXS (ERD1/XPR1/SYG1) family protein
CLocus_79115	PRJNA1314304	2	14.435	AB_012375_T.1
CLocus_22332	PRJNA1314304	2	16.6955	AB_020714_T.1		LINC1 little nuclei1
CLocus_71268	PRJNA1314304	2	17.538	AB_012787_T.1		MEF22 mitochondrial editing factor 22
CLocus_49206	PRJNA1314304	2	17.538	AB_013904_T.1		F-box family protein
CLocus_32921	PRJNA1314304	2	17.538	AB_012375_T.1
CLocus_65235	PRJNA1314304	2	18.6615	AB_043044_T.1
CLocus_11476	PRJNA1314304	2	18.6615	AB_043044_T.1
CLocus_11447	PRJNA1314304	2	20.641	AB_024635_T.1
CLocus_73065	PRJNA1314304	2	25.22	AB_011288_T.1
CLocus_28653	PRJNA1314304	2	25.22	AB_003647_T.1
CLocus_34258	PRJNA1314304	2	28.035	AB_015437_T.1	Nucleotide-binding alpha-beta plait domain superfamily
CLocus_34258	PRJNA1314304	2	28.035	AB_015437_T.1	RNA-binding domain superfamily
CLocus_64920	PRJNA1314304	2	33.6885	AB_046043_T.1	Six-hairpin glycosidase-like superfamily	AtGH9A4,GH9A4 glycosyl hydrolase 9A4
CLocus_64920	PRJNA1314304	2	33.6885	AB_046043_T.1	Six-hairpin glycosidase superfamily	AtGH9A4,GH9A4 glycosyl hydrolase 9A4
CLocus_95060	PRJNA1314304	2	34.8155	AB_038269_T.1	Ankyrin repeat-containing domain superfamily	Ankyrin repeat family protein
CLocus_95060	PRJNA1314304	2	34.8155	AB_038269_T.1	Ankyrin repeat	Ankyrin repeat family protein
CLocus_95060	PRJNA1314304	2	34.8155	AB_038269_T.1	Cul2-RING E3 Ligase Substrate-Recognition Fem-1	Ankyrin repeat family protein
CLocus_95060	PRJNA1314304	2	34.8155	AB_038269_T.1	-	Ankyrin repeat family protein
CLocus_32728	PRJNA1314304	2	34.8155	AB_019487_T.1	Uncharacterised protein family Ycf20	NPQ7 Protein of unknown function (DUF565)
CLocus_214	PRJNA1314304	2	34.8155	AB_034575_T.1	Toll/interleukin-1 receptor homology (TIR) domain	Disease resistance protein (TIR-NBS-LRR class) family
CLocus_214	PRJNA1314304	2	34.8155	AB_034575_T.1	Toll/interleukin-1 receptor homology (TIR) domain superfamily	Disease resistance protein (TIR-NBS-LRR class) family
CLocus_72227	PRJNA1314304	2	34.8155	AB_026787_T.1
CLocus_28002	PRJNA1314304	2	35.3775	AB_023123_T.1	HAD superfamily	ACA2 calcium ATPase 2
CLocus_28002	PRJNA1314304	2	35.3775	AB_023123_T.1	HAD-like superfamily	ACA2 calcium ATPase 2
CLocus_2835	PRJNA1314304	2	36.7845	AB_035484_T.1		Stress responsive alpha-beta barrel domain protein
CLocus_20614	PRJNA1314304	2	37.3465	AB_002077_T.1		Stress responsive alpha-beta barrel domain protein
CLocus_48875	PRJNA1314304	2	39.0385	AB_028275_T.1
CLocus_10657	PRJNA1314304	2	40.1685	AB_015233_T.1
CLocus_55389	PRJNA1314304	2	42.984	AB_012375_T.1	Aldolase-type TIM barrel
CLocus_96	PRJNA1314304	2	42.984	AB_019644_T.1		TT7,CYP75B1,D501 Cytochrome P450 superfamily protein
CLocus_26565	PRJNA1314304	2	42.984	AB_018953_T.1	PAM2 motif	CID7 CTC-interacting domain 7
CLocus_59279	PRJNA1314304	2	42.984	AB_012091_T.1		Emsy N Terminus (ENT)/ plant Tudor-like domains-containing protein
CLocus_69458	PRJNA1314304	2	42.984	AB_021170_T.1
CLocus_12156	PRJNA1314304	2	43.546	AB_005132_T.1	Cytochrome P450	CYP86B1 cytochrome P450, family 86, subfamily B, polypeptide 1
CLocus_12156	PRJNA1314304	2	43.546	AB_005132_T.1	Cytochrome P450 superfamily	CYP86B1 cytochrome P450, family 86, subfamily B, polypeptide 1
CLocus_12156	PRJNA1314304	2	43.546	AB_005132_T.1	-	CYP86B1 cytochrome P450, family 86, subfamily B, polypeptide 1
CLocus_27801	PRJNA1314304	2	44.672	AB_014256_T.1
CLocus_1194287	PRJNA1314304	2	44.672	AB_021128_T.1	-	HYL1,DRB1 dsRNA-binding domain-like superfamily protein
CLocus_1194287	PRJNA1314304	2	44.672	AB_021128_T.1	Double-stranded RNA-binding domain	HYL1,DRB1 dsRNA-binding domain-like superfamily protein
CLocus_37868	PRJNA1314304	2	45.234	AB_021847_T.1	Protein of unknown function DUF1677, plant	Protein of unknown function (DUF1677)
CLocus_83507	PRJNA1314304	2	46.926	AB_040609_T.1		Exostosin family protein
CLocus_112	PRJNA1314304	2	48.337	AB_011816_T.1	Cytochrome P450 superfamily	TT7,CYP75B1,D501 Cytochrome P450 superfamily protein
CLocus_112	PRJNA1314304	2	48.337	AB_011816_T.1	-	TT7,CYP75B1,D501 Cytochrome P450 superfamily protein
CLocus_72749	PRJNA1314304	2	48.899	AB_043943_T.1
CLocus_28419	PRJNA1314304	2	48.899	AB_033912_T.1	Nodulin-like	Major facilitator superfamily protein
CLocus_66357	PRJNA1314304	2	49.4605	AB_044037_T.1
CLocus_78302	PRJNA1314304	2	49.4605	AB_035333_T.1		ORG4 OBP3-responsive gene 4
CLocus_40943	PRJNA1314304	2	49.4605	AB_026067_T.1
CLocus_840824	PRJNA1314304	2	50.022	AB_027068_T.1
CLocus_78345	PRJNA1314304	2	52.557	AB_012375_T.1
CLocus_70678	PRJNA1314304	2	56.8025	AB_024346_T.1
CLocus_15621	PRJNA1314304	2	57.364	AB_022556_T.1
CLocus_27950	PRJNA1314304	2	59.053	AB_002484_T.1	Pectinesterase, catalytic	ATPMEPCRA,PMEPCRA methylesterase PCR A
CLocus_38118	PRJNA1314304	2	60.4575	AB_019644_T.1	Cytochrome P450 superfamily	TT7,CYP75B1,D501 Cytochrome P450 superfamily protein
CLocus_38118	PRJNA1314304	2	60.4575	AB_019644_T.1	-	TT7,CYP75B1,D501 Cytochrome P450 superfamily protein
CLocus_26380	PRJNA1314304	2	60.4575	AB_017094_T.1
CLocus_76442	PRJNA1314304	2	62.4235	AB_005613_T.1		unknown protein; FUNCTIONS IN: molecular_function unknown; INVOLVED IN: biological_process unknown; LOCATED IN: endomembrane system; EXPRESSED IN: 22 plant structures; EXPRESSED DURING: 13 growth stages.
CLocus_8178	PRJNA1314304	2	62.4235	AB_023462_T.1
CLocus_23295	PRJNA1314304	2	62.4235	AB_013811_T.1
CLocus_56165	PRJNA1314304	2	63.547	AB_030216_T.1
CLocus_35339	PRJNA1314304	2	63.547	AB_021737_T.1		Acyl-CoA N-acyltransferases (NAT) superfamily protein
CLocus_70899	PRJNA1314304	2	63.547	AB_021745_T.1		Pathogenesis-related thaumatin superfamily protein
CLocus_4943	PRJNA1314304	2	64.9645	AB_020089_T.1	Cytochrome P450 superfamily	TT7,CYP75B1,D501 Cytochrome P450 superfamily protein
CLocus_4943	PRJNA1314304	2	64.9645	AB_020089_T.1	Cytochrome P450	TT7,CYP75B1,D501 Cytochrome P450 superfamily protein
CLocus_4943	PRJNA1314304	2	64.9645	AB_020089_T.1	Plant secondary metabolite cytochrome P450s	TT7,CYP75B1,D501 Cytochrome P450 superfamily protein
CLocus_14784	PRJNA1314304	2	64.9645	AB_001511_T.1	Armadillo-type fold	ARM repeat superfamily protein
CLocus_14784	PRJNA1314304	2	64.9645	AB_001511_T.1	Armadillo-like helical	ARM repeat superfamily protein
CLocus_14784	PRJNA1314304	2	64.9645	AB_001511_T.1	-	ARM repeat superfamily protein
CLocus_42542	PRJNA1314304	2	66.3755	AB_034574_T.1
CLocus_38003	PRJNA1314304	2	66.3755	AB_029883_T.1		TT7,CYP75B1,D501 Cytochrome P450 superfamily protein
CLocus_26425	PRJNA1314304	2	66.3755	AB_031506_T.1	Bulb-type lectin domain
CLocus_15533	PRJNA1314304	2	66.9375	AB_034947_T.1
CLocus_73670	PRJNA1314304	2	68.629	AB_002078_T.1	Plant Cytochrome P450 71	TT7,CYP75B1,D501 Cytochrome P450 superfamily protein
CLocus_73670	PRJNA1314304	2	68.629	AB_002078_T.1	Cytochrome P450 superfamily	TT7,CYP75B1,D501 Cytochrome P450 superfamily protein
CLocus_73670	PRJNA1314304	2	68.629	AB_002078_T.1	Cytochrome P450	TT7,CYP75B1,D501 Cytochrome P450 superfamily protein
CLocus_84662	PRJNA1314304	2	70.0365	AB_000576_T.1
CLocus_46538	PRJNA1314304	2	70.3175	AB_043940_T.1
CLocus_25968	PRJNA1314304	2	70.3175	AB_029883_T.1		TT7,CYP75B1,D501 Cytochrome P450 superfamily protein
CLocus_42577	PRJNA1314304	2	70.3175	AB_045705_T.1		HSP20-like chaperones superfamily protein
CLocus_25509	PRJNA1314304	2	70.8795	AB_002415_T.1	Haem peroxidase superfamily	Peroxidase superfamily protein
CLocus_25509	PRJNA1314304	2	70.8795	AB_002415_T.1	Haem peroxidase	Peroxidase superfamily protein
CLocus_25509	PRJNA1314304	2	70.8795	AB_002415_T.1	Plant peroxidase	Peroxidase superfamily protein
CLocus_75009	PRJNA1314304	2	70.8795	AB_007096_T.1	Protein OBERON	Protein of unknown function (DUF1423)
CLocus_75009	PRJNA1314304	2	70.8795	AB_007096_T.1	Oberon-like, PHD finger domain	Protein of unknown function (DUF1423)
CLocus_25509	PRJNA1314304	2	70.8795	AB_002415_T.1	-	Peroxidase superfamily protein
CLocus_40987	PRJNA1314304	2	72.2905	AB_009961_T.1	GAT domain superfamily	Target of Myb protein 1
CLocus_40987	PRJNA1314304	2	72.2905	AB_009961_T.1	GAT domain	Target of Myb protein 1
CLocus_40987	PRJNA1314304	2	72.2905	AB_009961_T.1	-	Target of Myb protein 1
CLocus_40987	PRJNA1314304	2	72.2905	AB_009961_T.1	TOM1-like protein, plant	Target of Myb protein 1
CLocus_61445	PRJNA1314304	2	73.1365	AB_010731_T.1
CLocus_32860	PRJNA1314304	2	73.9825	AB_001206_T.1	SAM dependent carboxyl methyltransferase	IAMT1 IAA carboxylmethyltransferase 1
CLocus_32860	PRJNA1314304	2	73.9825	AB_001206_T.1	S-adenosyl-L-methionine-dependent methyltransferase superfamily	IAMT1 IAA carboxylmethyltransferase 1
CLocus_7594	PRJNA1314304	2	74.2635	AB_032341_T.1	RNA recognition motif domain
CLocus_7594	PRJNA1314304	2	74.2635	AB_032341_T.1	Nucleotide-binding alpha-beta plait domain superfamily
CLocus_7594	PRJNA1314304	2	74.2635	AB_032341_T.1	RNA-binding protein 42/Polyadenylate-binding protein RBP45/47-like
CLocus_7594	PRJNA1314304	2	74.2635	AB_032341_T.1	RNA-binding domain superfamily
CLocus_37596	PRJNA1314304	2	77.369	AB_001038_T.1		RHA1B RING-H2 finger A1B
CLocus_22390	PRJNA1314304	2	77.369	AB_023246_T.1		Protein kinase superfamily protein
CLocus_74155	PRJNA1314304	2	77.369	AB_031030_T.1		Target of Myb protein 1
CLocus_92048	PRJNA1314304	2	77.9305	AB_014721_T.1
CLocus_917866	PRJNA1314304	2	77.9305	AB_014721_T.1
CLocus_5965	PRJNA1314304	2	77.9305	AB_042631_T.1		CDC20.1 Transducin family protein / WD-40 repeat family protein
CLocus_34758	PRJNA1314304	2	79.0605	AB_045574_T.1		Concanavalin A-like lectin protein kinase family protein
CLocus_62739	PRJNA1314304	2	79.6225	AB_037493_T.1		ATPUP13 Drug/metabolite transporter superfamily protein
CLocus_20145	PRJNA1314304	2	79.9035	AB_021511_T.1
CLocus_44617	PRJNA1314304	2	80.7465	AB_018713_T.1	Rubber elongation factor	Rubber elongation factor protein (REF)
CLocus_14921	PRJNA1314304	2	81.0275	AB_001420_T.1
CLocus_21749	PRJNA1314304	2	82.7155	AB_014819_T.1		POK2 phragmoplast orienting kinesin 2
CLocus_109311	PRJNA1314304	2	82.7155	AB_045792_T.1	Cupredoxin
CLocus_109311	PRJNA1314304	2	82.7155	AB_045792_T.1	Multicopper oxidase, second cupredoxin domain
CLocus_4004	PRJNA1314304	2	83.2775	AB_008372_T.1	-
CLocus_4004	PRJNA1314304	2	83.2775	AB_008372_T.1	Protein kinase-like domain superfamily
CLocus_69869	PRJNA1314304	2	83.5585	AB_043120_T.1		unknown protein; Has 1807 Blast hits to 1807 proteins in 277 species: Archae 0; Bacteria 0; Metazoa 736; Fungi 347; Plants 385; Viruses 0; Other Eukaryotes 339 (source: NCBI BLink).
CLocus_36514	PRJNA1314304	2	83.5585	AB_035903_T.1		Peroxidase superfamily protein
CLocus_4697	PRJNA1314304	2	84.682	AB_012375_T.1
CLocus_25652	PRJNA1314304	2	85.2435	AB_040619_T.1
CLocus_11879	PRJNA1314304	2	85.5245	AB_005178_T.1
CLocus_31405	PRJNA1314304	2	86.3675	AB_026664_T.1	Nucleotide-binding alpha-beta plait domain superfamily	ATRBP47C',RBP47C' RNA-binding protein 47C'
CLocus_31405	PRJNA1314304	2	86.3675	AB_026664_T.1	RNA-binding domain superfamily	ATRBP47C',RBP47C' RNA-binding protein 47C'
CLocus_31405	PRJNA1314304	2	86.3675	AB_026664_T.1	RNA-binding protein 42/Polyadenylate-binding protein RBP45/47-like	ATRBP47C',RBP47C' RNA-binding protein 47C'
CLocus_31405	PRJNA1314304	2	86.3675	AB_026664_T.1	RNA recognition motif domain	ATRBP47C',RBP47C' RNA-binding protein 47C'
CLocus_6145	PRJNA1314304	2	91.7495	AB_008129_T.1		RING/U-box superfamily protein
CLocus_711551	PRJNA1314304	2	92.0305	AB_008129_T.1	Zinc finger, RING-type	RING/U-box superfamily protein
CLocus_711551	PRJNA1314304	2	92.0305	AB_008129_T.1	Zinc finger, RING/FYVE/PHD-type	RING/U-box superfamily protein
CLocus_711551	PRJNA1314304	2	92.0305	AB_008129_T.1	-	RING/U-box superfamily protein
CLocus_79023	PRJNA1314304	2	92.5925	AB_029258_T.1
CLocus_1191822	PRJNA1314304	2	92.5925	AB_012375_T.1
CLocus_15694	PRJNA1314304	2	92.5925	AB_001946_T.1	Phosphoribosyltransferase-like
CLocus_5870	PRJNA1314304	2	92.5925	AB_019380_T.1	Heat shock protein 70 family
CLocus_5870	PRJNA1314304	2	92.5925	AB_019380_T.1	-
CLocus_58843	PRJNA1314304	2	92.5925	AB_023824_T.1	Alpha/Beta hydrolase fold	alpha/beta-Hydrolases superfamily protein
CLocus_58843	PRJNA1314304	2	92.5925	AB_023824_T.1	Epoxide hydrolase-like	alpha/beta-Hydrolases superfamily protein
CLocus_58843	PRJNA1314304	2	92.5925	AB_023824_T.1	Alpha/beta hydrolase fold-1	alpha/beta-Hydrolases superfamily protein
CLocus_58843	PRJNA1314304	2	92.5925	AB_023824_T.1	-	alpha/beta-Hydrolases superfamily protein
CLocus_15694	PRJNA1314304	2	92.5925	AB_001946_T.1	Phosphoribosyltransferase domain
CLocus_3318	PRJNA1314304	2	92.5925	AB_002469_T.1		XTR6,XTH23 xyloglucan endotransglycosylase 6
CLocus_13213	PRJNA1314304	2	95.4145	AB_027105_T.1		Transducin family protein / WD-40 repeat family protein
CLocus_81472	PRJNA1314304	2	95.976	AB_021135_T.1
CLocus_34978	PRJNA1314304	2	95.976	AB_029832_T.1		Major facilitator superfamily protein
CLocus_32445	PRJNA1314304	2	97.6675	AB_026665_T.1
CLocus_73731	PRJNA1314304	2	99.6535	AB_003845_T.1		Carbohydrate-binding X8 domain superfamily protein
CLocus_88409	PRJNA1314304	2	102.463	AB_003523_T.1		unknown protein; FUNCTIONS IN: molecular_function unknown; INVOLVED IN: biological_process unknown; LOCATED IN: endomembrane system; EXPRESSED IN: 19 plant structures; EXPRESSED DURING: 13 growth stages; BEST Arabidopsis thaliana protein match is: unknown protein (TAIR:AT5G50290.1); Has 203 Blast hits to 203 proteins in 13 species: Archae 0; Bacteria 0; Metazoa 0; Fungi 0; Plants 203; Viruses 0; …
CLocus_1193911	PRJNA1314304	2	102.463	AB_019742_T.1		FLP1,YRE,CER3,WAX2 Fatty acid hydroxylase superfamily
CLocus_81307	PRJNA1314304	2	103.308	AB_037194_T.1		Pyridoxal phosphate (PLP)-dependent transferases superfamily protein
CLocus_24682	PRJNA1314304	2	103.874	AB_011921_T.1
CLocus_82920	PRJNA1314304	2	103.874	AB_037194_T.1		Pyridoxal phosphate (PLP)-dependent transferases superfamily protein
CLocus_5343	PRJNA1314304	2	104.997	AB_009802_T.1	Thiolase-like	KCS4 3-ketoacyl-CoA synthase 4
CLocus_5343	PRJNA1314304	2	104.997	AB_009802_T.1	Very-long-chain 3-ketoacyl-CoA synthase	KCS4 3-ketoacyl-CoA synthase 4
CLocus_5343	PRJNA1314304	2	104.997	AB_009802_T.1	FAE1/Type III polyketide synthase-like protein	KCS4 3-ketoacyl-CoA synthase 4
CLocus_37487	PRJNA1314304	2	105.84	AB_018235_T.1		LBD25 LOB domain-containing protein 25
CLocus_40442	PRJNA1314304	2	105.84	AB_012941_T.1	S-adenosyl-L-methionine-dependent methyltransferase superfamily	S-adenosyl-L-methionine-dependent methyltransferases superfamily protein
CLocus_40442	PRJNA1314304	2	105.84	AB_012941_T.1	-	S-adenosyl-L-methionine-dependent methyltransferases superfamily protein
CLocus_19086	PRJNA1314304	2	105.84	AB_016791_T.1	Lateral organ boundaries, LOB	LOB Lateral organ boundaries (LOB) domain family protein
CLocus_19086	PRJNA1314304	2	105.84	AB_016791_T.1	-	LOB Lateral organ boundaries (LOB) domain family protein
CLocus_82547	PRJNA1314304	2	108.42	AB_025470_T.1	S-adenosyl-L-methionine-dependent methyltransferase superfamily	S-adenosyl-L-methionine-dependent methyltransferases superfamily protein
CLocus_82547	PRJNA1314304	2	108.42	AB_025470_T.1	-	S-adenosyl-L-methionine-dependent methyltransferases superfamily protein
CLocus_128826	PRJNA1314304	2	108.701	AB_025952_T.1		Plant basic secretory protein (BSP) family protein
CLocus_56390	PRJNA1314304	2	108.982	AB_025952_T.1		Plant basic secretory protein (BSP) family protein
CLocus_55900	PRJNA1314304	2	110.674	AB_011485_T.1
CLocus_6280	PRJNA1314304	2	113.846	AB_019331_T.1
CLocus_44159	PRJNA1314304	2	113.846	AB_009593_T.1		DPB,ATDPB Transcription factor DP
CLocus_60007	PRJNA1314304	2	114.689	AB_014683_T.1
CLocus_68323	PRJNA1314304	2	118.95	AB_028788_T.1	Expansin	ATEXPA1,EXP1,AT-EXP1,ATEXP1,ATHEXPALPHA1.2,EXPA1 expansin A1
CLocus_68323	PRJNA1314304	2	118.95	AB_028788_T.1	Expansin/pollen allergen, DPBB domain	ATEXPA1,EXP1,AT-EXP1,ATEXP1,ATHEXPALPHA1.2,EXPA1 expansin A1
CLocus_68323	PRJNA1314304	2	118.95	AB_028788_T.1	RlpA-like domain superfamily	ATEXPA1,EXP1,AT-EXP1,ATEXP1,ATHEXPALPHA1.2,EXPA1 expansin A1
CLocus_68323	PRJNA1314304	2	118.95	AB_028788_T.1	RlpA-like protein, double-psi beta-barrel domain	ATEXPA1,EXP1,AT-EXP1,ATEXP1,ATHEXPALPHA1.2,EXPA1 expansin A1
CLocus_1193172	PRJNA1314304	2	118.95	AB_001356_T.1	Heat shock protein 70 family
CLocus_1193172	PRJNA1314304	2	118.95	AB_001356_T.1	Heat shock protein 70kD, peptide-binding domain superfamily
CLocus_74944	PRJNA1314304	2	119.512	AB_044655_T.1
CLocus_727221	PRJNA1314304	2	120.635	AB_008440_T.1		S-adenosyl-L-methionine-dependent methyltransferases superfamily protein
CLocus_36154	PRJNA1314304	2	121.478	AB_017664_T.1	-	ADT6 arogenate dehydratase 6
CLocus_36154	PRJNA1314304	2	121.478	AB_017664_T.1	ACT-like domain	ADT6 arogenate dehydratase 6
CLocus_36206	PRJNA1314304	2	121.759	AB_016991_T.1		RNA-binding (RRM/RBD/RNP motifs) family protein
CLocus_52470	PRJNA1314304	2	122.889	AB_045344_T.1
CLocus_67695	PRJNA1314304	2	122.889	AB_025537_T.1	Gnk2-homologous domain
CLocus_67695	PRJNA1314304	2	122.889	AB_025537_T.1	-
CLocus_24182	PRJNA1314304	2	122.889	AB_011260_T.1		unknown protein; BEST Arabidopsis thaliana protein match is: unknown protein (TAIR:AT4G34560.1); Has 1807 Blast hits to 1807 proteins in 277 species: Archae 0; Bacteria 0; Metazoa 736; Fungi 347; Plants 385; Viruses 0; Other Eukaryotes 339 (source: NCBI BLink).
CLocus_69651	PRJNA1314304	2	122.889	AB_026576_T.1
CLocus_69083	PRJNA1314304	2	122.889	AB_028170_T.1	-
CLocus_69083	PRJNA1314304	2	122.889	AB_028170_T.1	Thiamine pyrophosphate enzyme
CLocus_69083	PRJNA1314304	2	122.889	AB_028170_T.1	Thiamin diphosphate-binding fold
CLocus_67695	PRJNA1314304	2	122.889	AB_025537_T.1	Gnk2-homologous domain superfamily
CLocus_56775	PRJNA1314304	2	124.296	AB_020450_T.1
CLocus_32326	PRJNA1314304	2	124.296	AB_020450_T.1
CLocus_39291	PRJNA1314304	2	124.859	AB_044761_T.1
CLocus_9222	PRJNA1314304	2	126.547	AB_016718_T.1
CLocus_3713	PRJNA1314304	2	126.828	AB_001822_T.1		CHS,TT4,ATCHS Chalcone and stilbene synthase family protein
CLocus_37939	PRJNA1314304	2	127.109	AB_022807_T.1
CLocus_18326	PRJNA1314304	2	127.109	AB_000679_T.1
CLocus_82460	PRJNA1314304	2	128.808	AB_046034_T.1		Core-2/I-branching beta-1,6-N-acetylglucosaminyltransferase family protein
CLocus_35838	PRJNA1314304	2	131.061	AB_006220_T.1
CLocus_1126069	PRJNA1314304	2	131.623	AB_031403_T.1
CLocus_63888	PRJNA1314304	2	132.75	AB_005375_T.1		2-oxoglutarate (2OG) and Fe(II)-dependent oxygenase superfamily protein
CLocus_24523	PRJNA1314304	2	133.03	AB_031689_T.1
CLocus_7816	PRJNA1314304	2	133.311	AB_026561_T.1
CLocus_26054	PRJNA1314304	2	135.568	AB_015087_T.1	-
CLocus_22914	PRJNA1314304	2	135.568	AB_020410_T.1
CLocus_56730	PRJNA1314304	2	135.849	AB_027860_T.1	Tetratricopeptide-like helical domain superfamily	Tetratricopeptide repeat (TPR)-like superfamily protein
CLocus_56730	PRJNA1314304	2	135.849	AB_027860_T.1	Pentatricopeptide repeat	Tetratricopeptide repeat (TPR)-like superfamily protein
CLocus_56730	PRJNA1314304	2	135.849	AB_027860_T.1	Pentatricopeptide repeat-containing	Tetratricopeptide repeat (TPR)-like superfamily protein
CLocus_23387	PRJNA1314304	2	135.849	AB_002834_T.1	Pre-mRNA-splicing factor CWC22
CLocus_67774	PRJNA1314304	2	135.849	AB_002834_T.1
CLocus_1204515	PRJNA1314304	2	136.972	AB_018525_T.1
CLocus_24167	PRJNA1314304	2	136.972	AB_020261_T.1
CLocus_3307	PRJNA1314304	2	137.535	AB_019340_T.1	Ornithine decarboxylase
CLocus_3307	PRJNA1314304	2	137.535	AB_019340_T.1	PLP-binding barrel
CLocus_21771	PRJNA1314304	2	139.23	AB_034218_T.1
CLocus_55031	PRJNA1314304	2	140.076	AB_021259_T.1		Pseudouridine synthase family protein
CLocus_83338	PRJNA1314304	2	141.493	AB_011051_T.1		ADR1-L1 ADR1-like 1
CLocus_784566	PRJNA1314304	2	142.62	AB_043793_T.1
CLocus_60721	PRJNA1314304	2	144.889	AB_007173_T.1
CLocus_29144	PRJNA1314304	2	145.171	AB_028145_T.1
CLocus_39602	PRJNA1314304	2	145.171	AB_035965_T.1	-	AtbZIP44,bZIP44 basic leucine-zipper 44
CLocus_39602	PRJNA1314304	2	145.171	AB_035965_T.1	G-box binding factor 1-like, bZIP domain, plant	AtbZIP44,bZIP44 basic leucine-zipper 44
CLocus_39602	PRJNA1314304	2	145.171	AB_035965_T.1	Basic-leucine zipper domain	AtbZIP44,bZIP44 basic leucine-zipper 44
CLocus_39602	PRJNA1314304	2	145.171	AB_035965_T.1	Basic leucine zipper 8/43	AtbZIP44,bZIP44 basic leucine-zipper 44
CLocus_39602	PRJNA1314304	2	145.171	AB_035965_T.1	Basic-leucine zipper domain superfamily	AtbZIP44,bZIP44 basic leucine-zipper 44
CLocus_6901	PRJNA1314304	2	146.3	AB_044330_T.1	RmlC-like jelly roll fold	GLP5 germin-like protein 5
CLocus_21167	PRJNA1314304	2	146.3	AB_011949_T.1
CLocus_50480	PRJNA1314304	2	147.147	AB_019339_T.1	Orn/DAP/Arg decarboxylase 2, N-terminal	Pyridoxal-dependent decarboxylase family protein
CLocus_31489	PRJNA1314304	2	147.147	AB_020865_T.1	-	CYP706A6 cytochrome P450, family 706, subfamily A, polypeptide 6
CLocus_9137	PRJNA1314304	2	147.147	AB_032372_T.1	-
CLocus_2764	PRJNA1314304	2	147.708	AB_002572_T.1	P-loop containing nucleoside triphosphate hydrolase	ADR1-L1 ADR1-like 1
CLocus_2764	PRJNA1314304	2	147.708	AB_002572_T.1	NB-ARC	ADR1-L1 ADR1-like 1
CLocus_5940	PRJNA1314304	2	147.708	AB_025738_T.1	S-adenosyl-L-methionine-dependent methyltransferase superfamily	FIB2,ATFIB2 fibrillarin 2
CLocus_5940	PRJNA1314304	2	147.708	AB_025738_T.1	rRNA 2'-O-methyltransferase fibrillarin-like	FIB2,ATFIB2 fibrillarin 2
CLocus_15299	PRJNA1314304	2	147.708	AB_002572_T.1	NB-ARC	ADR1-L1 ADR1-like 1
CLocus_15299	PRJNA1314304	2	147.708	AB_002572_T.1	P-loop containing nucleoside triphosphate hydrolase	ADR1-L1 ADR1-like 1
CLocus_690779	PRJNA1314304	2	147.708	AB_008958_T.1		unknown protein; FUNCTIONS IN: molecular_function unknown; INVOLVED IN: biological_process unknown; LOCATED IN: endomembrane system; EXPRESSED IN: 24 plant structures; EXPRESSED DURING: 15 growth stages; Has 41 Blast hits to 41 proteins in 14 species: Archae 0; Bacteria 0; Metazoa 0; Fungi 0; Plants 41; Viruses 0; Other Eukaryotes 0 (source: NCBI BLink).
CLocus_45521	PRJNA1314304	2	147.989	AB_020723_T.1		GLP5 germin-like protein 5
CLocus_46321	PRJNA1314304	2	148.832	AB_010986_T.1	Small ribosomal subunit protein uS7 domain superfamily	ATRPS5B,RPS5B ribosomal protein 5B
CLocus_46321	PRJNA1314304	2	148.832	AB_010986_T.1	Small ribosomal subunit protein uS7	ATRPS5B,RPS5B ribosomal protein 5B
CLocus_726815	PRJNA1314304	2	149.393	AB_006987_T.1
CLocus_156289	PRJNA1314304	2	149.393	AB_028641_T.1
CLocus_191052	PRJNA1314304	2	149.674	AB_029469_T.1	Ribonuclease H superfamily
CLocus_191052	PRJNA1314304	2	149.674	AB_029469_T.1	Integrase, catalytic core
CLocus_191052	PRJNA1314304	2	149.674	AB_029469_T.1	Ribonuclease H-like superfamily
CLocus_75023	PRJNA1314304	2	149.674	AB_015058_T.1
CLocus_58313	PRJNA1314304	2	150.236	AB_044811_T.1
CLocus_37599	PRJNA1314304	2	150.236	AB_028440_T.1
CLocus_63408	PRJNA1314304	2	150.236	AB_009841_T.1
CLocus_46927	PRJNA1314304	2	150.801	AB_005015_T.1
CLocus_8968	PRJNA1314304	2	151.363	AB_008734_T.1		Rhodanese/Cell cycle control phosphatase superfamily protein
CLocus_39727	PRJNA1314304	3	0	AB_012721_T.1		RDM4,DMS4 RNA-directed DNA methylation 4
CLocus_11467	PRJNA1314304	3	0.6025	AB_040480_T.1	-
CLocus_11467	PRJNA1314304	3	0.6025	AB_040480_T.1	Protein kinase-like domain superfamily
CLocus_10473	PRJNA1314304	3	0.6025	AB_000013_T.1	-
CLocus_25123	PRJNA1314304	3	1.8075	AB_003663_T.1	Subtilisin-like protease, fibronectin type-III domain
CLocus_25123	PRJNA1314304	3	1.8075	AB_003663_T.1	-
CLocus_25123	PRJNA1314304	3	1.8075	AB_003663_T.1	Subtilisin-like protease
CLocus_13855	PRJNA1314304	3	1.8075	AB_043537_T.1
CLocus_24622	PRJNA1314304	3	1.8075	AB_004045_T.1	Endonuclease/exonuclease/phosphatase superfamily	endonuclease/exonuclease/phosphatase family protein
CLocus_5624	PRJNA1314304	3	1.8075	AB_011912_T.1		BTB/POZ domain-containing protein
CLocus_31555	PRJNA1314304	3	1.8075	AB_020213_T.1
CLocus_76155	PRJNA1314304	3	4.696	AB_011290_T.1		AT-RAB2,ATRABB1C,ATRAB2A,RAB2A,RABB1C,ATRAB-B1B,RAB-B1B RAB GTPase homolog B1C
CLocus_32312	PRJNA1314304	3	4.696	AB_003621_T.1	Stomatal Development and Plant Interaction Regulator
CLocus_32312	PRJNA1314304	3	4.696	AB_003621_T.1	-
CLocus_32312	PRJNA1314304	3	4.696	AB_003621_T.1	Leucine-rich repeat
CLocus_142755	PRJNA1314304	3	4.696	AB_018337_T.1
CLocus_32087	PRJNA1314304	3	4.696	AB_015681_T.1		unknown protein; FUNCTIONS IN: molecular_function unknown; INVOLVED IN: biological_process unknown; LOCATED IN: cellular_component unknown; EXPRESSED IN: cultured cell; Has 713 Blast hits to 345 proteins in 122 species: Archae 2; Bacteria 262; Metazoa 138; Fungi 55; Plants 39; Viruses 0; Other Eukaryotes 217 (source: NCBI BLink).
CLocus_32312	PRJNA1314304	3	4.696	AB_003621_T.1	Leucine-rich repeat domain superfamily
CLocus_1536	PRJNA1314304	3	5.258	AB_021408_T.1
CLocus_10897	PRJNA1314304	3	6.1	AB_018233_T.1		NOV Histidine kinase-, DNA gyrase B-, and HSP90-like ATPase family protein
CLocus_20766	PRJNA1314304	3	6.1	AB_030399_T.1
CLocus_32893	PRJNA1314304	3	6.381	AB_043537_T.1
CLocus_23729	PRJNA1314304	3	6.381	AB_003350_T.1	NAD(P)-binding domain superfamily
CLocus_23729	PRJNA1314304	3	6.381	AB_003350_T.1	-
CLocus_13286	PRJNA1314304	3	6.381	AB_040106_T.1	Glycosyl hydrolases 36	AtSIP1,SIP1 seed imbibition 1
CLocus_18927	PRJNA1314304	3	6.381	AB_000406_T.1	-	COL9 CONSTANS-like 9
CLocus_23729	PRJNA1314304	3	6.381	AB_003350_T.1	3-beta hydroxysteroid dehydrogenase/isomerase
CLocus_17395	PRJNA1314304	3	6.943	AB_025050_T.1
CLocus_30918	PRJNA1314304	3	7.224	AB_014973_T.1
CLocus_27348	PRJNA1314304	3	8.3475	AB_031394_T.1
CLocus_1096602	PRJNA1314304	3	8.628	AB_012774_T.1		Calcium-dependent lipid-binding (CaLB domain) family protein
CLocus_50388	PRJNA1314304	3	9.19	AB_002003_T.1		pentatricopeptide (PPR) repeat-containing protein
CLocus_34099	PRJNA1314304	3	10.317	AB_007700_T.1		MBD05,MBD5,ATMBD5 methyl-CPG-binding domain protein 5
CLocus_67743	PRJNA1314304	3	10.317	AB_007700_T.1		MBD05,MBD5,ATMBD5 methyl-CPG-binding domain protein 5
CLocus_80492	PRJNA1314304	3	12.855	AB_020682_T.1		scpl20 serine carboxypeptidase-like 20
CLocus_37586	PRJNA1314304	3	14.54	AB_007328_T.1		Regulator of chromosome condensation (RCC1) family protein
CLocus_30396	PRJNA1314304	3	16.826	AB_020216_T.1		Protein kinase superfamily protein
CLocus_8789	PRJNA1314304	3	19.9325	AB_027864_T.1	Leucine-rich repeat domain superfamily	EFR EF-TU receptor
CLocus_8789	PRJNA1314304	3	19.9325	AB_027864_T.1	-	EFR EF-TU receptor
CLocus_8789	PRJNA1314304	3	19.9325	AB_027864_T.1	Leucine-rich repeat	EFR EF-TU receptor
CLocus_8789	PRJNA1314304	3	19.9325	AB_027864_T.1	Stomatal Development and Plant Interaction Regulator	EFR EF-TU receptor
CLocus_1897	PRJNA1314304	3	19.9325	AB_001093_T.1	Prenylated rab acceptor PRA1	PRA1.F2,PRA7 PRA1 (Prenylated rab acceptor) family protein
CLocus_70972	PRJNA1314304	3	20.4945	AB_038634_T.1	Pentatricopeptide repeat-containing protein At1g15510-like	Tetratricopeptide repeat (TPR)-like superfamily protein
CLocus_70972	PRJNA1314304	3	20.4945	AB_038634_T.1	E motif	Tetratricopeptide repeat (TPR)-like superfamily protein
CLocus_5924	PRJNA1314304	3	21.3365	AB_034145_T.1
CLocus_6467	PRJNA1314304	3	21.3365	AB_012375_T.1
CLocus_2873	PRJNA1314304	3	21.9015	AB_028722_T.1	-	DFR,TT3,M318 dihydroflavonol 4-reductase
CLocus_79995	PRJNA1314304	3	23.0315	AB_017472_T.1
CLocus_57059	PRJNA1314304	3	24.449	AB_030830_T.1		PGP11 P-glycoprotein 11
CLocus_70215	PRJNA1314304	3	24.449	AB_046066_T.1
CLocus_44668	PRJNA1314304	3	26.422	AB_021854_T.1	-	MAPKKK16 mitogen-activated protein kinase kinase kinase 16
CLocus_3050	PRJNA1314304	3	26.422	AB_032232_T.1	Large ribosomal subunit protein eL27 superfamily	Ribosomal L27e protein family
CLocus_3050	PRJNA1314304	3	26.422	AB_032232_T.1	Large ribosomal subunit protein eL27	Ribosomal L27e protein family
CLocus_44668	PRJNA1314304	3	26.422	AB_021854_T.1	Protein kinase-like domain superfamily	MAPKKK16 mitogen-activated protein kinase kinase kinase 16
CLocus_57912	PRJNA1314304	3	27.5485	AB_044683_T.1
CLocus_103523	PRJNA1314304	3	28.1105	AB_025537_T.1
CLocus_51173	PRJNA1314304	3	28.1105	AB_029536_T.1
CLocus_63892	PRJNA1314304	3	28.6725	AB_025537_T.1
CLocus_32310	PRJNA1314304	3	28.6725	AB_015704_T.1		Pyridoxal phosphate (PLP)-dependent transferases superfamily protein
CLocus_122589	PRJNA1314304	3	30.3705	AB_021853_T.1	Protein kinase-like domain superfamily	MAPKKK15 mitogen-activated protein kinase kinase kinase 15
CLocus_80641	PRJNA1314304	3	30.3705	AB_030231_T.1
CLocus_23478	PRJNA1314304	3	30.3705	AB_010795_T.1		FEY,FEY3 NAD(P)-binding Rossmann-fold superfamily protein
CLocus_8775	PRJNA1314304	3	32.621	AB_012690_T.1
CLocus_5524	PRJNA1314304	3	33.1825	AB_025699_T.1	Proteasome/cyclosome repeat
CLocus_5524	PRJNA1314304	3	33.1825	AB_025699_T.1	Armadillo-like helical
CLocus_18350	PRJNA1314304	3	33.1825	AB_020811_T.1
CLocus_34264	PRJNA1314304	3	33.1825	AB_030272_T.1
CLocus_71974	PRJNA1314304	3	33.1825	AB_012690_T.1
CLocus_3706	PRJNA1314304	3	33.7445	AB_004996_T.1
CLocus_69311	PRJNA1314304	3	34.0255	AB_012481_T.1	Urease accessory protein UreG	UREG,PSKF109 urease accessory protein G
CLocus_17112	PRJNA1314304	3	34.0255	AB_024583_T.1		Phototropic-responsive NPH3 family protein
CLocus_29256	PRJNA1314304	3	35.1525	AB_044562_T.1		RNA-binding KH domain-containing protein
CLocus_39707	PRJNA1314304	3	36.5595	AB_002462_T.1
CLocus_8732	PRJNA1314304	3	37.6895	AB_014633_T.1		RNA recognition motif (RRM)-containing protein
CLocus_1190300	PRJNA1314304	3	40.2375	AB_012797_T.1
CLocus_78789	PRJNA1314304	3	44.205	AB_034075_T.1
CLocus_8227	PRJNA1314304	3	44.205	AB_024190_T.1	Pentatricopeptide repeat	Tetratricopeptide repeat (TPR)-like superfamily protein
CLocus_8227	PRJNA1314304	3	44.205	AB_024190_T.1	Tetratricopeptide-like helical domain superfamily	Tetratricopeptide repeat (TPR)-like superfamily protein
CLocus_8227	PRJNA1314304	3	44.205	AB_024190_T.1	-	Tetratricopeptide repeat (TPR)-like superfamily protein
CLocus_15391	PRJNA1314304	3	44.205	AB_011197_T.1		PAR1 protein
CLocus_46632	PRJNA1314304	3	46.472	AB_010370_T.1	Chalcone isomerase, orthogonal bundle domain superfamily	Chalcone-flavanone isomerase family protein
CLocus_46632	PRJNA1314304	3	46.472	AB_010370_T.1	Chalcone isomerase superfamily	Chalcone-flavanone isomerase family protein
CLocus_60219	PRJNA1314304	3	51.299	AB_019517_T.1
CLocus_175822	PRJNA1314304	3	51.861	AB_031513_T.1
CLocus_1190852	PRJNA1314304	3	51.861	AB_027814_T.1
CLocus_28733	PRJNA1314304	3	53.837	AB_020648_T.1	-	Leucine-rich repeat (LRR) family protein
CLocus_28733	PRJNA1314304	3	53.837	AB_020648_T.1	Leucine-rich repeat domain superfamily	Leucine-rich repeat (LRR) family protein
CLocus_28733	PRJNA1314304	3	53.837	AB_020648_T.1	Leucine-rich repeat	Leucine-rich repeat (LRR) family protein
CLocus_62961	PRJNA1314304	3	57.789	AB_004655_T.1		Pentatricopeptide repeat (PPR) superfamily protein
CLocus_66233	PRJNA1314304	3	57.789	AB_012630_T.1	Cytochrome P450 superfamily	CYP76C1 cytochrome P450, family 76, subfamily C, polypeptide 1
CLocus_66233	PRJNA1314304	3	57.789	AB_012630_T.1	-	CYP76C1 cytochrome P450, family 76, subfamily C, polypeptide 1
CLocus_66233	PRJNA1314304	3	57.789	AB_012630_T.1	Cytochrome P450	CYP76C1 cytochrome P450, family 76, subfamily C, polypeptide 1
CLocus_81823	PRJNA1314304	3	59.4805	AB_001898_T.1		unknown protein; FUNCTIONS IN: molecular_function unknown; INVOLVED IN: biological_process unknown; LOCATED IN: endomembrane system; EXPRESSED IN: inflorescence meristem, hypocotyl, root, flower; EXPRESSED DURING: petal differentiation and expansion stage; Has 23 Blast hits to 23 proteins in 9 species: Archae 0; Bacteria 0; Metazoa 0; Fungi 0; Plants 22; Viruses 0; Other Eukaryotes 1 (source: NCB…
CLocus_44970	PRJNA1314304	3	61.734	AB_022139_T.1
CLocus_51595	PRJNA1314304	3	61.734	AB_026505_T.1
CLocus_40625	PRJNA1314304	3	62.015	AB_031869_T.1	Gnk2-homologous domain superfamily	PDLP8 plasmodesmata-located protein 8
CLocus_40625	PRJNA1314304	3	62.015	AB_031869_T.1	Gnk2-homologous domain	PDLP8 plasmodesmata-located protein 8
CLocus_7591	PRJNA1314304	3	62.296	AB_032794_T.1
CLocus_84631	PRJNA1314304	3	63.139	AB_026183_T.1
CLocus_4084	PRJNA1314304	3	63.4195	AB_040797_T.1
CLocus_39152	PRJNA1314304	3	64.837	AB_025554_T.1
CLocus_28880	PRJNA1314304	3	64.837	AB_012726_T.1
CLocus_80969	PRJNA1314304	3	64.837	AB_027807_T.1
CLocus_51098	PRJNA1314304	3	64.837	AB_028262_T.1
CLocus_59451	PRJNA1314304	3	64.837	AB_000887_T.1	RmlC-like cupin domain superfamily	GLP4 germin-like protein 4
CLocus_59451	PRJNA1314304	3	64.837	AB_000887_T.1	RmlC-like jelly roll fold	GLP4 germin-like protein 4
CLocus_78038	PRJNA1314304	3	64.837	AB_026183_T.1
CLocus_70233	PRJNA1314304	3	64.837	AB_009245_T.1
CLocus_43780	PRJNA1314304	3	64.837	AB_029342_T.1		alpha/beta-Hydrolases superfamily protein
CLocus_48490	PRJNA1314304	3	64.837	AB_018365_T.1	Condensin complex subunit 2/barren
CLocus_75772	PRJNA1314304	3	65.118	AB_022277_T.1
CLocus_31682	PRJNA1314304	3	65.118	AB_022683_T.1		ATRPS5B,RPS5B ribosomal protein 5B
CLocus_25054	PRJNA1314304	3	65.118	AB_023010_T.1	Invertase/pectin methylesterase inhibitor domain superfamily	ATPMEPCRA,PMEPCRA methylesterase PCR A
CLocus_84059	PRJNA1314304	3	65.118	AB_007111_T.1
CLocus_46797	PRJNA1314304	3	65.399	AB_004405_T.1		ARM repeat superfamily protein
CLocus_31961	PRJNA1314304	3	73.048	AB_040327_T.1	Protein of unknown function DUF1685	Protein of unknown function (DUF1685)
CLocus_31961	PRJNA1314304	3	73.048	AB_040327_T.1	-	Protein of unknown function (DUF1685)
CLocus_7102	PRJNA1314304	3	73.8935	AB_041490_T.1		PBE1 20S proteasome beta subunit E1
CLocus_58848	PRJNA1314304	3	76.1535	AB_013128_T.1		MATE efflux family protein
CLocus_9662	PRJNA1314304	3	76.4345	AB_008254_T.1
CLocus_45836	PRJNA1314304	3	76.4345	AB_044045_T.1	-
CLocus_12710	PRJNA1314304	3	76.4345	AB_007145_T.1	Zinc finger, RING-CH-type	RING/FYVE/PHD zinc finger superfamily protein
CLocus_12710	PRJNA1314304	3	76.4345	AB_007145_T.1	Zinc finger, RING/FYVE/PHD-type	RING/FYVE/PHD zinc finger superfamily protein
CLocus_12710	PRJNA1314304	3	76.4345	AB_007145_T.1	-	RING/FYVE/PHD zinc finger superfamily protein
CLocus_97812	PRJNA1314304	3	76.9965	AB_032833_T.1
CLocus_18238	PRJNA1314304	3	78.123	AB_023480_T.1	-	BGLU44 B-S glucosidase 44
CLocus_18238	PRJNA1314304	3	78.123	AB_023480_T.1	Glycoside hydrolase family 1	BGLU44 B-S glucosidase 44
CLocus_903015	PRJNA1314304	3	78.123	AB_016148_T.1		BGLU44 B-S glucosidase 44
CLocus_18238	PRJNA1314304	3	78.123	AB_023480_T.1	Glycoside hydrolase superfamily	BGLU44 B-S glucosidase 44
CLocus_1196441	PRJNA1314304	3	79.253	AB_040149_T.1		LPR1 Cupredoxin superfamily protein
CLocus_25103	PRJNA1314304	3	79.8145	AB_005587_T.1
CLocus_73398	PRJNA1314304	3	80.0955	AB_004851_T.1		unknown protein; Has 15 Blast hits to 15 proteins in 7 species: Archae 0; Bacteria 0; Metazoa 0; Fungi 0; Plants 15; Viruses 0; Other Eukaryotes 0 (source: NCBI BLink).
CLocus_20020	PRJNA1314304	3	80.3765	AB_010428_T.1		Galactose oxidase/kelch repeat superfamily protein
CLocus_83176	PRJNA1314304	3	80.6575	AB_000903_T.1	-
CLocus_693953	PRJNA1314304	3	82.062	AB_041101_T.1
CLocus_39267	PRJNA1314304	3	82.062	AB_000715_T.1		LBD11 LOB domain-containing protein 11
CLocus_67160	PRJNA1314304	3	82.062	AB_037219_T.1
CLocus_55805	PRJNA1314304	3	82.6235	AB_041481_T.1
CLocus_17302	PRJNA1314304	3	82.6235	AB_006078_T.1		Protein with RING/U-box and TRAF-like domains
CLocus_79163	PRJNA1314304	3	84.0285	AB_037500_T.1
CLocus_8544	PRJNA1314304	3	84.0285	AB_043110_T.1
CLocus_1200704	PRJNA1314304	3	84.59	AB_014573_T.1	Reverse transcriptase, RNA-dependent DNA polymerase	CRK8 cysteine-rich RLK (RECEPTOR-like protein kinase) 8
CLocus_1200704	PRJNA1314304	3	84.59	AB_014573_T.1	-	CRK8 cysteine-rich RLK (RECEPTOR-like protein kinase) 8
CLocus_442	PRJNA1314304	3	84.59	AB_034755_T.1
CLocus_47732	PRJNA1314304	3	84.871	AB_034755_T.1
CLocus_78733	PRJNA1314304	3	84.871	AB_037876_T.1
CLocus_127161	PRJNA1314304	3	84.871	AB_026477_T.1	-	LBD40 LOB domain-containing protein 40
CLocus_14692	PRJNA1314304	3	85.1515	AB_006227_T.1	Nucleotide-diphospho-sugar transferases
CLocus_14692	PRJNA1314304	3	85.1515	AB_006227_T.1	Glycosyl transferase, family 8
CLocus_14692	PRJNA1314304	3	85.1515	AB_006227_T.1	Plant galacturonosyltransferase GAUT
CLocus_4059	PRJNA1314304	3	85.1515	AB_021034_T.1
CLocus_16119	PRJNA1314304	3	85.1515	AB_021034_T.1	Leucine-rich repeat-containing N-terminal, plant-type
CLocus_16119	PRJNA1314304	3	85.1515	AB_021034_T.1	Auxin Signal Transduction Ser/Thr Kinase
CLocus_40102	PRJNA1314304	3	85.1515	AB_005275_T.1	Large ribosomal subunit protein P3
CLocus_49447	PRJNA1314304	3	85.1515	AB_026924_T.1		ATBZIP42,bZIP42 basic leucine-zipper 42
CLocus_16119	PRJNA1314304	3	85.1515	AB_021034_T.1	Leucine-rich repeat domain superfamily
CLocus_27982	PRJNA1314304	3	85.7135	AB_034541_T.1
CLocus_77684	PRJNA1314304	3	85.7135	AB_028378_T.1
CLocus_80152	PRJNA1314304	3	85.9945	AB_019525_T.1
CLocus_56767	PRJNA1314304	3	85.9945	AB_034073_T.1	S-adenosyl-L-methionine-dependent methyltransferase superfamily	FIB2,ATFIB2 fibrillarin 2
CLocus_56767	PRJNA1314304	3	85.9945	AB_034073_T.1	rRNA 2'-O-methyltransferase fibrillarin-like	FIB2,ATFIB2 fibrillarin 2
CLocus_36489	PRJNA1314304	3	86.2755	AB_032105_T.1	Pentatricopeptide repeat	RPF2 rna processing factor 2
CLocus_36489	PRJNA1314304	3	86.2755	AB_032105_T.1	-	RPF2 rna processing factor 2
CLocus_36489	PRJNA1314304	3	86.2755	AB_032105_T.1	Tetratricopeptide-like helical domain superfamily	RPF2 rna processing factor 2
CLocus_44977	PRJNA1314304	3	87.4025	AB_000568_T.1		LBD40 LOB domain-containing protein 40
CLocus_41077	PRJNA1314304	3	89.3975	AB_014906_T.1	-	Heat shock protein DnaJ with tetratricopeptide repeat
CLocus_33921	PRJNA1314304	3	97.06	AB_035216_T.1
CLocus_58545	PRJNA1314304	3	98.7645	AB_020710_T.1	ATP-grasp fold, subdomain 1
CLocus_58545	PRJNA1314304	3	98.7645	AB_020710_T.1	Pyruvate, phosphate dikinase
CLocus_58545	PRJNA1314304	3	98.7645	AB_020710_T.1	-
CLocus_36322	PRJNA1314304	3	99.0455	AB_009319_T.1	Pentatricopeptide repeat-containing protein At1g15510-like
CLocus_36322	PRJNA1314304	3	99.0455	AB_009319_T.1	E motif
CLocus_16292	PRJNA1314304	3	100.734	AB_035512_T.1
CLocus_25764	PRJNA1314304	3	102.987	AB_027620_T.1		Cytochrome P450 superfamily protein
CLocus_24915	PRJNA1314304	3	103.83	AB_013238_T.1	rRNA methyltransferase 1, mitochondrial	tRNA/rRNA methyltransferase (SpoU) family protein
CLocus_24915	PRJNA1314304	3	103.83	AB_013238_T.1	Alpha/beta knot methyltransferases	tRNA/rRNA methyltransferase (SpoU) family protein
CLocus_84093	PRJNA1314304	3	110.647	AB_000308_T.1		bromo-adjacent homology (BAH) domain-containing protein
CLocus_31851	PRJNA1314304	3	111.49	AB_013949_T.1	FAE1/Type III polyketide synthase-like protein
CLocus_31851	PRJNA1314304	3	111.49	AB_013949_T.1	Thiolase-like
CLocus_31851	PRJNA1314304	3	111.49	AB_013949_T.1	Very-long-chain 3-ketoacyl-CoA synthase
CLocus_13443	PRJNA1314304	3	112.332	AB_040139_T.1		AVP2,AVPL1,AtVHP2;1,VHP2;1,VP2 vacuolar H+-pyrophosphatase 2
CLocus_22574	PRJNA1314304	3	112.332	AB_003923_T.1
CLocus_1216047	PRJNA1314304	3	112.894	AB_014557_T.1	Cytochrome P450 superfamily
CLocus_1216047	PRJNA1314304	3	112.894	AB_014557_T.1	-
CLocus_1216047	PRJNA1314304	3	112.894	AB_014557_T.1	Cytochrome P450
CLocus_79799	PRJNA1314304	3	115.742	AB_006510_T.1		U3 ribonucleoprotein (Utp) family protein
CLocus_12533	PRJNA1314304	3	116.871	AB_006870_T.1		Plant protein of unknown function (DUF936)
CLocus_82278	PRJNA1314304	3	117.153	AB_014836_T.1
CLocus_997	PRJNA1314304	3	117.715	AB_011080_T.1
CLocus_15068	PRJNA1314304	3	117.715	AB_005330_T.1		unknown protein; Has 21 Blast hits to 21 proteins in 8 species: Archae 0; Bacteria 0; Metazoa 0; Fungi 0; Plants 21; Viruses 0; Other Eukaryotes 0 (source: NCBI BLink).
CLocus_920406	PRJNA1314304	3	119.403	AB_009131_T.1
CLocus_151638	PRJNA1314304	3	119.965	AB_005922_T.1
CLocus_27261	PRJNA1314304	3	120.526	AB_019395_T.1
CLocus_166208	PRJNA1314304	3	120.808	AB_010596_T.1		NAD(P)-binding Rossmann-fold superfamily protein
CLocus_25581	PRJNA1314304	3	121.37	AB_004568_T.1	Pectin lyase fold	Plant invertase/pectin methylesterase inhibitor superfamily
CLocus_25581	PRJNA1314304	3	121.37	AB_004568_T.1	Pectinesterase, catalytic	Plant invertase/pectin methylesterase inhibitor superfamily
CLocus_25581	PRJNA1314304	3	121.37	AB_004568_T.1	-	Plant invertase/pectin methylesterase inhibitor superfamily
CLocus_25581	PRJNA1314304	3	121.37	AB_004568_T.1	Pectin lyase fold/virulence factor	Plant invertase/pectin methylesterase inhibitor superfamily
CLocus_54268	PRJNA1314304	3	121.65	AB_038270_T.1	Invertase/pectin methylesterase inhibitor domain superfamily	ATPMEPCRB Plant invertase/pectin methylesterase inhibitor superfamily
CLocus_24177	PRJNA1314304	3	121.931	AB_005172_T.1	-	ATPME2,PME2 pectin methylesterase 2
CLocus_24177	PRJNA1314304	3	121.931	AB_005172_T.1	Pectin lyase fold	ATPME2,PME2 pectin methylesterase 2
CLocus_24177	PRJNA1314304	3	121.931	AB_005172_T.1	Pectinesterase, catalytic	ATPME2,PME2 pectin methylesterase 2
CLocus_24177	PRJNA1314304	3	121.931	AB_005172_T.1	Pectin lyase fold/virulence factor	ATPME2,PME2 pectin methylesterase 2
CLocus_3921	PRJNA1314304	3	122.493	AB_007581_T.1		FUNCTIONS IN: molecular_function unknown; INVOLVED IN: biological_process unknown; LOCATED IN: cellular_component unknown; BEST Arabidopsis thaliana protein match is: COP1-interacting protein-related (TAIR:AT1G72410.1); Has 30201 Blast hits to 17322 proteins in 780 species: Archae 12; Bacteria 1396; Metazoa 17338; Fungi 3422; Plants 5037; Viruses 0; Other Eukaryotes 2996 (source: NCBI BLink).
CLocus_8502	PRJNA1314304	3	123.9	AB_042908_T.1	Invertase/pectin methylesterase inhibitor domain superfamily	ATPMEPCRF,PMEPCRF pectin methylesterase PCR fragment F
CLocus_8502	PRJNA1314304	3	123.9	AB_042908_T.1	Pectinesterase inhibitor domain	ATPMEPCRF,PMEPCRF pectin methylesterase PCR fragment F
CLocus_7831	PRJNA1314304	3	123.9	AB_027087_T.1
CLocus_35824	PRJNA1314304	3	123.9	AB_020926_T.1
CLocus_63772	PRJNA1314304	3	124.463	AB_044401_T.1		SUS3,ATSUS3 sucrose synthase 3
CLocus_65869	PRJNA1314304	3	124.743	AB_021691_T.1
CLocus_69691	PRJNA1314304	3	127.585	AB_016964_T.1		ATL3 RING/U-box superfamily protein
CLocus_22299	PRJNA1314304	3	127.585	AB_004568_T.1	Pectinesterase, catalytic	Plant invertase/pectin methylesterase inhibitor superfamily
CLocus_22299	PRJNA1314304	3	127.585	AB_004568_T.1	Pectin lyase fold	Plant invertase/pectin methylesterase inhibitor superfamily
CLocus_61104	PRJNA1314304	3	127.585	AB_025358_T.1	Pectinesterase, catalytic	ATPME2,PME2 pectin methylesterase 2
CLocus_61104	PRJNA1314304	3	127.585	AB_025358_T.1	Pectin lyase fold	ATPME2,PME2 pectin methylesterase 2
CLocus_61104	PRJNA1314304	3	127.585	AB_025358_T.1	Pectin lyase fold/virulence factor	ATPME2,PME2 pectin methylesterase 2
CLocus_10414	PRJNA1314304	3	127.585	AB_038270_T.1	Pectinesterase inhibitor domain	ATPMEPCRB Plant invertase/pectin methylesterase inhibitor superfamily
CLocus_10414	PRJNA1314304	3	127.585	AB_038270_T.1	Invertase/pectin methylesterase inhibitor domain superfamily	ATPMEPCRB Plant invertase/pectin methylesterase inhibitor superfamily
CLocus_59626	PRJNA1314304	3	127.585	AB_016964_T.1		ATL3 RING/U-box superfamily protein
CLocus_22299	PRJNA1314304	3	127.585	AB_004568_T.1	-	Plant invertase/pectin methylesterase inhibitor superfamily
CLocus_13890	PRJNA1314304	3	127.585	AB_024988_T.1	Pectin lyase fold	ATPMEPCRB Plant invertase/pectin methylesterase inhibitor superfamily
CLocus_13890	PRJNA1314304	3	127.585	AB_024988_T.1	Pectinesterase, catalytic	ATPMEPCRB Plant invertase/pectin methylesterase inhibitor superfamily
CLocus_13890	PRJNA1314304	3	127.585	AB_024988_T.1	Pectin lyase fold/virulence factor	ATPMEPCRB Plant invertase/pectin methylesterase inhibitor superfamily
CLocus_13890	PRJNA1314304	3	127.585	AB_024988_T.1	-	ATPMEPCRB Plant invertase/pectin methylesterase inhibitor superfamily
CLocus_6123	PRJNA1314304	3	127.585	AB_042908_T.1	Invertase/pectin methylesterase inhibitor domain superfamily	ATPMEPCRF,PMEPCRF pectin methylesterase PCR fragment F
CLocus_6123	PRJNA1314304	3	127.585	AB_042908_T.1	Pectinesterase inhibitor domain	ATPMEPCRF,PMEPCRF pectin methylesterase PCR fragment F
CLocus_52437	PRJNA1314304	3	127.585	AB_007760_T.1	-
CLocus_52437	PRJNA1314304	3	127.585	AB_007760_T.1	Six-hairpin glycosidase-like superfamily
CLocus_52437	PRJNA1314304	3	127.585	AB_007760_T.1	Six-hairpin glycosidase superfamily
CLocus_52437	PRJNA1314304	3	127.585	AB_007760_T.1	Glycoside hydrolase family 9
CLocus_22299	PRJNA1314304	3	127.585	AB_004568_T.1	Pectin lyase fold/virulence factor	Plant invertase/pectin methylesterase inhibitor superfamily
CLocus_35653	PRJNA1314304	3	128.147	AB_040907_T.1
CLocus_6340	PRJNA1314304	3	128.147	AB_015285_T.1	Subtilisin-like protease	Subtilase family protein
CLocus_34654	PRJNA1314304	3	128.147	AB_005260_T.1	Peptidase S8/S53 domain	Subtilase family protein
CLocus_34654	PRJNA1314304	3	128.147	AB_005260_T.1	-	Subtilase family protein
CLocus_34654	PRJNA1314304	3	128.147	AB_005260_T.1	Subtilisin-like protease	Subtilase family protein
CLocus_34654	PRJNA1314304	3	128.147	AB_005260_T.1	Peptidase S8/S53 domain superfamily	Subtilase family protein
CLocus_17639	PRJNA1314304	3	129.554	AB_023821_T.1
CLocus_48484	PRJNA1314304	3	129.554	AB_021383_T.1
CLocus_862033	PRJNA1314304	3	129.554	AB_017758_T.1	RNA-binding domain superfamily	PAB6 poly(A) binding protein 6
CLocus_36885	PRJNA1314304	3	130.116	AB_001969_T.1	Terpene synthase, N-terminal domain superfamily	Terpenoid cyclases/Protein prenyltransferases superfamily protein
CLocus_36885	PRJNA1314304	3	130.116	AB_001969_T.1	Terpenoid cyclases/protein prenyltransferase alpha-alpha toroid	Terpenoid cyclases/Protein prenyltransferases superfamily protein
CLocus_36885	PRJNA1314304	3	130.116	AB_001969_T.1	Terpene synthase, N-terminal domain	Terpenoid cyclases/Protein prenyltransferases superfamily protein
CLocus_36885	PRJNA1314304	3	130.116	AB_001969_T.1	Plant terpene synthase	Terpenoid cyclases/Protein prenyltransferases superfamily protein
CLocus_31028	PRJNA1314304	3	130.959	AB_016613_T.1
CLocus_6391	PRJNA1314304	3	131.804	AB_041177_T.1	LEAF RUST 10 DISEASE-RESISTANCE LOCUS RECEPTOR-LIKE PROTEIN KINASE-like 1.1/1.2/1.3/1.4/1.5	Protein kinase family protein
CLocus_6391	PRJNA1314304	3	131.804	AB_041177_T.1	Protein kinase-like domain superfamily	Protein kinase family protein
CLocus_6391	PRJNA1314304	3	131.804	AB_041177_T.1	Serine-threonine/tyrosine-protein kinase, catalytic domain	Protein kinase family protein
CLocus_6391	PRJNA1314304	3	131.804	AB_041177_T.1	Protein kinase domain	Protein kinase family protein
CLocus_6391	PRJNA1314304	3	131.804	AB_041177_T.1	-	Protein kinase family protein
CLocus_2116	PRJNA1314304	3	131.804	AB_046155_T.1	Zinc finger protein GIS3/ZFP5/ZFP6	C2H2 and C2HC zinc fingers superfamily protein
CLocus_68859	PRJNA1314304	3	131.804	AB_009130_T.1
CLocus_49961	PRJNA1314304	3	132.367	AB_009917_T.1		Protein of unknown function (DUF1639)
CLocus_3521	PRJNA1314304	3	132.367	AB_009917_T.1		Protein of unknown function (DUF1639)
CLocus_45639	PRJNA1314304	3	132.367	AB_040654_T.1	Serine-threonine/tyrosine-protein kinase, catalytic domain	Protein kinase superfamily protein
CLocus_45639	PRJNA1314304	3	132.367	AB_040654_T.1	-	Protein kinase superfamily protein
CLocus_45639	PRJNA1314304	3	132.367	AB_040654_T.1	Protein kinase-like domain superfamily	Protein kinase superfamily protein
CLocus_45639	PRJNA1314304	3	132.367	AB_040654_T.1	LEAF RUST 10 DISEASE-RESISTANCE LOCUS RECEPTOR-LIKE PROTEIN KINASE-like 1.1/1.2/1.3/1.4/1.5	Protein kinase superfamily protein
CLocus_13707	PRJNA1314304	3	132.367	AB_003227_T.1
CLocus_7651	PRJNA1314304	3	133.212	AB_023004_T.1
CLocus_97987	PRJNA1314304	3	147.741	AB_025537_T.1	ATPase, AFG1-like
CLocus_56710	PRJNA1314304	3	148.022	AB_008480_T.1		Core-2/I-branching beta-1,6-N-acetylglucosaminyltransferase family protein
CLocus_68028	PRJNA1314304	3	148.303	AB_009426_T.1
CLocus_37676	PRJNA1314304	3	148.303	AB_005857_T.1
CLocus_56097	PRJNA1314304	3	148.303	AB_020355_T.1	Protein kinase domain	PR5K PR5-like receptor kinase
CLocus_56097	PRJNA1314304	3	148.303	AB_020355_T.1	Rust resistance kinase Lr10	PR5K PR5-like receptor kinase
CLocus_56097	PRJNA1314304	3	148.303	AB_020355_T.1	-	PR5K PR5-like receptor kinase
CLocus_56097	PRJNA1314304	3	148.303	AB_020355_T.1	Protein kinase-like domain superfamily	PR5K PR5-like receptor kinase
CLocus_964879	PRJNA1314304	3	148.303	AB_003292_T.1
CLocus_12557	PRJNA1314304	3	148.303	AB_044336_T.1	FAD/NAD(P)-binding domain superfamily	ABA1,LOS6,NPQ2,ATABA1,ZEP,IBS3,ATZEP zeaxanthin epoxidase (ZEP) (ABA1)
CLocus_12557	PRJNA1314304	3	148.303	AB_044336_T.1	FAD-binding domain	ABA1,LOS6,NPQ2,ATABA1,ZEP,IBS3,ATZEP zeaxanthin epoxidase (ZEP) (ABA1)
CLocus_91900	PRJNA1314304	3	148.583	AB_020879_T.1	NAD(P)-binding domain superfamily
CLocus_91900	PRJNA1314304	3	148.583	AB_020879_T.1	-
CLocus_91900	PRJNA1314304	3	148.583	AB_020879_T.1	Gfo/Idh/MocA-like oxidoreductase, N-terminal
CLocus_25838	PRJNA1314304	3	149.145	AB_033529_T.1	Wall-associated receptor kinase, C-terminal
CLocus_38855	PRJNA1314304	3	149.426	AB_042336_T.1	Protein of unknown function DUF538	Protein of unknown function, DUF538
CLocus_38855	PRJNA1314304	3	149.426	AB_042336_T.1	At5g01610-like superfamily	Protein of unknown function, DUF538
CLocus_16889	PRJNA1314304	3	149.426	AB_036805_T.1
CLocus_918813	PRJNA1314304	3	149.707	AB_003227_T.1
CLocus_28583	PRJNA1314304	3	151.677	AB_027405_T.1		Sucrase/ferredoxin-like family protein
CLocus_66212	PRJNA1314304	4	1.8885	AB_008499_T.1		SWEET1,AtSWEET1 Nodulin MtN3 family protein
CLocus_67501	PRJNA1314304	4	2.1695	AB_020990_T.1
CLocus_104781	PRJNA1314304	4	3.2925	AB_016716_T.1
CLocus_82593	PRJNA1314304	4	3.2925	AB_007869_T.1		Cytochrome C1 family
CLocus_71855	PRJNA1314304	4	3.5735	AB_007853_T.1
CLocus_71676	PRJNA1314304	4	3.5735	AB_005592_T.1		MAX2,ORE9,PPS RNI-like superfamily protein
CLocus_26194	PRJNA1314304	4	3.5735	AB_000501_T.1		AtCXE17,CXE17 carboxyesterase 17
CLocus_79007	PRJNA1314304	4	3.5735	AB_027027_T.1	Leucine-rich repeat-containing N-terminal, plant-type	Leucine-rich repeat protein kinase family protein
CLocus_61388	PRJNA1314304	4	4.697	AB_009315_T.1	Protein kinase-like domain superfamily	Protein kinase superfamily protein
CLocus_61388	PRJNA1314304	4	4.697	AB_009315_T.1	-	Protein kinase superfamily protein
CLocus_61388	PRJNA1314304	4	4.697	AB_009315_T.1	Receptor-like serine/threonine-protein kinase At4g25390-like	Protein kinase superfamily protein
CLocus_35316	PRJNA1314304	4	5.259	AB_000152_T.1
CLocus_71097	PRJNA1314304	4	6.6765	AB_019544_T.1
CLocus_62974	PRJNA1314304	4	6.9575	AB_006502_T.1		SNARE-like superfamily protein
CLocus_26233	PRJNA1314304	4	7.238	AB_001111_T.1		Curculin-like (mannose-binding) lectin family protein
CLocus_28479	PRJNA1314304	4	7.8	AB_029749_T.1	Beta-ketoacyl synthase-like, N-terminal
CLocus_28479	PRJNA1314304	4	7.8	AB_029749_T.1	Thiolase-like
CLocus_28479	PRJNA1314304	4	7.8	AB_029749_T.1	Beta-ketoacyl synthase
CLocus_624177	PRJNA1314304	4	8.362	AB_030299_T.1
CLocus_6320	PRJNA1314304	4	14.4135	AB_034764_T.1	Glycoside hydrolase superfamily	Glycosyl hydrolase superfamily protein
CLocus_6320	PRJNA1314304	4	14.4135	AB_034764_T.1	-	Glycosyl hydrolase superfamily protein
CLocus_6320	PRJNA1314304	4	14.4135	AB_034764_T.1	Glycoside hydrolase family 17	Glycosyl hydrolase superfamily protein
CLocus_6320	PRJNA1314304	4	14.4135	AB_034764_T.1	Glycoside hydrolase family 17, plant	Glycosyl hydrolase superfamily protein
CLocus_8659	PRJNA1314304	4	14.9785	AB_040255_T.1	Glycoside hydrolase family 17	O-Glycosyl hydrolases family 17 protein
CLocus_869311	PRJNA1314304	4	14.9785	AB_020660_T.1
CLocus_8659	PRJNA1314304	4	14.9785	AB_040255_T.1	Glycoside hydrolase family 17, plant	O-Glycosyl hydrolases family 17 protein
CLocus_8659	PRJNA1314304	4	14.9785	AB_040255_T.1	-	O-Glycosyl hydrolases family 17 protein
CLocus_8659	PRJNA1314304	4	14.9785	AB_040255_T.1	Glycoside hydrolase superfamily	O-Glycosyl hydrolases family 17 protein
CLocus_24015	PRJNA1314304	4	15.54	AB_002266_T.1
CLocus_81293	PRJNA1314304	4	16.386	AB_001200_T.1		RNA-binding (RRM/RBD/RNP motifs) family protein
CLocus_94102	PRJNA1314304	4	16.386	AB_035608_T.1	RMD1/Sad1-interacting	Protein of unknown function (DUF155)
CLocus_45348	PRJNA1314304	4	17.229	AB_026118_T.1
CLocus_27761	PRJNA1314304	4	18.075	AB_003318_T.1		UPF1,LBA1,ATUPF1 RNA helicase, putative
CLocus_70702	PRJNA1314304	4	18.075	AB_025825_T.1
CLocus_99310	PRJNA1314304	4	18.075	AB_003321_T.1		Sucrase/ferredoxin-like family protein
CLocus_2539	PRJNA1314304	4	18.075	AB_043536_T.1		unknown protein; BEST Arabidopsis thaliana protein match is: unknown protein (TAIR:AT3G57785.1); Has 115 Blast hits to 115 proteins in 48 species: Archae 0; Bacteria 0; Metazoa 4; Fungi 44; Plants 67; Viruses 0; Other Eukaryotes 0 (source: NCBI BLink).
CLocus_36547	PRJNA1314304	4	18.3555	AB_014039_T.1		AP2,FLO2,FL1 Integrase-type DNA-binding superfamily protein
CLocus_525	PRJNA1314304	4	18.3555	AB_040437_T.1	-	O-Glycosyl hydrolases family 17 protein
CLocus_525	PRJNA1314304	4	18.3555	AB_040437_T.1	Glycoside hydrolase superfamily	O-Glycosyl hydrolases family 17 protein
CLocus_525	PRJNA1314304	4	18.3555	AB_040437_T.1	Glycoside hydrolase family 17	O-Glycosyl hydrolases family 17 protein
CLocus_525	PRJNA1314304	4	18.3555	AB_040437_T.1	Glycoside hydrolase family 17, plant	O-Glycosyl hydrolases family 17 protein
CLocus_65944	PRJNA1314304	4	18.9175	AB_018525_T.1
CLocus_822945	PRJNA1314304	4	18.9175	AB_005792_T.1		SAUR-like auxin-responsive protein family
CLocus_1195184	PRJNA1314304	4	18.9175	AB_033158_T.1
CLocus_56993	PRJNA1314304	4	19.479	AB_019070_T.1		PLC-like phosphodiesterases superfamily protein
CLocus_11802	PRJNA1314304	4	20.322	AB_030119_T.1
CLocus_13492	PRJNA1314304	4	24.561	AB_001348_T.1		CRLK1 Protein kinase superfamily protein
CLocus_83028	PRJNA1314304	4	27.4125	AB_020499_T.1	-
CLocus_54219	PRJNA1314304	4	27.4125	AB_014677_T.1	Protein of unknown function PDDEXK-like	Protein of unknown function (DUF506)
CLocus_35649	PRJNA1314304	4	27.6935	AB_005018_T.1		Protein kinase superfamily protein
CLocus_24005	PRJNA1314304	4	27.6935	AB_020499_T.1	-
CLocus_2573	PRJNA1314304	4	27.6935	AB_001397_T.1
CLocus_41608	PRJNA1314304	4	29.398	AB_024456_T.1		OBP4 OBF binding protein 4
CLocus_28388	PRJNA1314304	4	29.679	AB_019932_T.1	NADH-ubiquinone reductase complex 1 MLRQ subunit	B12D protein
CLocus_1191081	PRJNA1314304	4	31.0835	AB_004690_T.1		TOR1,SPR2,CN ARM repeat superfamily protein
CLocus_6485	PRJNA1314304	4	31.0835	AB_040042_T.1
CLocus_28518	PRJNA1314304	4	31.3645	AB_032629_T.1	Pentatricopeptide repeat	Tetratricopeptide repeat (TPR)-like superfamily protein
CLocus_41812	PRJNA1314304	4	31.3645	AB_036150_T.1		ST1,ATMST1,MST1,ATRDH1,STR1 mercaptopyruvate sulfurtransferase 1
CLocus_28518	PRJNA1314304	4	31.3645	AB_032629_T.1	Tetratricopeptide-like helical domain superfamily	Tetratricopeptide repeat (TPR)-like superfamily protein
CLocus_1191878	PRJNA1314304	4	31.926	AB_012072_T.1	Thaumatin family
CLocus_1191878	PRJNA1314304	4	31.926	AB_012072_T.1	Osmotin/thaumatin-like superfamily
CLocus_26437	PRJNA1314304	4	31.926	AB_043756_T.1	Protein-tyrosine phosphatase-like	mRNA capping enzyme family protein
CLocus_17406	PRJNA1314304	4	32.207	AB_041025_T.1
CLocus_51598	PRJNA1314304	4	33.05	AB_037022_T.1	Sodium/calcium exchanger membrane region	ATCCX4,CCX4 cation calcium exchanger 4
CLocus_51598	PRJNA1314304	4	33.05	AB_037022_T.1	Calcium:cation antiporter	ATCCX4,CCX4 cation calcium exchanger 4
CLocus_8429	PRJNA1314304	4	34.467	AB_040303_T.1	-	CAT2 cationic amino acid transporter 2
CLocus_69180	PRJNA1314304	4	38.1315	AB_002268_T.1		DNA-binding bromodomain-containing protein
CLocus_70279	PRJNA1314304	4	38.1315	AB_018581_T.1	Pentatricopeptide repeat
CLocus_70279	PRJNA1314304	4	38.1315	AB_018581_T.1	Tetratricopeptide-like helical domain superfamily
CLocus_27015	PRJNA1314304	4	38.1315	AB_034044_T.1	DREPP family	ATPCAP1,PCAP1 plasma-membrane associated cation-binding protein 1
CLocus_19775	PRJNA1314304	4	38.6935	AB_026228_T.1	Tryptophan synthase beta chain-like, PALP domain superfamily	OASA1,OLD3,CYTACS1 O-acetylserine (thiol) lyase (OAS-TL) isoform A1
CLocus_19775	PRJNA1314304	4	38.6935	AB_026228_T.1	Cysteine Synthase/Cystathionine Beta-Synthase	OASA1,OLD3,CYTACS1 O-acetylserine (thiol) lyase (OAS-TL) isoform A1
CLocus_111963	PRJNA1314304	4	38.6935	AB_032389_T.1	CAP superfamily	CAP (Cysteine-rich secretory proteins, Antigen 5, and Pathogenesis-related 1 protein) superfamily protein
CLocus_111963	PRJNA1314304	4	38.6935	AB_032389_T.1	CAP domain	CAP (Cysteine-rich secretory proteins, Antigen 5, and Pathogenesis-related 1 protein) superfamily protein
CLocus_81030	PRJNA1314304	4	38.6935	AB_032389_T.1	CAP domain	CAP (Cysteine-rich secretory proteins, Antigen 5, and Pathogenesis-related 1 protein) superfamily protein
CLocus_81030	PRJNA1314304	4	38.6935	AB_032389_T.1	CAP superfamily	CAP (Cysteine-rich secretory proteins, Antigen 5, and Pathogenesis-related 1 protein) superfamily protein
CLocus_19775	PRJNA1314304	4	38.6935	AB_026228_T.1	Tryptophan synthase beta chain-like, PALP domain	OASA1,OLD3,CYTACS1 O-acetylserine (thiol) lyase (OAS-TL) isoform A1
CLocus_14152	PRJNA1314304	4	42.0805	AB_027989_T.1	-	MAB1 Transketolase family protein
CLocus_14152	PRJNA1314304	4	42.0805	AB_027989_T.1	Thiamin diphosphate-binding fold	MAB1 Transketolase family protein
CLocus_14152	PRJNA1314304	4	42.0805	AB_027989_T.1	Pyruvate dehydrogenase E1 component subunit beta	MAB1 Transketolase family protein
CLocus_3850	PRJNA1314304	4	42.6425	AB_003895_T.1
CLocus_62051	PRJNA1314304	4	43.7725	AB_016560_T.1
CLocus_80877	PRJNA1314304	4	43.7725	AB_030293_T.1
CLocus_23872	PRJNA1314304	4	43.7725	AB_034731_T.1		WRKY42,AtWRKY42 WRKY family transcription factor
CLocus_20794	PRJNA1314304	4	45.4605	AB_038567_T.1		AXL AXR1-like
CLocus_24654	PRJNA1314304	4	46.0225	AB_006046_T.1
CLocus_2695	PRJNA1314304	4	54.5075	AB_005929_T.1		Glycosyltransferase family 61 protein
CLocus_43914	PRJNA1314304	4	55.9185	AB_036435_T.1
CLocus_40511	PRJNA1314304	4	55.9185	AB_012916_T.1	-	unknown protein; BEST Arabidopsis thaliana protein match is: unknown protein (TAIR:AT5G14690.1); Has 67 Blast hits to 67 proteins in 14 species: Archae 0; Bacteria 0; Metazoa 0; Fungi 0; Plants 67; Viruses 0; Other Eukaryotes 0 (source: NCBI BLink).
CLocus_9246	PRJNA1314304	4	56.4805	AB_013768_T.1		RNA-binding KH domain-containing protein
CLocus_30627	PRJNA1314304	4	57.326	AB_033606_T.1		SRG1,ATSRG1 senescence-related gene 1
CLocus_11069	PRJNA1314304	4	57.888	AB_002072_T.1		MYB77 myb domain protein 77
CLocus_79069	PRJNA1314304	4	58.169	AB_043120_T.1		unknown protein; Has 1807 Blast hits to 1807 proteins in 277 species: Archae 0; Bacteria 0; Metazoa 736; Fungi 347; Plants 385; Viruses 0; Other Eukaryotes 339 (source: NCBI BLink).
CLocus_672920	PRJNA1314304	4	58.169	AB_021605_T.1	Oxidoreductase Oye-like	OPR2,ATOPR2 12-oxophytodienoate reductase 2
CLocus_672920	PRJNA1314304	4	58.169	AB_021605_T.1	Aldolase-type TIM barrel	OPR2,ATOPR2 12-oxophytodienoate reductase 2
CLocus_672920	PRJNA1314304	4	58.169	AB_021605_T.1	-	OPR2,ATOPR2 12-oxophytodienoate reductase 2
CLocus_672920	PRJNA1314304	4	58.169	AB_021605_T.1	NADH:flavin oxidoreductase/NADH oxidase, N-terminal	OPR2,ATOPR2 12-oxophytodienoate reductase 2
CLocus_54486	PRJNA1314304	4	58.169	AB_018052_T.1
CLocus_21591	PRJNA1314304	4	58.169	AB_036241_T.1	Coatomer beta subunit, C-terminal	Coatomer, beta subunit
CLocus_60245	PRJNA1314304	4	58.4495	AB_028930_T.1
CLocus_30182	PRJNA1314304	4	58.4495	AB_017005_T.1
CLocus_1190626	PRJNA1314304	4	58.4495	AB_036862_T.1	Protein of unknown function DUF2921	Protein of unknown function (DUF2921)
CLocus_1192118	PRJNA1314304	4	58.4495	AB_036862_T.1	Protein of unknown function DUF2921	Protein of unknown function (DUF2921)
CLocus_12399	PRJNA1314304	4	59.2925	AB_035271_T.1	Leucine-rich repeat domain superfamily	BAM1 Leucine-rich receptor-like protein kinase family protein
CLocus_30286	PRJNA1314304	4	60.697	AB_024464_T.1	K Homology domain, type 1 superfamily	RNA-binding KH domain-containing protein
CLocus_30286	PRJNA1314304	4	60.697	AB_024464_T.1	KH domain-containing BBP-like	RNA-binding KH domain-containing protein
CLocus_101715	PRJNA1314304	4	60.697	AB_039042_T.1
CLocus_33768	PRJNA1314304	4	60.697	AB_001428_T.1		HVA22F HVA22-like protein F
CLocus_38384	PRJNA1314304	4	61.5395	AB_045371_T.1		LEJ2,CDCP2 Cystathionine beta-synthase (CBS) family protein
CLocus_34281	PRJNA1314304	4	61.5395	AB_020080_T.1
CLocus_8727	PRJNA1314304	4	61.5395	AB_007902_T.1	Gamma-tubulin complex component, C-terminal domain superfamily
CLocus_8727	PRJNA1314304	4	61.5395	AB_007902_T.1	Gamma tubulin complex component, C-terminal
CLocus_53097	PRJNA1314304	4	62.1015	AB_004709_T.1
CLocus_84595	PRJNA1314304	4	62.6635	AB_014130_T.1	Glutamate dehydrogenase, NAD-specific
CLocus_84595	PRJNA1314304	4	62.6635	AB_014130_T.1	Heat shock protein 70 family
CLocus_84595	PRJNA1314304	4	62.6635	AB_014130_T.1	-
CLocus_84595	PRJNA1314304	4	62.6635	AB_014130_T.1	ATPase, nucleotide binding domain
CLocus_6439	PRJNA1314304	4	62.9445	AB_025537_T.1	Cyclin-like superfamily
CLocus_6439	PRJNA1314304	4	62.9445	AB_025537_T.1	Cyclin, N-terminal
CLocus_6439	PRJNA1314304	4	62.9445	AB_025537_T.1	-
CLocus_76365	PRJNA1314304	4	62.9445	AB_024378_T.1	Lysozyme-like domain superfamily	Chitinase family protein
CLocus_76365	PRJNA1314304	4	62.9445	AB_024378_T.1	Glycoside hydrolase, family 19, catalytic	Chitinase family protein
CLocus_76365	PRJNA1314304	4	62.9445	AB_024378_T.1	-	Chitinase family protein
CLocus_76365	PRJNA1314304	4	62.9445	AB_024378_T.1	Endochitinase-like superfamily	Chitinase family protein
CLocus_51278	PRJNA1314304	4	62.9445	AB_007360_T.1		oxidoreductase, 2OG-Fe(II) oxygenase family protein
CLocus_1191205	PRJNA1314304	4	62.9445	AB_002624_T.1
CLocus_11599	PRJNA1314304	4	64.0675	AB_033169_T.1		RNA-binding (RRM/RBD/RNP motifs) family protein
CLocus_152475	PRJNA1314304	4	64.0675	AB_029195_T.1
CLocus_48448	PRJNA1314304	4	64.6325	AB_001603_T.1
CLocus_72800	PRJNA1314304	4	65.4785	AB_000465_T.1
CLocus_71232	PRJNA1314304	4	65.4785	AB_042821_T.1	Aldehyde dehydrogenase domain
CLocus_71232	PRJNA1314304	4	65.4785	AB_042821_T.1	Aldehyde/histidinol dehydrogenase
CLocus_71232	PRJNA1314304	4	65.4785	AB_042821_T.1	Aldehyde dehydrogenase, N-terminal
CLocus_71232	PRJNA1314304	4	65.4785	AB_042821_T.1	-
CLocus_39033	PRJNA1314304	4	66.0405	AB_020748_T.1
CLocus_15404	PRJNA1314304	4	66.3215	AB_008003_T.1
CLocus_33333	PRJNA1314304	4	66.6025	AB_014510_T.1	Aspartic peptidase A1	Eukaryotic aspartyl protease family protein
CLocus_33333	PRJNA1314304	4	66.6025	AB_014510_T.1	Peptidase family A1 domain	Eukaryotic aspartyl protease family protein
CLocus_33333	PRJNA1314304	4	66.6025	AB_014510_T.1	Aspartic peptidase domain superfamily	Eukaryotic aspartyl protease family protein
CLocus_33333	PRJNA1314304	4	66.6025	AB_014510_T.1	Xylanase inhibitor, N-terminal	Eukaryotic aspartyl protease family protein
CLocus_66484	PRJNA1314304	4	66.6025	AB_016239_T.1		AP2,FLO2,FL1 Integrase-type DNA-binding superfamily protein
CLocus_32789	PRJNA1314304	4	66.8835	AB_014615_T.1		CONTAINS InterPro DOMAIN/s: UPF0103/Mediator of ErbB2-driven cell motility (Memo), related (InterPro:IPR002737); Has 1074 Blast hits to 1072 proteins in 474 species: Archae 213; Bacteria 366; Metazoa 159; Fungi 135; Plants 54; Viruses 0; Other Eukaryotes 147 (source: NCBI BLink).
CLocus_53027	PRJNA1314304	4	67.729	AB_002103_T.1	consensus disorder prediction
CLocus_86170	PRJNA1314304	4	67.729	AB_003199_T.1	-	C2H2-like zinc finger protein
CLocus_16902	PRJNA1314304	4	69.7085	AB_008432_T.1	Photosystem antenna protein-like
CLocus_16902	PRJNA1314304	4	69.7085	AB_008432_T.1	-
CLocus_64071	PRJNA1314304	4	69.7085	AB_016773_T.1	RNA helicase aquarius, beta-barrel
CLocus_16530	PRJNA1314304	4	69.7085	AB_002135_T.1
CLocus_16902	PRJNA1314304	4	69.7085	AB_008432_T.1	Photosystem antenna protein-like superfamily
CLocus_56997	PRJNA1314304	4	70.832	AB_032354_T.1		VQ motif-containing protein
CLocus_4749	PRJNA1314304	4	73.092	AB_013862_T.1	-	NAD(P)-binding Rossmann-fold superfamily protein
CLocus_79159	PRJNA1314304	4	75.6395	AB_018879_T.1		Nucleic acid-binding, OB-fold-like protein
CLocus_921539	PRJNA1314304	4	77.328	AB_031341_T.1	PPC domain	AHL18 AT-hook motif nuclear-localized protein 18
CLocus_921539	PRJNA1314304	4	77.328	AB_031341_T.1	Signal recognition particle receptor, beta subunit	AHL18 AT-hook motif nuclear-localized protein 18
CLocus_921539	PRJNA1314304	4	77.328	AB_031341_T.1	P-loop containing nucleoside triphosphate hydrolase	AHL18 AT-hook motif nuclear-localized protein 18
CLocus_21850	PRJNA1314304	4	78.171	AB_045738_T.1		TT7,CYP75B1,D501 Cytochrome P450 superfamily protein
CLocus_43561	PRJNA1314304	4	79.0135	AB_016186_T.1	-	UGT89B1 UDP-glucosyl transferase 89B1
CLocus_75110	PRJNA1314304	4	79.2945	AB_044441_T.1
CLocus_78865	PRJNA1314304	4	80.418	AB_043575_T.1		UGT89B1 UDP-glucosyl transferase 89B1
CLocus_1192470	PRJNA1314304	4	80.699	AB_040975_T.1		GMII,ATGMII golgi alpha-mannosidase II
CLocus_38442	PRJNA1314304	4	80.9795	AB_011709_T.1		Receptor-like protein kinase-related family protein
CLocus_27071	PRJNA1314304	4	80.9795	AB_009305_T.1		Protein kinase superfamily protein
CLocus_41252	PRJNA1314304	4	81.2605	AB_031360_T.1	Myb domain	ATMYB5,MYB5 myb domain protein 5
CLocus_41252	PRJNA1314304	4	81.2605	AB_031360_T.1	-	ATMYB5,MYB5 myb domain protein 5
CLocus_41252	PRJNA1314304	4	81.2605	AB_031360_T.1	Homedomain-like superfamily	ATMYB5,MYB5 myb domain protein 5
CLocus_74197	PRJNA1314304	4	82.9525	AB_041958_T.1
CLocus_75369	PRJNA1314304	4	83.795	AB_040632_T.1	COP9 signalosome complex subunit 3, N-terminal helical repeats	COP13,CSN3,FUS11 Proteasome component (PCI) domain protein
CLocus_25799	PRJNA1314304	4	83.795	AB_032078_T.1
CLocus_46035	PRJNA1314304	4	84.919	AB_009915_T.1
CLocus_25851	PRJNA1314304	4	84.919	AB_002173_T.1	-
CLocus_63038	PRJNA1314304	4	87.489	AB_009915_T.1
CLocus_48151	PRJNA1314304	4	88.913	AB_039679_T.1	-
CLocus_35073	PRJNA1314304	4	89.194	AB_003719_T.1		unknown protein; Has 30201 Blast hits to 17322 proteins in 780 species: Archae 12; Bacteria 1396; Metazoa 17338; Fungi 3422; Plants 5037; Viruses 0; Other Eukaryotes 2996 (source: NCBI BLink).
CLocus_56941	PRJNA1314304	4	90.6115	AB_023464_T.1		unknown protein; Has 35333 Blast hits to 34131 proteins in 2444 species: Archae 798; Bacteria 22429; Metazoa 974; Fungi 991; Plants 531; Viruses 0; Other Eukaryotes 9610 (source: NCBI BLink).
CLocus_8872	PRJNA1314304	4	93.4425	AB_029311_T.1
CLocus_55904	PRJNA1314304	4	94.0045	AB_029311_T.1
CLocus_4801	PRJNA1314304	4	97.1205	AB_036532_T.1	Pectin Methylation Modulator	Protein of unknown function, DUF642
CLocus_4801	PRJNA1314304	4	97.1205	AB_036532_T.1	DUF642 L-galactono-1,4-lactone-responsive gene 2-like domain	Protein of unknown function, DUF642
CLocus_57287	PRJNA1314304	4	97.4015	AB_012375_T.1	-
CLocus_57287	PRJNA1314304	4	97.4015	AB_012375_T.1	Tetratricopeptide-like helical domain superfamily
CLocus_57287	PRJNA1314304	4	97.4015	AB_012375_T.1	Pentatricopeptide repeat
CLocus_10490	PRJNA1314304	4	97.4015	AB_030240_T.1	Aspartic peptidase domain superfamily	Eukaryotic aspartyl protease family protein
CLocus_10490	PRJNA1314304	4	97.4015	AB_030240_T.1	Xylanase inhibitor, N-terminal	Eukaryotic aspartyl protease family protein
CLocus_10490	PRJNA1314304	4	97.4015	AB_030240_T.1	Aspartic peptidase A1	Eukaryotic aspartyl protease family protein
CLocus_10490	PRJNA1314304	4	97.4015	AB_030240_T.1	Peptidase family A1 domain	Eukaryotic aspartyl protease family protein
CLocus_9570	PRJNA1314304	4	97.9625	AB_030240_T.1	Aspartic peptidase domain superfamily	Eukaryotic aspartyl protease family protein
CLocus_9570	PRJNA1314304	4	97.9625	AB_030240_T.1	Xylanase inhibitor, N-terminal	Eukaryotic aspartyl protease family protein
CLocus_9570	PRJNA1314304	4	97.9625	AB_030240_T.1	Aspartic peptidase A1	Eukaryotic aspartyl protease family protein
CLocus_9570	PRJNA1314304	4	97.9625	AB_030240_T.1	Peptidase family A1 domain	Eukaryotic aspartyl protease family protein
CLocus_23419	PRJNA1314304	4	97.9625	AB_044803_T.1	Metallo-dependent phosphatase-like	Calcineurin-like metallo-phosphoesterase superfamily protein
CLocus_23419	PRJNA1314304	4	97.9625	AB_044803_T.1	Serine/threonine-specific protein phosphatase/bis(5-nucleosyl)-tetraphosphatase	Calcineurin-like metallo-phosphoesterase superfamily protein
CLocus_23419	PRJNA1314304	4	97.9625	AB_044803_T.1	Serine/Threonine protein phosphatase PP2A-like	Calcineurin-like metallo-phosphoesterase superfamily protein
CLocus_83647	PRJNA1314304	4	98.2435	AB_025537_T.1
CLocus_82706	PRJNA1314304	4	98.5245	AB_036097_T.1	BTB/POZ domain	Phototropic-responsive NPH3 family protein
CLocus_82706	PRJNA1314304	4	98.5245	AB_036097_T.1	SKP1/BTB/POZ domain superfamily	Phototropic-responsive NPH3 family protein
CLocus_73150	PRJNA1314304	4	98.5245	AB_030240_T.1	Xylanase inhibitor, N-terminal	Eukaryotic aspartyl protease family protein
CLocus_73150	PRJNA1314304	4	98.5245	AB_030240_T.1	Aspartic peptidase A1	Eukaryotic aspartyl protease family protein
CLocus_73150	PRJNA1314304	4	98.5245	AB_030240_T.1	Aspartic peptidase domain superfamily	Eukaryotic aspartyl protease family protein
CLocus_40279	PRJNA1314304	4	101.347	AB_013147_T.1		ADR1-L1 ADR1-like 1
CLocus_21903	PRJNA1314304	4	101.909	AB_024146_T.1	Protein kinase-like domain superfamily	GSO1 Leucine-rich repeat transmembrane protein kinase
CLocus_21903	PRJNA1314304	4	101.909	AB_024146_T.1	Leucine-rich repeat receptor-like kinase	GSO1 Leucine-rich repeat transmembrane protein kinase
CLocus_21903	PRJNA1314304	4	101.909	AB_024146_T.1	Protein kinase domain	GSO1 Leucine-rich repeat transmembrane protein kinase
CLocus_21903	PRJNA1314304	4	101.909	AB_024146_T.1	-	GSO1 Leucine-rich repeat transmembrane protein kinase
CLocus_16276	PRJNA1314304	4	101.909	AB_006312_T.1	P-loop containing nucleoside triphosphate hydrolase	ST,ATST1,RAR047,ST1,AtSOT1,AtSOT12,SOT12 sulphotransferase 12
CLocus_24396	PRJNA1314304	4	103.594	AB_016178_T.1	SGNH hydrolase superfamily	GDSL-like Lipase/Acylhydrolase superfamily protein
CLocus_24396	PRJNA1314304	4	103.594	AB_016178_T.1	GDSL lipolytic enzyme	GDSL-like Lipase/Acylhydrolase superfamily protein
CLocus_38736	PRJNA1314304	4	103.875	AB_017502_T.1	-	UDP-Glycosyltransferase superfamily protein
CLocus_7654	PRJNA1314304	4	104.156	AB_014560_T.1		Diacylglycerol kinase family protein
CLocus_45763	PRJNA1314304	4	104.156	AB_016003_T.1
CLocus_15116	PRJNA1314304	4	105.286	AB_006424_T.1
CLocus_730514	PRJNA1314304	4	105.567	AB_035747_T.1	PADRE domain	unknown protein; FUNCTIONS IN: molecular_function unknown; INVOLVED IN: N-terminal protein myristoylation; LOCATED IN: cellular_component unknown; BEST Arabidopsis thaliana protein match is: unknown protein (TAIR:AT5G17350.1); Has 137 Blast hits to 137 proteins in 11 species: Archae 0; Bacteria 0; Metazoa 0; Fungi 0; Plants 137; Viruses 0; Other Eukaryotes 0 (source: NCBI BLink).
CLocus_45657	PRJNA1314304	4	109.551	AB_006350_T.1	Alpha galactosidase, C-terminal beta sandwich domain
CLocus_45657	PRJNA1314304	4	109.551	AB_006350_T.1	Glycosyl hydrolase, all-beta
CLocus_45657	PRJNA1314304	4	109.551	AB_006350_T.1	-
CLocus_84756	PRJNA1314304	4	109.832	AB_011084_T.1		transmembrane receptors;ATP binding
CLocus_44060	PRJNA1314304	4	110.678	AB_016862_T.1
CLocus_51563	PRJNA1314304	4	111.24	AB_001829_T.1		ANAC100,ATNAC5,NAC100 NAC domain containing protein 100
CLocus_55924	PRJNA1314304	4	113.207	AB_008283_T.1		LPAT5 lysophosphatidyl acyltransferase 5
CLocus_70400	PRJNA1314304	4	113.768	AB_027455_T.1		PRMT10,ATPRMT10 protein arginine methyltransferase 10
CLocus_769258	PRJNA1314304	4	115.734	AB_025391_T.1	-	Leucine-rich receptor-like protein kinase family protein
CLocus_769258	PRJNA1314304	4	115.734	AB_025391_T.1	Leucine-rich repeat	Leucine-rich receptor-like protein kinase family protein
CLocus_769258	PRJNA1314304	4	115.734	AB_025391_T.1	Leucine-rich repeat domain superfamily	Leucine-rich receptor-like protein kinase family protein
CLocus_22235	PRJNA1314304	4	115.734	AB_030502_T.1
CLocus_26221	PRJNA1314304	4	115.734	AB_012558_T.1	Subtilisin-like protease
CLocus_26221	PRJNA1314304	4	115.734	AB_012558_T.1	Peptidase S8/S53 domain superfamily
CLocus_26611	PRJNA1314304	4	116.577	AB_002267_T.1		Leucine-rich repeat protein kinase family protein
CLocus_19303	PRJNA1314304	4	117.138	AB_032937_T.1	Leucine-rich repeat domain superfamily	EFR EF-TU receptor
CLocus_19303	PRJNA1314304	4	117.138	AB_032937_T.1	Leucine-rich repeat	EFR EF-TU receptor
CLocus_19303	PRJNA1314304	4	117.138	AB_032937_T.1	-	EFR EF-TU receptor
CLocus_19303	PRJNA1314304	4	117.138	AB_032937_T.1	Leucine-rich repeat-containing protein 69/Receptor-like	EFR EF-TU receptor
CLocus_65542	PRJNA1314304	4	117.419	AB_039243_T.1		Leucine-rich repeat protein kinase family protein
CLocus_26965	PRJNA1314304	4	118.825	AB_011796_T.1	Major intrinsic protein	GAMMA-TIP,TIP1;1,GAMMA-TIP1 gamma tonoplast intrinsic protein
CLocus_26965	PRJNA1314304	4	118.825	AB_011796_T.1	Aquaporin transporter	GAMMA-TIP,TIP1;1,GAMMA-TIP1 gamma tonoplast intrinsic protein
CLocus_26965	PRJNA1314304	4	118.825	AB_011796_T.1	Aquaporin-like	GAMMA-TIP,TIP1;1,GAMMA-TIP1 gamma tonoplast intrinsic protein
CLocus_34372	PRJNA1314304	4	119.106	AB_005201_T.1
CLocus_23080	PRJNA1314304	4	119.948	AB_037044_T.1		Disease resistance protein (TIR-NBS-LRR class) family
CLocus_13849	PRJNA1314304	4	120.51	AB_000552_T.1	Aquaporin-like	GAMMA-TIP,TIP1;1,GAMMA-TIP1 gamma tonoplast intrinsic protein
CLocus_13849	PRJNA1314304	4	120.51	AB_000552_T.1	Major intrinsic protein	GAMMA-TIP,TIP1;1,GAMMA-TIP1 gamma tonoplast intrinsic protein
CLocus_13849	PRJNA1314304	4	120.51	AB_000552_T.1	Aquaporin transporter	GAMMA-TIP,TIP1;1,GAMMA-TIP1 gamma tonoplast intrinsic protein
CLocus_14160	PRJNA1314304	4	122.486	AB_001722_T.1	S-adenosyl-L-methionine-dependent methyltransferase superfamily
CLocus_49713	PRJNA1314304	4	123.047	AB_036794_T.1		Pentatricopeptide repeat (PPR) superfamily protein
CLocus_26332	PRJNA1314304	4	123.328	AB_038705_T.1		late embryogenesis abundant protein-related / LEA protein-related
CLocus_10966	PRJNA1314304	4	123.328	AB_013515_T.1
CLocus_18849	PRJNA1314304	4	123.328	AB_024092_T.1		ATHSP101,HSP101,HOT1 heat shock protein 101
CLocus_1191762	PRJNA1314304	4	123.328	AB_025537_T.1
CLocus_118285	PRJNA1314304	4	123.89	AB_044029_T.1
CLocus_2493	PRJNA1314304	4	123.89	AB_031588_T.1	-	Leucine-rich repeat protein kinase family protein
CLocus_22510	PRJNA1314304	4	124.171	AB_014312_T.1
CLocus_67139	PRJNA1314304	4	124.171	AB_034515_T.1
CLocus_25379	PRJNA1314304	4	124.171	AB_031588_T.1	-	Leucine-rich repeat protein kinase family protein
CLocus_39790	PRJNA1314304	4	124.733	AB_008834_T.1		ATL2,TL2 TOXICOS EN LEVADURA 2
CLocus_28683	PRJNA1314304	4	124.733	AB_002183_T.1
CLocus_23899	PRJNA1314304	4	124.733	AB_005924_T.1		NIG NSP (nuclear shuttle protein)-interacting GTPase
CLocus_2277	PRJNA1314304	4	125.294	AB_038988_T.1	Bulb-type lectin domain	S-locus lectin protein kinase family protein
CLocus_107433	PRJNA1314304	4	125.294	AB_026083_T.1		Yippee family putative zinc-binding protein
CLocus_38130	PRJNA1314304	4	125.294	AB_023861_T.1	Jacalin-like lectin domain	Mannose-binding lectin superfamily protein
CLocus_38130	PRJNA1314304	4	125.294	AB_023861_T.1	Jacalin-like lectin domain superfamily	Mannose-binding lectin superfamily protein
CLocus_9578	PRJNA1314304	5	2.41	AB_033211_T.1
CLocus_1194882	PRJNA1314304	5	4.7095	AB_031404_T.1
CLocus_5678	PRJNA1314304	5	5.552	AB_011616_T.1
CLocus_40272	PRJNA1314304	5	5.552	AB_009338_T.1		CONTAINS InterPro DOMAIN/s: MAGE protein (InterPro:IPR002190); Has 1274 Blast hits to 1260 proteins in 85 species: Archae 0; Bacteria 0; Metazoa 1104; Fungi 45; Plants 49; Viruses 0; Other Eukaryotes 76 (source: NCBI BLink).
CLocus_163414	PRJNA1314304	5	6.6755	AB_000540_T.1	MlaA lipoprotein	PLC-like phosphodiesterases superfamily protein
CLocus_25954	PRJNA1314304	5	7.7995	AB_011129_T.1	Leucine-rich repeat
CLocus_25954	PRJNA1314304	5	7.7995	AB_011129_T.1	Leucine-rich repeat-containing protein 69/Receptor-like
CLocus_25954	PRJNA1314304	5	7.7995	AB_011129_T.1	Leucine-rich repeat domain superfamily
CLocus_25954	PRJNA1314304	5	7.7995	AB_011129_T.1	-
CLocus_57271	PRJNA1314304	5	8.361	AB_032879_T.1
CLocus_78501	PRJNA1314304	5	8.642	AB_025710_T.1	P-loop containing nucleoside triphosphate hydrolase	RPS2 NB-ARC domain-containing disease resistance protein
CLocus_59958	PRJNA1314304	5	8.642	AB_033211_T.1
CLocus_15456	PRJNA1314304	5	8.923	AB_025716_T.1		PAD4,ATPAD4 alpha/beta-Hydrolases superfamily protein
CLocus_24027	PRJNA1314304	5	8.923	AB_022084_T.1
CLocus_60301	PRJNA1314304	5	9.204	AB_029933_T.1	-	Ribosomal protein L34e superfamily protein
CLocus_60301	PRJNA1314304	5	9.204	AB_029933_T.1	Large ribosomal subunit protein eL34	Ribosomal protein L34e superfamily protein
CLocus_57285	PRJNA1314304	5	9.485	AB_022084_T.1
CLocus_1192469	PRJNA1314304	5	9.485	AB_017098_T.1		RING/U-box superfamily protein
CLocus_37136	PRJNA1314304	5	11.732	AB_035022_T.1	-	2-oxoglutarate (2OG) and Fe(II)-dependent oxygenase superfamily protein
CLocus_37136	PRJNA1314304	5	11.732	AB_035022_T.1	Isopenicillin N synthase-like superfamily	2-oxoglutarate (2OG) and Fe(II)-dependent oxygenase superfamily protein
CLocus_37136	PRJNA1314304	5	11.732	AB_035022_T.1	Non-haem dioxygenase N-terminal domain	2-oxoglutarate (2OG) and Fe(II)-dependent oxygenase superfamily protein
CLocus_17107	PRJNA1314304	5	12.294	AB_033851_T.1
CLocus_37097	PRJNA1314304	5	12.856	AB_009299_T.1	-	2-oxoglutarate (2OG) and Fe(II)-dependent oxygenase superfamily protein
CLocus_37097	PRJNA1314304	5	12.856	AB_009299_T.1	Isopenicillin N synthase-like superfamily	2-oxoglutarate (2OG) and Fe(II)-dependent oxygenase superfamily protein
CLocus_37097	PRJNA1314304	5	12.856	AB_009299_T.1	Non-haem dioxygenase N-terminal domain	2-oxoglutarate (2OG) and Fe(II)-dependent oxygenase superfamily protein
CLocus_41745	PRJNA1314304	5	13.1365	AB_036222_T.1
CLocus_1191698	PRJNA1314304	5	13.9825	AB_012764_T.1	-	CIPK20,SnRK3.6,PKS18 CBL-interacting protein kinase 20
CLocus_1191698	PRJNA1314304	5	13.9825	AB_012764_T.1	NAF/FISL domain	CIPK20,SnRK3.6,PKS18 CBL-interacting protein kinase 20
CLocus_1191698	PRJNA1314304	5	13.9825	AB_012764_T.1	NAF domain	CIPK20,SnRK3.6,PKS18 CBL-interacting protein kinase 20
CLocus_103272	PRJNA1314304	5	14.2635	AB_023794_T.1
CLocus_51232	PRJNA1314304	5	14.2635	AB_005230_T.1	-
CLocus_916734	PRJNA1314304	5	14.2635	AB_010936_T.1		RPS5 Disease resistance protein (CC-NBS-LRR class) family
CLocus_16027	PRJNA1314304	5	14.2635	AB_037773_T.1
CLocus_918463	PRJNA1314304	5	14.825	AB_039897_T.1	Disease resistance protein, plants	LRR and NB-ARC domains-containing disease resistance protein
CLocus_918463	PRJNA1314304	5	14.825	AB_039897_T.1	NB-ARC	LRR and NB-ARC domains-containing disease resistance protein
CLocus_918463	PRJNA1314304	5	14.825	AB_039897_T.1	P-loop containing nucleoside triphosphate hydrolase	LRR and NB-ARC domains-containing disease resistance protein
CLocus_918463	PRJNA1314304	5	14.825	AB_039897_T.1	Apoptotic protease-activating factors, helical domain	LRR and NB-ARC domains-containing disease resistance protein
CLocus_15367	PRJNA1314304	5	15.955	AB_009863_T.1	-	Protein of unknown function, DUF599
CLocus_15367	PRJNA1314304	5	15.955	AB_009863_T.1	Protein of unknown function DUF599	Protein of unknown function, DUF599
CLocus_53422	PRJNA1314304	5	16.517	AB_005332_T.1	-	CIPK12,SnRK3.9,ATWL4,WL4 CBL-interacting protein kinase 12
CLocus_29629	PRJNA1314304	5	17.36	AB_013883_T.1		SDF2,ATSDL,AtSDF2 stromal cell-derived factor 2-like protein precursor
CLocus_67713	PRJNA1314304	5	17.6405	AB_021078_T.1	Papain-like cysteine peptidase superfamily
CLocus_67713	PRJNA1314304	5	17.6405	AB_021078_T.1	-
CLocus_53811	PRJNA1314304	5	18.764	AB_005041_T.1	-	disease resistance protein (TIR-NBS-LRR class)
CLocus_53811	PRJNA1314304	5	18.764	AB_005041_T.1	Leucine-rich repeat domain superfamily	disease resistance protein (TIR-NBS-LRR class)
CLocus_37846	PRJNA1314304	5	19.045	AB_036783_T.1	NAF domain
CLocus_37846	PRJNA1314304	5	19.045	AB_036783_T.1	-
CLocus_10264	PRJNA1314304	5	19.326	AB_021067_T.1	Leucine-rich repeat-containing N-terminal, plant-type
CLocus_10264	PRJNA1314304	5	19.326	AB_021067_T.1	Leucine-rich repeat domain superfamily
CLocus_36924	PRJNA1314304	5	21.021	AB_027941_T.1		RNA-binding (RRM/RBD/RNP motifs) family protein
CLocus_32624	PRJNA1314304	5	21.867	AB_012375_T.1	Pentatricopeptide repeat-containing protein At1g15510-like
CLocus_32624	PRJNA1314304	5	21.867	AB_012375_T.1	Pentatricopeptide repeat
CLocus_32624	PRJNA1314304	5	21.867	AB_012375_T.1	E motif
CLocus_8029	PRJNA1314304	5	22.429	AB_030173_T.1		Pentatricopeptide repeat (PPR) superfamily protein
CLocus_61830	PRJNA1314304	5	22.429	AB_028275_T.1
CLocus_79984	PRJNA1314304	5	23.559	AB_012526_T.1		FRA3 Endonuclease/exonuclease/phosphatase family protein
CLocus_4930	PRJNA1314304	5	23.559	AB_029613_T.1		PYRB PYRIMIDINE B
CLocus_1259	PRJNA1314304	5	23.559	AB_030173_T.1	Pentatricopeptide repeat	Pentatricopeptide repeat (PPR) superfamily protein
CLocus_19208	PRJNA1314304	5	23.8395	AB_016463_T.1		PLAC8 family protein
CLocus_69225	PRJNA1314304	5	24.6855	AB_035471_T.1		Disease resistance protein (CC-NBS-LRR class) family
CLocus_21526	PRJNA1314304	5	26.3775	AB_040598_T.1	Leucine-rich repeat domain superfamily	disease resistance protein (TIR-NBS-LRR class)
CLocus_21526	PRJNA1314304	5	26.3775	AB_040598_T.1	-	disease resistance protein (TIR-NBS-LRR class)
CLocus_17747	PRJNA1314304	5	26.6585	AB_025874_T.1
CLocus_52352	PRJNA1314304	5	28.912	AB_008782_T.1	Six-hairpin glycosidase superfamily
CLocus_52352	PRJNA1314304	5	28.912	AB_008782_T.1	Six-hairpin glycosidase-like superfamily
CLocus_90819	PRJNA1314304	5	36.2795	AB_020008_T.1		Endosomal targeting BRO1-like domain-containing protein
CLocus_10149	PRJNA1314304	5	38.8075	AB_034512_T.1
CLocus_22171	PRJNA1314304	5	39.6505	AB_013141_T.1	Protein of unknown function DUF688
CLocus_12278	PRJNA1314304	5	42.489	AB_046089_T.1
CLocus_24763	PRJNA1314304	5	43.612	AB_032415_T.1	Antimicrobial/protein inhibitor, gamma-crystallin-like
CLocus_24763	PRJNA1314304	5	43.612	AB_032415_T.1	Gamma-crystallin-like
CLocus_24763	PRJNA1314304	5	43.612	AB_032415_T.1	Antimicrobial protein MiAMP1
CLocus_37793	PRJNA1314304	5	47.2865	AB_035431_T.1
CLocus_21502	PRJNA1314304	5	47.8485	AB_045830_T.1	Glycoside hydrolase family 16	XTH7 xyloglucan endotransglucosylase/hydrolase 7
CLocus_21502	PRJNA1314304	5	47.8485	AB_045830_T.1	-	XTH7 xyloglucan endotransglucosylase/hydrolase 7
CLocus_21502	PRJNA1314304	5	47.8485	AB_045830_T.1	Concanavalin A-like lectin/glucanase domain superfamily	XTH7 xyloglucan endotransglucosylase/hydrolase 7
CLocus_21502	PRJNA1314304	5	47.8485	AB_045830_T.1	Beta-glucanase/XTH	XTH7 xyloglucan endotransglucosylase/hydrolase 7
CLocus_11001	PRJNA1314304	5	49.5335	AB_041327_T.1	CAP superfamily	CAP (Cysteine-rich secretory proteins, Antigen 5, and Pathogenesis-related 1 protein) superfamily protein
CLocus_11001	PRJNA1314304	5	49.5335	AB_041327_T.1	CAP domain	CAP (Cysteine-rich secretory proteins, Antigen 5, and Pathogenesis-related 1 protein) superfamily protein
CLocus_11001	PRJNA1314304	5	49.5335	AB_041327_T.1	Cysteine-rich secretory protein-related	CAP (Cysteine-rich secretory proteins, Antigen 5, and Pathogenesis-related 1 protein) superfamily protein
CLocus_8294	PRJNA1314304	5	50.0955	AB_040857_T.1
CLocus_60410	PRJNA1314304	5	50.3765	AB_001307_T.1		Protein of unknown function (DUF1005)
CLocus_54900	PRJNA1314304	5	50.3765	AB_028054_T.1		ATPTR3,PTR3 peptide transporter 3
CLocus_70573	PRJNA1314304	5	50.3765	AB_025826_T.1		HSP20-like chaperones superfamily protein
CLocus_136720	PRJNA1314304	5	50.3765	AB_025537_T.1
CLocus_126681	PRJNA1314304	5	52.0615	AB_021847_T.1	Protein of unknown function DUF1677, plant	Protein of unknown function (DUF1677)
CLocus_16036	PRJNA1314304	5	52.0615	AB_013471_T.1	Histone-fold	NF-YB3 nuclear factor Y, subunit B3
CLocus_63614	PRJNA1314304	5	54.3475	AB_021144_T.1	Glycoside hydrolase family 9	ATGH9B1,CEL1,GH9B1 glycosyl hydrolase 9B1
CLocus_63614	PRJNA1314304	5	54.3475	AB_021144_T.1	-	ATGH9B1,CEL1,GH9B1 glycosyl hydrolase 9B1
CLocus_63614	PRJNA1314304	5	54.3475	AB_021144_T.1	Six-hairpin glycosidase superfamily	ATGH9B1,CEL1,GH9B1 glycosyl hydrolase 9B1
CLocus_63614	PRJNA1314304	5	54.3475	AB_021144_T.1	Six-hairpin glycosidase-like superfamily	ATGH9B1,CEL1,GH9B1 glycosyl hydrolase 9B1
CLocus_4524	PRJNA1314304	5	54.9095	AB_011019_T.1
CLocus_1166084	PRJNA1314304	5	55.7555	AB_023801_T.1		TCP-1/cpn60 chaperonin family protein
CLocus_28324	PRJNA1314304	5	56.3175	AB_025282_T.1	-	disease resistance protein (TIR-NBS-LRR class)
CLocus_28324	PRJNA1314304	5	56.3175	AB_025282_T.1	Leucine-rich repeat domain superfamily	disease resistance protein (TIR-NBS-LRR class)
CLocus_30898	PRJNA1314304	5	57.1635	AB_019300_T.1	Glyoxalase/Bleomycin resistance protein/Dihydroxybiphenyl dioxygenase	Lactoylglutathione lyase / glyoxalase I family protein
CLocus_30898	PRJNA1314304	5	57.1635	AB_019300_T.1	-	Lactoylglutathione lyase / glyoxalase I family protein
CLocus_39738	PRJNA1314304	5	57.1635	AB_028367_T.1
CLocus_30898	PRJNA1314304	5	57.1635	AB_019300_T.1	Glyoxalase At5g48480-like, N-terminal	Lactoylglutathione lyase / glyoxalase I family protein
CLocus_62775	PRJNA1314304	5	57.4445	AB_008432_T.1	Photosystem antenna protein-like superfamily
CLocus_62775	PRJNA1314304	5	57.4445	AB_008432_T.1	Photosystem antenna protein-like
CLocus_71589	PRJNA1314304	5	57.4445	AB_034670_T.1		Leucine-rich repeat protein kinase family protein
CLocus_62775	PRJNA1314304	5	57.4445	AB_008432_T.1	-
CLocus_76512	PRJNA1314304	5	58.2865	AB_038933_T.1		EDM2 ENHANCED DOWNY MILDEW 2
CLocus_34509	PRJNA1314304	5	58.8485	AB_004679_T.1
CLocus_69663	PRJNA1314304	5	61.3865	AB_014848_T.1
CLocus_42098	PRJNA1314304	5	65.0545	AB_002793_T.1
CLocus_59481	PRJNA1314304	5	66.4585	AB_025709_T.1
CLocus_32557	PRJNA1314304	5	67.0205	AB_011829_T.1	Transmembrane protein TPRA1/CAND2/CAND8	Protein of unknown function, transmembrane-40
CLocus_9579	PRJNA1314304	5	71.0045	AB_026816_T.1		Protein phosphatase 2C family protein
CLocus_33152	PRJNA1314304	5	71.0045	AB_003926_T.1		CONTAINS InterPro DOMAIN/s: NTP Pyrophosphohydrolase MazG-related, RS21-C6 (InterPro:IPR011394), EAR (InterPro:IPR009039), NTP pyrophosphohydrolase MazG, putative catalytic core (InterPro:IPR004518); Has 1123 Blast hits to 1121 proteins in 452 species: Archae 22; Bacteria 753; Metazoa 81; Fungi 3; Plants 83; Viruses 0; Other Eukaryotes 181 (source: NCBI BLink).
CLocus_15980	PRJNA1314304	5	71.5665	AB_043949_T.1
CLocus_19235	PRJNA1314304	5	71.5665	AB_032931_T.1	-	HSL1 HAESA-like 1
CLocus_19235	PRJNA1314304	5	71.5665	AB_032931_T.1	Stomatal Development and Plant Interaction Regulator	HSL1 HAESA-like 1
CLocus_19235	PRJNA1314304	5	71.5665	AB_032931_T.1	Leucine-rich repeat	HSL1 HAESA-like 1
CLocus_19235	PRJNA1314304	5	71.5665	AB_032931_T.1	Leucine-rich repeat domain superfamily	HSL1 HAESA-like 1
CLocus_36898	PRJNA1314304	5	71.8475	AB_011771_T.1	Cyclin-like superfamily	CYCB2;4 CYCLIN B2;4
CLocus_36898	PRJNA1314304	5	71.8475	AB_011771_T.1	-	CYCB2;4 CYCLIN B2;4
CLocus_36898	PRJNA1314304	5	71.8475	AB_011771_T.1	Cyclin, C-terminal domain	CYCB2;4 CYCLIN B2;4
CLocus_53417	PRJNA1314304	5	71.8475	AB_035055_T.1	Sugar transport protein STP/Polyol transporter PLT, plant
CLocus_53417	PRJNA1314304	5	71.8475	AB_035055_T.1	Major facilitator, sugar transporter-like
CLocus_53417	PRJNA1314304	5	71.8475	AB_035055_T.1	MFS transporter superfamily
CLocus_52330	PRJNA1314304	5	71.8475	AB_045343_T.1		FCA RNA binding;abscisic acid binding
CLocus_23056	PRJNA1314304	5	72.1285	AB_004949_T.1
CLocus_85416	PRJNA1314304	5	72.1285	AB_003495_T.1	P-loop containing nucleoside triphosphate hydrolase
CLocus_18641	PRJNA1314304	5	72.1285	AB_041296_T.1	-	unknown protein; BEST Arabidopsis thaliana protein match is: unknown protein (TAIR:AT3G50340.1); Has 1807 Blast hits to 1807 proteins in 277 species: Archae 0; Bacteria 0; Metazoa 736; Fungi 347; Plants 385; Viruses 0; Other Eukaryotes 339 (source: NCBI BLink).
CLocus_18641	PRJNA1314304	5	72.1285	AB_041296_T.1	Knr4/Smi1-like domain superfamily	unknown protein; BEST Arabidopsis thaliana protein match is: unknown protein (TAIR:AT3G50340.1); Has 1807 Blast hits to 1807 proteins in 277 species: Archae 0; Bacteria 0; Metazoa 736; Fungi 347; Plants 385; Viruses 0; Other Eukaryotes 339 (source: NCBI BLink).
CLocus_865655	PRJNA1314304	5	72.1285	AB_008593_T.1		NAD(P)-binding Rossmann-fold superfamily protein
CLocus_10786	PRJNA1314304	5	72.6905	AB_026743_T.1
CLocus_15365	PRJNA1314304	5	73.533	AB_033664_T.1		FUNCTIONS IN: molecular_function unknown; INVOLVED IN: rRNA processing; LOCATED IN: preribosome, small subunit precursor; EXPRESSED IN: 22 plant structures; EXPRESSED DURING: 13 growth stages; CONTAINS InterPro DOMAIN/s: Nucleolar, Nop52 (InterPro:IPR010301); Has 543 Blast hits to 530 proteins in 201 species: Archae 0; Bacteria 10; Metazoa 211; Fungi 164; Plants 46; Viruses 0; Other Eukaryotes 11…
CLocus_10057	PRJNA1314304	5	73.533	AB_003089_T.1	-
CLocus_44161	PRJNA1314304	5	74.0945	AB_007555_T.1		PPD2,TIFY4B TIFY domain/Divergent CCT motif family protein
CLocus_469930	PRJNA1314304	5	75.2245	AB_034922_T.1	Ribonuclease H superfamily
CLocus_469930	PRJNA1314304	5	75.2245	AB_034922_T.1	Ribonuclease H domain
CLocus_39854	PRJNA1314304	5	75.5055	AB_005622_T.1	Plant peroxidase	Peroxidase superfamily protein
CLocus_39854	PRJNA1314304	5	75.5055	AB_005622_T.1	Haem peroxidase	Peroxidase superfamily protein
CLocus_39854	PRJNA1314304	5	75.5055	AB_005622_T.1	Haem peroxidase superfamily	Peroxidase superfamily protein
CLocus_39854	PRJNA1314304	5	75.5055	AB_005622_T.1	-	Peroxidase superfamily protein
CLocus_5112	PRJNA1314304	5	75.5055	AB_013360_T.1	Alpha/Beta hydrolase fold	AtCXE18,CXE18 carboxyesterase 18
CLocus_55889	PRJNA1314304	5	76.0705	AB_010068_T.1	Cupredoxin	ARPN plantacyanin
CLocus_55889	PRJNA1314304	5	76.0705	AB_010068_T.1	Phytocyanin domain	ARPN plantacyanin
CLocus_1037754	PRJNA1314304	5	76.0705	AB_034789_T.1	AMP-binding enzyme, C-terminal domain superfamily	AMP-dependent synthetase and ligase family protein
CLocus_1037754	PRJNA1314304	5	76.0705	AB_034789_T.1	-	AMP-dependent synthetase and ligase family protein
CLocus_918313	PRJNA1314304	5	76.0705	AB_006360_T.1	SKP1/BTB/POZ domain superfamily
CLocus_918313	PRJNA1314304	5	76.0705	AB_006360_T.1	NPH3/RPT2-like family
CLocus_25067	PRJNA1314304	5	76.0705	AB_037377_T.1		unknown protein; BEST Arabidopsis thaliana protein match is: unknown protein (TAIR:AT5G55210.1); Has 8953 Blast hits to 5363 proteins in 542 species: Archae 33; Bacteria 806; Metazoa 2454; Fungi 831; Plants 279; Viruses 151; Other Eukaryotes 4399 (source: NCBI BLink).
CLocus_53145	PRJNA1314304	5	76.3515	AB_000037_T.1
CLocus_69521	PRJNA1314304	5	76.3515	AB_027722_T.1
CLocus_10880	PRJNA1314304	5	76.632	AB_015694_T.1		Uncharacterized protein family (UPF0016)
CLocus_31048	PRJNA1314304	5	77.194	AB_027631_T.1
CLocus_47823	PRJNA1314304	5	78.318	AB_003270_T.1
CLocus_19523	PRJNA1314304	5	78.599	AB_003270_T.1
CLocus_33627	PRJNA1314304	5	79.1605	AB_023350_T.1	Alpha/Beta hydrolase fold	AtCXE18,CXE18 carboxyesterase 18
CLocus_2163	PRJNA1314304	5	82.5835	AB_019736_T.1
CLocus_14754	PRJNA1314304	5	82.5835	AB_046066_T.1
CLocus_46356	PRJNA1314304	5	85.693	AB_020101_T.1
CLocus_74779	PRJNA1314304	5	89.651	AB_043985_T.1
CLocus_1197902	PRJNA1314304	5	89.651	AB_023592_T.1
CLocus_67406	PRJNA1314304	5	91.062	AB_012536_T.1		Chaperone DnaJ-domain superfamily protein
CLocus_346039	PRJNA1314304	5	92.192	AB_034422_T.1
CLocus_51341	PRJNA1314304	5	92.192	AB_044053_T.1	Pectin Methylation Modulator	Protein of unknown function, DUF642
CLocus_333059	PRJNA1314304	5	92.473	AB_027071_T.1
CLocus_50873	PRJNA1314304	5	92.754	AB_034080_T.1
CLocus_4172	PRJNA1314304	5	98.149	AB_020990_T.1
CLocus_94442	PRJNA1314304	5	98.43	AB_020332_T.1	Non-haem dioxygenase N-terminal domain	2-oxoglutarate (2OG) and Fe(II)-dependent oxygenase superfamily protein
CLocus_94442	PRJNA1314304	5	98.43	AB_020332_T.1	Isopenicillin N synthase-like superfamily	2-oxoglutarate (2OG) and Fe(II)-dependent oxygenase superfamily protein
CLocus_94442	PRJNA1314304	5	98.43	AB_020332_T.1	-	2-oxoglutarate (2OG) and Fe(II)-dependent oxygenase superfamily protein
CLocus_149186	PRJNA1314304	5	98.43	AB_014989_T.1		VOZ1,ATVOZ1 vascular plant one zinc finger protein
CLocus_25309	PRJNA1314304	5	99.554	AB_013460_T.1		DNA glycosylase superfamily protein
CLocus_69310	PRJNA1314304	5	100.397	AB_039442_T.1		O-fucosyltransferase family protein
CLocus_40616	PRJNA1314304	5	100.958	AB_019494_T.1		VQ motif-containing protein
CLocus_118961	PRJNA1314304	5	102.082	AB_015224_T.1
CLocus_78472	PRJNA1314304	5	102.082	AB_017562_T.1	P-loop containing nucleoside triphosphate hydrolase	Disease resistance protein (TIR-NBS-LRR class) family
CLocus_78472	PRJNA1314304	5	102.082	AB_017562_T.1	NB-ARC	Disease resistance protein (TIR-NBS-LRR class) family
CLocus_21518	PRJNA1314304	5	102.082	AB_018580_T.1
CLocus_51303	PRJNA1314304	5	102.644	AB_002383_T.1	-
CLocus_51303	PRJNA1314304	5	102.644	AB_002383_T.1	Helicase associated domain (HA2), winged-helix domain
CLocus_51303	PRJNA1314304	5	102.644	AB_002383_T.1	Helicase-associated domain
CLocus_70531	PRJNA1314304	5	102.924	AB_018810_T.1		RNA-binding (RRM/RBD/RNP motifs) family protein
CLocus_42295	PRJNA1314304	5	102.924	AB_023856_T.1	Toll/interleukin-1 receptor homology (TIR) domain superfamily	transmembrane receptors;ATP binding
CLocus_42295	PRJNA1314304	5	102.924	AB_023856_T.1	Toll/interleukin-1 receptor homology (TIR) domain	transmembrane receptors;ATP binding
CLocus_34710	PRJNA1314304	5	102.924	AB_019588_T.1	Peptidase family A1 domain	Eukaryotic aspartyl protease family protein
CLocus_34710	PRJNA1314304	5	102.924	AB_019588_T.1	Xylanase inhibitor, N-terminal	Eukaryotic aspartyl protease family protein
CLocus_34710	PRJNA1314304	5	102.924	AB_019588_T.1	Aspartic peptidase domain superfamily	Eukaryotic aspartyl protease family protein
CLocus_34710	PRJNA1314304	5	102.924	AB_019588_T.1	Aspartic peptidase A1	Eukaryotic aspartyl protease family protein
CLocus_58652	PRJNA1314304	5	103.206	AB_006559_T.1
CLocus_919422	PRJNA1314304	5	103.206	AB_007941_T.1		Protein kinase superfamily protein
CLocus_30891	PRJNA1314304	5	103.206	AB_020886_T.1		EMB24,ATASP38,PCS1 Eukaryotic aspartyl protease family protein
CLocus_70000	PRJNA1314304	5	103.206	AB_021828_T.1
CLocus_60838	PRJNA1314304	5	103.206	AB_019588_T.1		Eukaryotic aspartyl protease family protein
CLocus_110700	PRJNA1314304	5	103.206	AB_003183_T.1		Heavy metal transport/detoxification superfamily protein
CLocus_13776	PRJNA1314304	5	103.206	AB_028768_T.1	Transcription factor GRAS	GAI,RGA2 GRAS family transcription factor family protein
CLocus_27668	PRJNA1314304	5	103.487	AB_016455_T.1
CLocus_4660	PRJNA1314304	5	103.487	AB_002957_T.1	Aspartic peptidase domain superfamily	Eukaryotic aspartyl protease family protein
CLocus_119939	PRJNA1314304	5	103.487	AB_009656_T.1
CLocus_918483	PRJNA1314304	5	103.487	AB_007941_T.1		Protein kinase superfamily protein
CLocus_59499	PRJNA1314304	5	103.487	AB_045931_T.1
CLocus_78362	PRJNA1314304	5	103.767	AB_010874_T.1	Protein MULTIPLE CHLOROPLAST DIVISION SITE 1	MCD1 multiple chloroplast division site 1
CLocus_121534	PRJNA1314304	5	104.048	AB_034145_T.1
CLocus_65799	PRJNA1314304	5	104.048	AB_022250_T.1
CLocus_24077	PRJNA1314304	5	104.329	AB_018487_T.1
CLocus_40470	PRJNA1314304	5	104.61	AB_021741_T.1		MIZ1 Protein of unknown function, DUF617
CLocus_43806	PRJNA1314304	5	105.734	AB_024451_T.1		AT-HSFB4,HSFB4,SCZ heat shock transcription factor B4
CLocus_23479	PRJNA1314304	5	107.425	AB_027017_T.1	Pectin lyase fold/virulence factor	PE11,ATPE11 pectinesterase 11
CLocus_23479	PRJNA1314304	5	107.425	AB_027017_T.1	Pectinesterase, catalytic	PE11,ATPE11 pectinesterase 11
CLocus_23479	PRJNA1314304	5	107.425	AB_027017_T.1	-	PE11,ATPE11 pectinesterase 11
CLocus_23479	PRJNA1314304	5	107.425	AB_027017_T.1	Pectin lyase fold	PE11,ATPE11 pectinesterase 11
CLocus_72802	PRJNA1314304	5	107.707	AB_043233_T.1	Zinc finger, RING-H2-type	RING/U-box superfamily protein
CLocus_72802	PRJNA1314304	5	107.707	AB_043233_T.1	-	RING/U-box superfamily protein
CLocus_72802	PRJNA1314304	5	107.707	AB_043233_T.1	Zinc finger, RING/FYVE/PHD-type	RING/U-box superfamily protein
CLocus_72802	PRJNA1314304	5	107.707	AB_043233_T.1	Zinc finger, RING-type	RING/U-box superfamily protein
CLocus_11321	PRJNA1314304	5	112.791	AB_000822_T.1		GIK Predicted AT-hook DNA-binding family protein
CLocus_80860	PRJNA1314304	5	112.791	AB_013945_T.1	Polyamine biosynthesis domain	SPDS2 spermidine synthase 2
CLocus_80860	PRJNA1314304	5	112.791	AB_013945_T.1	-	SPDS2 spermidine synthase 2
CLocus_80860	PRJNA1314304	5	112.791	AB_013945_T.1	S-adenosyl-L-methionine-dependent methyltransferase superfamily	SPDS2 spermidine synthase 2
CLocus_80860	PRJNA1314304	5	112.791	AB_013945_T.1	Spermidine/spermine synthases	SPDS2 spermidine synthase 2
CLocus_68642	PRJNA1314304	5	113.353	AB_036443_T.1
CLocus_7030	PRJNA1314304	5	113.918	AB_009717_T.1		DMR6 2-oxoglutarate (2OG) and Fe(II)-dependent oxygenase superfamily protein
CLocus_2361	PRJNA1314304	5	113.918	AB_006389_T.1		Domain of unknown function (DUF23)
CLocus_68300	PRJNA1314304	5	114.48	AB_031958_T.1		2-oxoglutarate (2OG) and Fe(II)-dependent oxygenase superfamily protein
CLocus_72097	PRJNA1314304	5	115.042	AB_034097_T.1	Armadillo	PUB13,ATPUB13 plant U-box 13
CLocus_72097	PRJNA1314304	5	115.042	AB_034097_T.1	Armadillo-like helical	PUB13,ATPUB13 plant U-box 13
CLocus_29231	PRJNA1314304	5	115.323	AB_034145_T.1
CLocus_159112	PRJNA1314304	5	116.169	AB_030062_T.1
CLocus_1195770	PRJNA1314304	5	116.45	AB_014174_T.1
CLocus_27794	PRJNA1314304	5	116.731	AB_000901_T.1	-	Leucine-rich repeat transmembrane protein kinase
CLocus_27794	PRJNA1314304	5	116.731	AB_000901_T.1	Lysozyme-like domain superfamily	Leucine-rich repeat transmembrane protein kinase
CLocus_27794	PRJNA1314304	5	116.731	AB_000901_T.1	Glycoside hydrolase, family 19, catalytic	Leucine-rich repeat transmembrane protein kinase
CLocus_35572	PRJNA1314304	5	116.731	AB_010905_T.1		Syntaxin/t-SNARE family protein
CLocus_11292	PRJNA1314304	5	116.731	AB_015061_T.1
CLocus_23649	PRJNA1314304	5	116.731	AB_022780_T.1		Pathogenesis-related thaumatin superfamily protein
CLocus_79124	PRJNA1314304	5	117.333	AB_012655_T.1
CLocus_44187	PRJNA1314304	5	117.936	AB_042202_T.1	Protein kinase domain
CLocus_44187	PRJNA1314304	5	117.936	AB_042202_T.1	Protein kinase-like domain superfamily
CLocus_44187	PRJNA1314304	5	117.936	AB_042202_T.1	-
CLocus_44187	PRJNA1314304	5	117.936	AB_042202_T.1	Serine-threonine/tyrosine-protein kinase, catalytic domain
CLocus_44187	PRJNA1314304	5	117.936	AB_042202_T.1	L-type Lectin-Domain Containing Receptor Kinases
CLocus_82862	PRJNA1314304	5	120.978	AB_006220_T.1
CLocus_63521	PRJNA1314304	6	8.121	AB_019169_T.1		PUB23 plant U-box 23
CLocus_40766	PRJNA1314304	6	8.121	AB_013343_T.1	Tetratricopeptide-like helical domain superfamily
CLocus_40766	PRJNA1314304	6	8.121	AB_013343_T.1	Pre-mRNA-splicing factor Syf1-like
CLocus_24968	PRJNA1314304	6	10.0935	AB_001978_T.1		ATXR7,SDG25 SET domain protein 25
CLocus_24546	PRJNA1314304	6	10.9395	AB_010837_T.1
CLocus_63283	PRJNA1314304	6	11.782	AB_036020_T.1	-	UDP-Glycosyltransferase superfamily protein
CLocus_62356	PRJNA1314304	6	12.063	AB_002020_T.1	Pectin lyase fold	Plant invertase/pectin methylesterase inhibitor superfamily
CLocus_70590	PRJNA1314304	6	12.063	AB_041517_T.1		DTW domain-containing protein
CLocus_92445	PRJNA1314304	6	12.063	AB_035620_T.1
CLocus_46133	PRJNA1314304	6	12.063	AB_008119_T.1	-	LBD1 LOB domain-containing protein 1
CLocus_46133	PRJNA1314304	6	12.063	AB_008119_T.1	Lateral organ boundaries, LOB	LBD1 LOB domain-containing protein 1
CLocus_21858	PRJNA1314304	6	13.1865	AB_035167_T.1		unknown protein; BEST Arabidopsis thaliana protein match is: unknown protein (TAIR:AT2G10440.1); Has 103701 Blast hits to 43153 proteins in 1828 species: Archae 30; Bacteria 7385; Metazoa 38639; Fungi 11531; Plants 7727; Viruses 307; Other Eukaryotes 38082 (source: NCBI BLink).
CLocus_52660	PRJNA1314304	6	14.5975	AB_033865_T.1
CLocus_9943	PRJNA1314304	6	15.159	AB_018545_T.1		PHT1;7 phosphate transporter 1;7
CLocus_32947	PRJNA1314304	6	15.44	AB_033395_T.1
CLocus_1351	PRJNA1314304	6	17.1285	AB_001388_T.1		GT72B1,UGT72B1 UDP-Glycosyltransferase superfamily protein
CLocus_78070	PRJNA1314304	6	17.1285	AB_008039_T.1		WR3 nitrate transmembrane transporters
CLocus_67475	PRJNA1314304	6	17.1285	AB_001388_T.1	-	GT72B1,UGT72B1 UDP-Glycosyltransferase superfamily protein
CLocus_14700	PRJNA1314304	6	17.1285	AB_002507_T.1	Diverse Carboxylesterases and Gibberellin Receptors	AtCXE17,CXE17 carboxyesterase 17
CLocus_14700	PRJNA1314304	6	17.1285	AB_002507_T.1	Alpha/Beta hydrolase fold	AtCXE17,CXE17 carboxyesterase 17
CLocus_14700	PRJNA1314304	6	17.1285	AB_002507_T.1	Alpha/beta hydrolase fold-3	AtCXE17,CXE17 carboxyesterase 17
CLocus_74064	PRJNA1314304	6	17.1285	AB_036967_T.1	GDSL lipolytic enzyme	GDSL-like Lipase/Acylhydrolase superfamily protein
CLocus_24465	PRJNA1314304	6	17.1285	AB_013999_T.1	UDP-glucuronosyl/UDP-glucosyltransferase	UGT73B4 UDP-glycosyltransferase 73B4
CLocus_24465	PRJNA1314304	6	17.1285	AB_013999_T.1	-	UGT73B4 UDP-glycosyltransferase 73B4
CLocus_99268	PRJNA1314304	6	17.1285	AB_002005_T.1		DMR6 2-oxoglutarate (2OG) and Fe(II)-dependent oxygenase superfamily protein
CLocus_25674	PRJNA1314304	6	18.2525	AB_029228_T.1
CLocus_48988	PRJNA1314304	6	19.944	AB_004642_T.1	Mon2/Sec7/BIG1-like, dimerisation and cyclophilin-binding domain
CLocus_78289	PRJNA1314304	6	19.944	AB_010649_T.1		RNA-binding (RRM/RBD/RNP motifs) family protein
CLocus_50309	PRJNA1314304	6	20.506	AB_001838_T.1		ATU2AF35B,U2AF35B Zinc finger C-x8-C-x5-C-x3-H type family protein
CLocus_944498	PRJNA1314304	6	20.506	AB_009029_T.1		ATSWI3B,CHB2,SWI3B switch subunit 3
CLocus_33221	PRJNA1314304	6	20.787	AB_031813_T.1
CLocus_5111	PRJNA1314304	6	21.3485	AB_021568_T.1		UGT85A1,ATUGT85A1 UDP-Glycosyltransferase superfamily protein
CLocus_36311	PRJNA1314304	6	21.3485	AB_038391_T.1
CLocus_19732	PRJNA1314304	6	21.6295	AB_017978_T.1	Cytochrome P450 superfamily	CYP94B3 cytochrome P450, family 94, subfamily B, polypeptide 3
CLocus_19732	PRJNA1314304	6	21.6295	AB_017978_T.1	-	CYP94B3 cytochrome P450, family 94, subfamily B, polypeptide 3
CLocus_7436	PRJNA1314304	6	22.1915	AB_007842_T.1		POL Protein phosphatase 2C family protein
CLocus_22832	PRJNA1314304	6	22.4725	AB_045863_T.1	-	UGT85A1,ATUGT85A1 UDP-Glycosyltransferase superfamily protein
CLocus_67008	PRJNA1314304	6	22.4725	AB_035321_T.1		NDB3 NAD(P)H dehydrogenase B3
CLocus_166738	PRJNA1314304	6	22.4725	AB_017978_T.1		CYP94B3 cytochrome P450, family 94, subfamily B, polypeptide 3
CLocus_31026	PRJNA1314304	6	22.4725	AB_009311_T.1		BGLU40 beta glucosidase 40
CLocus_81206	PRJNA1314304	6	24.7485	AB_011600_T.1		ZIP11 zinc transporter 11 precursor
CLocus_11380	PRJNA1314304	6	25.31	AB_038360_T.1	Cyclin-like superfamily	CYCB1;3,CYC2 CYCLIN B1;3
CLocus_11380	PRJNA1314304	6	25.31	AB_038360_T.1	-	CYCB1;3,CYC2 CYCLIN B1;3
CLocus_11380	PRJNA1314304	6	25.31	AB_038360_T.1	Cyclin, C-terminal domain	CYCB1;3,CYC2 CYCLIN B1;3
CLocus_10656	PRJNA1314304	6	26.44	AB_037152_T.1		Ribosomal protein L19e family protein
CLocus_25910	PRJNA1314304	6	30.67	AB_036798_T.1		SCL30A,At-SCL30A SC35-like splicing factor 30A
CLocus_35690	PRJNA1314304	6	30.67	AB_018136_T.1
CLocus_4685	PRJNA1314304	6	32.0875	AB_009145_T.1	Armadillo-like helical	Fes1A Fes1A
CLocus_4685	PRJNA1314304	6	32.0875	AB_009145_T.1	Hsp70 Nucleotide Exchange Factors and Inhibitors	Fes1A Fes1A
CLocus_52396	PRJNA1314304	6	34.3375	AB_015687_T.1		ATAPRL5,APRL5 APR-like 5
CLocus_78976	PRJNA1314304	6	37.1595	AB_008203_T.1		sequence-specific DNA binding transcription factors
CLocus_1233238	PRJNA1314304	6	37.44	AB_032978_T.1
CLocus_45198	PRJNA1314304	6	37.44	AB_026997_T.1		BB,BB2 RING/U-box superfamily protein
CLocus_46112	PRJNA1314304	6	37.44	AB_026996_T.1		LBD11 LOB domain-containing protein 11
CLocus_35101	PRJNA1314304	6	38.002	AB_006782_T.1		zinc finger (C2H2 type, AN1-like) family protein
CLocus_18550	PRJNA1314304	6	40.5495	AB_032897_T.1
CLocus_72151	PRJNA1314304	6	40.8305	AB_037500_T.1
CLocus_45704	PRJNA1314304	6	40.8305	AB_024686_T.1	P-loop containing nucleoside triphosphate hydrolase
CLocus_45704	PRJNA1314304	6	40.8305	AB_024686_T.1	RecF/RecN/SMC, N-terminal
CLocus_12859	PRJNA1314304	6	40.8305	AB_014845_T.1	NagB/RpiA transferase-like	Ribose 5-phosphate isomerase, type A protein
CLocus_12859	PRJNA1314304	6	40.8305	AB_014845_T.1	Ribose 5-phosphate isomerase, type A	Ribose 5-phosphate isomerase, type A protein
CLocus_12859	PRJNA1314304	6	40.8305	AB_014845_T.1	Ribose 5-phosphate isomerase	Ribose 5-phosphate isomerase, type A protein
CLocus_12859	PRJNA1314304	6	40.8305	AB_014845_T.1	-	Ribose 5-phosphate isomerase, type A protein
CLocus_5796	PRJNA1314304	6	43.378	AB_033307_T.1	Lipoxygenase, C-terminal
CLocus_20177	PRJNA1314304	6	43.6585	AB_011930_T.1	Gnk2-homologous domain superfamily	CRK10,RLK4 cysteine-rich RLK (RECEPTOR-like protein kinase) 10
CLocus_20177	PRJNA1314304	6	43.6585	AB_011930_T.1	Gnk2-homologous domain	CRK10,RLK4 cysteine-rich RLK (RECEPTOR-like protein kinase) 10
CLocus_10265	PRJNA1314304	6	43.6585	AB_000345_T.1
CLocus_3028	PRJNA1314304	6	43.9395	AB_002123_T.1	Lipoxygenase
CLocus_3028	PRJNA1314304	6	43.9395	AB_002123_T.1	-
CLocus_3028	PRJNA1314304	6	43.9395	AB_002123_T.1	Lipoxygenase, C-terminal
CLocus_3028	PRJNA1314304	6	43.9395	AB_002123_T.1	Lipoxigenase, C-terminal domain superfamily
CLocus_14188	PRJNA1314304	6	44.5015	AB_032271_T.1		protein serine/threonine phosphatases;protein kinases;catalytics;cAMP-dependent protein kinase regulators;ATP binding;protein serine/threonine phosphatases
CLocus_19808	PRJNA1314304	6	44.5015	AB_024286_T.1		ATS1,CLO1,ATPXG1 seed gene 1
CLocus_17125	PRJNA1314304	6	45.344	AB_043640_T.1	Tetratricopeptide-like helical domain superfamily	Tetratricopeptide repeat (TPR)-like superfamily protein
CLocus_17125	PRJNA1314304	6	45.344	AB_043640_T.1	Pentatricopeptide repeat-containing protein At1g15510-like	Tetratricopeptide repeat (TPR)-like superfamily protein
CLocus_17125	PRJNA1314304	6	45.344	AB_043640_T.1	E motif	Tetratricopeptide repeat (TPR)-like superfamily protein
CLocus_58649	PRJNA1314304	6	45.344	AB_001710_T.1	Nucleotide-binding alpha-beta plait domain superfamily	FPA RNA binding
CLocus_15265	PRJNA1314304	6	45.344	AB_040049_T.1
CLocus_58649	PRJNA1314304	6	45.344	AB_001710_T.1	RNA-binding domain superfamily	FPA RNA binding
CLocus_58649	PRJNA1314304	6	45.344	AB_001710_T.1	RNA recognition motif domain	FPA RNA binding
CLocus_58649	PRJNA1314304	6	45.344	AB_001710_T.1	-	FPA RNA binding
CLocus_16212	PRJNA1314304	6	45.625	AB_037393_T.1
CLocus_17207	PRJNA1314304	6	46.468	AB_018283_T.1		myb-like HTH transcriptional regulator family protein
CLocus_8635	PRJNA1314304	6	46.468	AB_011847_T.1	E+ motif
CLocus_1195808	PRJNA1314304	6	47.0295	AB_025741_T.1	ABC-2 type transporter, transmembrane domain	PDR7,ATPDR7 pleiotropic drug resistance 7
CLocus_1195808	PRJNA1314304	6	47.0295	AB_025741_T.1	-	PDR7,ATPDR7 pleiotropic drug resistance 7
CLocus_47927	PRJNA1314304	6	47.3105	AB_000009_T.1
CLocus_84329	PRJNA1314304	6	47.3105	AB_017809_T.1
CLocus_87489	PRJNA1314304	6	48.156	AB_001232_T.1
CLocus_26678	PRJNA1314304	6	48.156	AB_042417_T.1		BEST Arabidopsis thaliana protein match is: conserved peptide upstream open reading frame 47 (TAIR:AT5G03190.1); Has 285 Blast hits to 285 proteins in 23 species: Archae 0; Bacteria 0; Metazoa 1; Fungi 0; Plants 279; Viruses 0; Other Eukaryotes 5 (source: NCBI BLink).
CLocus_55109	PRJNA1314304	6	49.28	AB_007729_T.1		TIC time for coffee
CLocus_20625	PRJNA1314304	6	50.1225	AB_004054_T.1		NAD(P)-binding Rossmann-fold superfamily protein
CLocus_82963	PRJNA1314304	6	50.6845	AB_018854_T.1
CLocus_23838	PRJNA1314304	6	50.6845	AB_037468_T.1	Gnk2-homologous domain superfamily	Domain of unknown function (DUF26)
CLocus_12590	PRJNA1314304	6	50.6845	AB_001971_T.1		CRK25 cysteine-rich RLK (RECEPTOR-like protein kinase) 25
CLocus_977	PRJNA1314304	6	51.246	AB_013711_T.1		methyltransferases
CLocus_49407	PRJNA1314304	6	51.246	AB_045705_T.1		HSP20-like chaperones superfamily protein
CLocus_75637	PRJNA1314304	6	52.938	AB_006507_T.1
CLocus_1194767	PRJNA1314304	6	52.938	AB_016762_T.1		CBS domain-containing protein
CLocus_834249	PRJNA1314304	6	52.938	AB_025389_T.1
CLocus_55567	PRJNA1314304	6	52.938	AB_042176_T.1		CBS domain-containing protein
CLocus_1192233	PRJNA1314304	6	52.938	AB_020736_T.1		unknown protein; FUNCTIONS IN: molecular_function unknown; INVOLVED IN: biological_process unknown; LOCATED IN: endomembrane system; EXPRESSED IN: 19 plant structures; EXPRESSED DURING: 13 growth stages; BEST Arabidopsis thaliana protein match is: unknown protein (TAIR:AT5G50290.1); Has 203 Blast hits to 203 proteins in 13 species: Archae 0; Bacteria 0; Metazoa 0; Fungi 0; Plants 203; Viruses 0; …
CLocus_29649	PRJNA1314304	6	53.5	AB_039210_T.1	Ribonuclease H superfamily
CLocus_29649	PRJNA1314304	6	53.5	AB_039210_T.1	Ribonuclease H-like superfamily
CLocus_29649	PRJNA1314304	6	53.5	AB_039210_T.1	Ribonuclease H domain
CLocus_8486	PRJNA1314304	6	55.185	AB_002476_T.1	Peptidase M18
CLocus_8486	PRJNA1314304	6	55.185	AB_002476_T.1	-
CLocus_82035	PRJNA1314304	6	55.185	AB_035874_T.1
CLocus_124155	PRJNA1314304	6	56.315	AB_001658_T.1
CLocus_3971	PRJNA1314304	6	58.02	AB_009492_T.1
CLocus_30797	PRJNA1314304	6	59.1435	AB_030370_T.1		PLT2 Integrase-type DNA-binding superfamily protein
CLocus_8363	PRJNA1314304	6	61.41	AB_038353_T.1
CLocus_62263	PRJNA1314304	6	64.539	AB_030469_T.1
CLocus_7746	PRJNA1314304	6	66.2435	AB_030669_T.1
CLocus_19357	PRJNA1314304	6	69.0625	AB_038823_T.1	Mitochondrial substrate/solute carrier	ATPUMP1,UCP,PUMP1,ATUCP1,UCP1 plant uncoupling mitochondrial protein 1
CLocus_19357	PRJNA1314304	6	69.0625	AB_038823_T.1	Mitochondrial Metabolite Transporter	ATPUMP1,UCP,PUMP1,ATUCP1,UCP1 plant uncoupling mitochondrial protein 1
CLocus_19357	PRJNA1314304	6	69.0625	AB_038823_T.1	Mitochondrial carrier domain superfamily	ATPUMP1,UCP,PUMP1,ATUCP1,UCP1 plant uncoupling mitochondrial protein 1
CLocus_26408	PRJNA1314304	6	69.624	AB_022902_T.1	Proliferating cell nuclear antigen, PCNA, N-terminal	PCNA1,ATPCNA1 proliferating cellular nuclear antigen 1
CLocus_26408	PRJNA1314304	6	69.624	AB_022902_T.1	Proliferating cell nuclear antigen, PCNA	PCNA1,ATPCNA1 proliferating cellular nuclear antigen 1
CLocus_26408	PRJNA1314304	6	69.624	AB_022902_T.1	DNA clamp superfamily	PCNA1,ATPCNA1 proliferating cellular nuclear antigen 1
CLocus_26408	PRJNA1314304	6	69.624	AB_022902_T.1	-	PCNA1,ATPCNA1 proliferating cellular nuclear antigen 1
CLocus_7488	PRJNA1314304	6	69.624	AB_001534_T.1		Predicted AT-hook DNA-binding family protein
CLocus_45988	PRJNA1314304	6	72.743	AB_030693_T.1	Expansin/pollen allergen, DPBB domain	ATEXPB3,EXPB3,ATHEXPBETA1.6 expansin B3
CLocus_45988	PRJNA1314304	6	72.743	AB_030693_T.1	RlpA-like domain superfamily	ATEXPB3,EXPB3,ATHEXPBETA1.6 expansin B3
CLocus_42714	PRJNA1314304	6	75.0095	AB_016286_T.1	Major intrinsic protein	DELTA-TIP,TIP2;1,DELTA-TIP1,AQP1,ATTIP2;1 delta tonoplast integral protein
CLocus_42714	PRJNA1314304	6	75.0095	AB_016286_T.1	Aquaporin-like	DELTA-TIP,TIP2;1,DELTA-TIP1,AQP1,ATTIP2;1 delta tonoplast integral protein
CLocus_42714	PRJNA1314304	6	75.0095	AB_016286_T.1	Aquaporin transporter	DELTA-TIP,TIP2;1,DELTA-TIP1,AQP1,ATTIP2;1 delta tonoplast integral protein
CLocus_12520	PRJNA1314304	6	76.1395	AB_018928_T.1		ZFP3 zinc finger protein 3
CLocus_1194123	PRJNA1314304	6	77.825	AB_028883_T.1		DFR,TT3,M318 dihydroflavonol 4-reductase
CLocus_39355	PRJNA1314304	6	79.2355	AB_005648_T.1
CLocus_58528	PRJNA1314304	6	79.5165	AB_018968_T.1
CLocus_19634	PRJNA1314304	6	79.5165	AB_044621_T.1	F-box/kelch-repeat protein KMD1-4	Galactose oxidase/kelch repeat superfamily protein
CLocus_19634	PRJNA1314304	6	79.5165	AB_044621_T.1	Kelch repeat type 1	Galactose oxidase/kelch repeat superfamily protein
CLocus_19634	PRJNA1314304	6	79.5165	AB_044621_T.1	Kelch-type beta propeller	Galactose oxidase/kelch repeat superfamily protein
CLocus_1195189	PRJNA1314304	6	80.3595	AB_024795_T.1
CLocus_68815	PRJNA1314304	6	80.3595	AB_042676_T.1
CLocus_58505	PRJNA1314304	6	81.4835	AB_033970_T.1	Immunoglobulin-like fold	Carbohydrate-binding-like fold
CLocus_58505	PRJNA1314304	6	81.4835	AB_033970_T.1	-	Carbohydrate-binding-like fold
CLocus_58505	PRJNA1314304	6	81.4835	AB_033970_T.1	Carbohydrate-binding-like fold	Carbohydrate-binding-like fold
CLocus_58505	PRJNA1314304	6	81.4835	AB_033970_T.1	Carbohydrate binding module family 20	Carbohydrate-binding-like fold
CLocus_72300	PRJNA1314304	6	83.4495	AB_043224_T.1		PROT1,ATPROT1 proline transporter 1
CLocus_33229	PRJNA1314304	6	84.854	AB_019195_T.1		DOF4.7 DNA binding with one finger 4.7
CLocus_34655	PRJNA1314304	6	86.265	AB_034884_T.1
CLocus_31034	PRJNA1314304	6	88.2345	AB_005980_T.1		Pseudouridine synthase family protein
CLocus_44520	PRJNA1314304	6	88.2345	AB_002269_T.1	-	2-oxoglutarate (2OG) and Fe(II)-dependent oxygenase superfamily protein
CLocus_44520	PRJNA1314304	6	88.2345	AB_002269_T.1	Isopenicillin N synthase-like superfamily	2-oxoglutarate (2OG) and Fe(II)-dependent oxygenase superfamily protein
CLocus_60369	PRJNA1314304	6	89.077	AB_029251_T.1
CLocus_1194512	PRJNA1314304	6	89.077	AB_032211_T.1
CLocus_18045	PRJNA1314304	6	89.6385	AB_009675_T.1		LRR and NB-ARC domains-containing disease resistance protein
CLocus_5542	PRJNA1314304	6	89.9195	AB_019437_T.1		Pentatricopeptide repeat (PPR) superfamily protein
CLocus_25190	PRJNA1314304	6	92.2055	AB_007827_T.1	-	Homeodomain-like superfamily protein
CLocus_55002	PRJNA1314304	6	92.2055	AB_027889_T.1
CLocus_58363	PRJNA1314304	6	92.7675	AB_018760_T.1		ACR4 ACT domain repeat 4
CLocus_921366	PRJNA1314304	6	92.7675	AB_006031_T.1
CLocus_12550	PRJNA1314304	6	92.7675	AB_040188_T.1		Disease resistance protein (CC-NBS-LRR class) family
CLocus_56980	PRJNA1314304	6	93.891	AB_044892_T.1
CLocus_30964	PRJNA1314304	6	93.891	AB_019098_T.1
CLocus_2799	PRJNA1314304	6	93.891	AB_026138_T.1		NB-ARC domain-containing disease resistance protein
CLocus_39612	PRJNA1314304	6	94.172	AB_040188_T.1		Disease resistance protein (CC-NBS-LRR class) family
CLocus_13471	PRJNA1314304	6	94.172	AB_001733_T.1		ABCA1,AtABCA1 ATP-binding cassette A1
CLocus_86347	PRJNA1314304	6	94.172	AB_009617_T.1		TAF12,TAFII58 TBP-associated factor 12
CLocus_34023	PRJNA1314304	6	94.172	AB_003087_T.1	ACT-like domain
CLocus_34023	PRJNA1314304	6	94.172	AB_003087_T.1	-
CLocus_34023	PRJNA1314304	6	94.172	AB_003087_T.1	ACT domain-containing protein ACR1-12
CLocus_34023	PRJNA1314304	6	94.172	AB_003087_T.1	ACT domain
CLocus_41251	PRJNA1314304	6	94.172	AB_035322_T.1		RPS5 Disease resistance protein (CC-NBS-LRR class) family
CLocus_18919	PRJNA1314304	6	95.296	AB_031015_T.1		BRH1 brassinosteroid-responsive RING-H2
CLocus_2216	PRJNA1314304	6	95.296	AB_029633_T.1		RPS2 NB-ARC domain-containing disease resistance protein
CLocus_19845	PRJNA1314304	6	97.863	AB_003162_T.1
CLocus_36490	PRJNA1314304	6	98.4245	AB_034597_T.1	Tetratricopeptide-like helical domain superfamily	Pentatricopeptide repeat (PPR) superfamily protein
CLocus_36490	PRJNA1314304	6	98.4245	AB_034597_T.1	Pentatricopeptide repeat	Pentatricopeptide repeat (PPR) superfamily protein
CLocus_78647	PRJNA1314304	6	99.5545	AB_015592_T.1
CLocus_16236	PRJNA1314304	6	99.835	AB_018190_T.1		anac028,NAC028 NAC domain containing protein 28
CLocus_74714	PRJNA1314304	6	100.116	AB_023821_T.1
CLocus_48794	PRJNA1314304	6	100.397	AB_022239_T.1	Histone-fold	H2B,HTB9 Histone superfamily protein
CLocus_48794	PRJNA1314304	6	100.397	AB_022239_T.1	Histone H2B	H2B,HTB9 Histone superfamily protein
CLocus_48794	PRJNA1314304	6	100.397	AB_022239_T.1	Histone H2A/H2B/H3	H2B,HTB9 Histone superfamily protein
CLocus_3543	PRJNA1314304	6	100.678	AB_044951_T.1	Histone H2B	H2B,HTB9 Histone superfamily protein
CLocus_3543	PRJNA1314304	6	100.678	AB_044951_T.1	Histone H2A/H2B/H3	H2B,HTB9 Histone superfamily protein
CLocus_3543	PRJNA1314304	6	100.678	AB_044951_T.1	Histone-fold	H2B,HTB9 Histone superfamily protein
CLocus_79417	PRJNA1314304	6	100.678	AB_009954_T.1		Histone superfamily protein
CLocus_23213	PRJNA1314304	6	100.678	AB_006976_T.1		unknown protein; FUNCTIONS IN: molecular_function unknown; INVOLVED IN: biological_process unknown; LOCATED IN: cytosol; EXPRESSED IN: 25 plant structures; EXPRESSED DURING: 15 growth stages; Has 1807 Blast hits to 1807 proteins in 277 species: Archae 0; Bacteria 0; Metazoa 736; Fungi 347; Plants 385; Viruses 0; Other Eukaryotes 339 (source: NCBI BLink).
CLocus_58606	PRJNA1314304	6	100.678	AB_040113_T.1	Protein kinase domain	Protein kinase superfamily protein
CLocus_58606	PRJNA1314304	6	100.678	AB_040113_T.1	Protein kinase-like domain superfamily	Protein kinase superfamily protein
CLocus_58606	PRJNA1314304	6	100.678	AB_040113_T.1	-	Protein kinase superfamily protein
CLocus_58606	PRJNA1314304	6	100.678	AB_040113_T.1	Serine-threonine/tyrosine-protein kinase, catalytic domain	Protein kinase superfamily protein
CLocus_4988	PRJNA1314304	6	100.959	AB_028557_T.1	-
CLocus_4988	PRJNA1314304	6	100.959	AB_028557_T.1	Glyoxal oxidase, N-terminal
CLocus_44936	PRJNA1314304	6	100.959	AB_002865_T.1
CLocus_4988	PRJNA1314304	6	100.959	AB_028557_T.1	Galactose oxidase, central domain superfamily
CLocus_71219	PRJNA1314304	6	100.959	AB_032766_T.1
CLocus_86843	PRJNA1314304	6	100.959	AB_045565_T.1		clathrin adaptor complexes medium subunit family protein
CLocus_27175	PRJNA1314304	6	100.959	AB_008087_T.1	Patellin	Sec14p-like phosphatidylinositol transfer family protein
CLocus_733648	PRJNA1314304	6	100.959	AB_014538_T.1		Ribosomal protein L3 family protein
CLocus_27175	PRJNA1314304	6	100.959	AB_008087_T.1	CRAL-TRIO lipid binding domain	Sec14p-like phosphatidylinositol transfer family protein
CLocus_27175	PRJNA1314304	6	100.959	AB_008087_T.1	CRAL-TRIO lipid binding domain superfamily	Sec14p-like phosphatidylinositol transfer family protein
CLocus_18080	PRJNA1314304	6	101.24	AB_041025_T.1
CLocus_32034	PRJNA1314304	6	101.52	AB_000966_T.1		Chaperone DnaJ-domain superfamily protein
CLocus_961976	PRJNA1314304	6	101.52	AB_045650_T.1
CLocus_41626	PRJNA1314304	6	101.52	AB_002035_T.1		HXXXD-type acyl-transferase family protein
CLocus_19830	PRJNA1314304	6	101.52	AB_005379_T.1		Ribosomal protein L1p/L10e family
CLocus_20664	PRJNA1314304	6	101.52	AB_009340_T.1
CLocus_18079	PRJNA1314304	6	101.802	AB_005184_T.1
CLocus_1225469	PRJNA1314304	6	102.082	AB_018171_T.1		TAR2 tryptophan aminotransferase related 2
CLocus_79334	PRJNA1314304	6	102.082	AB_028557_T.1	Galactose oxidase/kelch, beta-propeller
CLocus_79334	PRJNA1314304	6	102.082	AB_028557_T.1	Galactose oxidase, central domain superfamily
CLocus_79334	PRJNA1314304	6	102.082	AB_028557_T.1	-
CLocus_81978	PRJNA1314304	6	102.364	AB_011558_T.1	MFS transporter superfamily
CLocus_81978	PRJNA1314304	6	102.364	AB_011558_T.1	-
CLocus_81978	PRJNA1314304	6	102.364	AB_011558_T.1	Major facilitator superfamily domain
CLocus_787852	PRJNA1314304	6	102.364	AB_004888_T.1	Peptidase A22B, signal peptide peptidase
CLocus_3742	PRJNA1314304	6	102.364	AB_044710_T.1
CLocus_29221	PRJNA1314304	6	102.644	AB_020879_T.1
CLocus_13617	PRJNA1314304	6	102.925	AB_007765_T.1		myosin heavy chain-related
CLocus_63722	PRJNA1314304	6	103.487	AB_017083_T.1
CLocus_9326	PRJNA1314304	6	104.33	AB_005259_T.1		2-oxoglutarate (2OG) and Fe(II)-dependent oxygenase superfamily protein
CLocus_12141	PRJNA1314304	6	104.611	AB_006153_T.1	Trichome birefringence-like, C-terminal domain	TBL24 TRICHOME BIREFRINGENCE-LIKE 24
CLocus_12141	PRJNA1314304	6	104.611	AB_006153_T.1	Trichome birefringence-like family	TBL24 TRICHOME BIREFRINGENCE-LIKE 24
CLocus_74587	PRJNA1314304	6	105.173	AB_019852_T.1
CLocus_79295	PRJNA1314304	7	0	AB_038605_T.1
CLocus_50630	PRJNA1314304	7	2.5345	AB_015648_T.1	Cytochrome P450	CYP76C1 cytochrome P450, family 76, subfamily C, polypeptide 1
CLocus_50630	PRJNA1314304	7	2.5345	AB_015648_T.1	-	CYP76C1 cytochrome P450, family 76, subfamily C, polypeptide 1
CLocus_50630	PRJNA1314304	7	2.5345	AB_015648_T.1	Cytochrome P450 superfamily	CYP76C1 cytochrome P450, family 76, subfamily C, polypeptide 1
CLocus_50630	PRJNA1314304	7	2.5345	AB_015648_T.1	Cytochrome P450, E-class, group I	CYP76C1 cytochrome P450, family 76, subfamily C, polypeptide 1
CLocus_34310	PRJNA1314304	7	2.5345	AB_004933_T.1
CLocus_52449	PRJNA1314304	7	2.5345	AB_019957_T.1		SDN3 small RNA degrading nuclease 3
CLocus_50627	PRJNA1314304	7	2.5345	AB_024676_T.1	S-adenosyl-L-methionine-dependent methyltransferase superfamily	S-adenosyl-L-methionine-dependent methyltransferases superfamily protein
CLocus_23442	PRJNA1314304	7	2.5345	AB_007262_T.1		BEST Arabidopsis thaliana protein match is: nucleoporin-related (TAIR:AT5G20200.1); Has 61042 Blast hits to 31782 proteins in 2093 species: Archae 202; Bacteria 16480; Metazoa 16017; Fungi 12552; Plants 1653; Viruses 629; Other Eukaryotes 13509 (source: NCBI BLink).
CLocus_53063	PRJNA1314304	7	2.5345	AB_036266_T.1	-	S-locus lectin protein kinase family protein
CLocus_3882	PRJNA1314304	7	2.8155	AB_014360_T.1		ATEXO70G1,EXO70G1 exocyst subunit exo70 family protein G1
CLocus_77588	PRJNA1314304	7	3.0965	AB_014442_T.1		CONTAINS InterPro DOMAIN/s: WRC (InterPro:IPR014977); Has 219 Blast hits to 219 proteins in 19 species: Archae 0; Bacteria 0; Metazoa 3; Fungi 0; Plants 215; Viruses 0; Other Eukaryotes 1 (source: NCBI BLink).
CLocus_33070	PRJNA1314304	7	3.0965	AB_000309_T.1		PGK phosphoglycerate kinase
CLocus_1193117	PRJNA1314304	7	3.0965	AB_003549_T.1
CLocus_69899	PRJNA1314304	7	3.0965	AB_031447_T.1		DNAse I-like superfamily protein
CLocus_48247	PRJNA1314304	7	3.0965	AB_001105_T.1	-	LDOX,TDS4,TT18,ANS leucoanthocyanidin dioxygenase
CLocus_4008	PRJNA1314304	7	3.0965	AB_015219_T.1
CLocus_1258202	PRJNA1314304	7	3.0965	AB_038988_T.1	Bulb-type lectin domain	S-locus lectin protein kinase family protein
CLocus_1190320	PRJNA1314304	7	3.377	AB_043408_T.1	At4g28100-like	unknown protein; FUNCTIONS IN: molecular_function unknown; INVOLVED IN: biological_process unknown; LOCATED IN: anchored to plasma membrane, anchored to membrane; EXPRESSED IN: 23 plant structures; EXPRESSED DURING: 14 growth stages; BEST Arabidopsis thaliana protein match is: unknown protein (TAIR:AT3G18050.1); Has 30201 Blast hits to 17322 proteins in 780 species: Archae 12; Bacteria 1396; Meta…
CLocus_51535	PRJNA1314304	7	3.658	AB_014721_T.1
CLocus_78360	PRJNA1314304	7	4.22	AB_036552_T.1		VDAC3,ATVDAC3 voltage dependent anion channel 3
CLocus_114479	PRJNA1314304	7	4.22	AB_004323_T.1
CLocus_1996	PRJNA1314304	7	4.22	AB_037427_T.1	Bulb-type lectin domain superfamily	S-locus lectin protein kinase family protein
CLocus_1996	PRJNA1314304	7	4.22	AB_037427_T.1	Bulb-type lectin domain	S-locus lectin protein kinase family protein
CLocus_67576	PRJNA1314304	7	4.22	AB_007494_T.1	MFS transporter superfamily
CLocus_67576	PRJNA1314304	7	4.22	AB_007494_T.1	Major facilitator, sugar transporter-like
CLocus_67576	PRJNA1314304	7	4.22	AB_007494_T.1	Sugar transport protein STP/Polyol transporter PLT, plant
CLocus_49914	PRJNA1314304	7	4.22	AB_044711_T.1		FBX2 F-box protein 2
CLocus_9481	PRJNA1314304	7	4.782	AB_012601_T.1	Glycoside hydrolase superfamily	Glycosyl hydrolase family protein
CLocus_9481	PRJNA1314304	7	4.782	AB_012601_T.1	Cellulose Degradation Glycosyl Hydrolase 3	Glycosyl hydrolase family protein
CLocus_3026	PRJNA1314304	7	4.782	AB_015651_T.1
CLocus_9481	PRJNA1314304	7	4.782	AB_012601_T.1	Glycoside hydrolase, family 3, N-terminal domain superfamily	Glycosyl hydrolase family protein
CLocus_22668	PRJNA1314304	7	4.782	AB_002175_T.1
CLocus_49994	PRJNA1314304	7	4.782	AB_016574_T.1		HUA2 Tudor/PWWP/MBT domain-containing protein
CLocus_23304	PRJNA1314304	7	5.905	AB_000121_T.1	At4g28100-like	unknown protein; FUNCTIONS IN: molecular_function unknown; INVOLVED IN: biological_process unknown; LOCATED IN: anchored to plasma membrane, anchored to membrane; EXPRESSED IN: 23 plant structures; EXPRESSED DURING: 14 growth stages; BEST Arabidopsis thaliana protein match is: unknown protein (TAIR:AT3G18050.1); Has 30201 Blast hits to 17322 proteins in 780 species: Archae 12; Bacteria 1396; Meta…
CLocus_30719	PRJNA1314304	7	5.905	AB_026117_T.1	Cytochrome P450 superfamily	CYP71A25 cytochrome P450, family 71, subfamily A, polypeptide 25
CLocus_30719	PRJNA1314304	7	5.905	AB_026117_T.1	Cytochrome P450 84A	CYP71A25 cytochrome P450, family 71, subfamily A, polypeptide 25
CLocus_30719	PRJNA1314304	7	5.905	AB_026117_T.1	-	CYP71A25 cytochrome P450, family 71, subfamily A, polypeptide 25
CLocus_19616	PRJNA1314304	7	6.748	AB_014072_T.1		Octicosapeptide/Phox/Bem1p family protein
CLocus_20470	PRJNA1314304	7	6.748	AB_018379_T.1	-	F-box/RNI-like superfamily protein
CLocus_20470	PRJNA1314304	7	6.748	AB_018379_T.1	Leucine-rich repeat domain superfamily	F-box/RNI-like superfamily protein
CLocus_20470	PRJNA1314304	7	6.748	AB_018379_T.1	Leucine-rich repeat	F-box/RNI-like superfamily protein
CLocus_31943	PRJNA1314304	7	7.594	AB_045398_T.1	Cytochrome P450 superfamily	TT7,CYP75B1,D501 Cytochrome P450 superfamily protein
CLocus_31943	PRJNA1314304	7	7.594	AB_045398_T.1	-	TT7,CYP75B1,D501 Cytochrome P450 superfamily protein
CLocus_31943	PRJNA1314304	7	7.594	AB_045398_T.1	Cytochrome P450	TT7,CYP75B1,D501 Cytochrome P450 superfamily protein
CLocus_76955	PRJNA1314304	7	7.594	AB_003703_T.1		NOL NYC1-like
CLocus_47158	PRJNA1314304	7	7.594	AB_009377_T.1
CLocus_36404	PRJNA1314304	7	7.594	AB_028446_T.1	-	CYP76C1 cytochrome P450, family 76, subfamily C, polypeptide 1
CLocus_57318	PRJNA1314304	7	7.594	AB_026243_T.1	S-adenosyl-L-methionine-dependent methyltransferase superfamily	S-adenosyl-L-methionine-dependent methyltransferases superfamily protein
CLocus_57318	PRJNA1314304	7	7.594	AB_026243_T.1	SAM dependent carboxyl methyltransferase	S-adenosyl-L-methionine-dependent methyltransferases superfamily protein
CLocus_2070	PRJNA1314304	7	7.594	AB_021851_T.1		unknown protein; FUNCTIONS IN: molecular_function unknown; INVOLVED IN: biological_process unknown; LOCATED IN: anchored to plasma membrane, anchored to membrane; EXPRESSED IN: 23 plant structures; EXPRESSED DURING: 14 growth stages; BEST Arabidopsis thaliana protein match is: unknown protein (TAIR:AT3G18050.1); Has 30201 Blast hits to 17322 proteins in 780 species: Archae 12; Bacteria 1396; Meta…
CLocus_26679	PRJNA1314304	7	7.594	AB_046079_T.1	Endochitinase-like superfamily	ATHCHIB,PR3,PR-3,CHI-B,B-CHI,HCHIB basic chitinase
CLocus_26679	PRJNA1314304	7	7.594	AB_046079_T.1	-	ATHCHIB,PR3,PR-3,CHI-B,B-CHI,HCHIB basic chitinase
CLocus_807	PRJNA1314304	7	8.156	AB_017910_T.1	At4g28100-like	unknown protein; FUNCTIONS IN: molecular_function unknown; INVOLVED IN: biological_process unknown; LOCATED IN: anchored to plasma membrane, anchored to membrane; EXPRESSED IN: 23 plant structures; EXPRESSED DURING: 14 growth stages; BEST Arabidopsis thaliana protein match is: unknown protein (TAIR:AT3G18050.1); Has 30201 Blast hits to 17322 proteins in 780 species: Archae 12; Bacteria 1396; Meta…
CLocus_51555	PRJNA1314304	7	8.437	AB_002542_T.1	NAD(P)-binding domain superfamily	BAN NAD(P)-binding Rossmann-fold superfamily protein
CLocus_51555	PRJNA1314304	7	8.437	AB_002542_T.1	-	BAN NAD(P)-binding Rossmann-fold superfamily protein
CLocus_65100	PRJNA1314304	7	10.684	AB_041096_T.1		CYP76C2 cytochrome P450, family 76, subfamily C, polypeptide 2
CLocus_71935	PRJNA1314304	7	10.965	AB_040504_T.1		G-TMT,TMT1,VTE4 gamma-tocopherol methyltransferase
CLocus_22889	PRJNA1314304	7	11.246	AB_035073_T.1	Pentatricopeptide repeat
CLocus_22889	PRJNA1314304	7	11.246	AB_035073_T.1	Tetratricopeptide-like helical domain superfamily
CLocus_22889	PRJNA1314304	7	11.246	AB_035073_T.1	-
CLocus_2979	PRJNA1314304	7	12.088	AB_004022_T.1		TET8 tetraspanin8
CLocus_5945	PRJNA1314304	7	12.934	AB_032006_T.1		unknown protein; FUNCTIONS IN: molecular_function unknown; INVOLVED IN: biological_process unknown; LOCATED IN: cellular_component unknown; EXPRESSED IN: 25 plant structures; EXPRESSED DURING: 15 growth stages; CONTAINS InterPro DOMAIN/s: Protein of unknown function DUF2363 (InterPro:IPR019312); Has 233 Blast hits to 233 proteins in 86 species: Archae 0; Bacteria 0; Metazoa 106; Fungi 2; Plants 5…
CLocus_7230	PRJNA1314304	7	15.188	AB_043557_T.1		CYP93D1 cytochrome P450, family 93, subfamily D, polypeptide 1
CLocus_20607	PRJNA1314304	7	15.188	AB_035968_T.1	Histone-fold	HTA2 histone H2A 2
CLocus_20607	PRJNA1314304	7	15.188	AB_035968_T.1	Histone H2A	HTA2 histone H2A 2
CLocus_18700	PRJNA1314304	7	15.7495	AB_042539_T.1	E motif	Pentatricopeptide repeat (PPR) superfamily protein
CLocus_18700	PRJNA1314304	7	15.7495	AB_042539_T.1	Tetratricopeptide-like helical domain superfamily	Pentatricopeptide repeat (PPR) superfamily protein
CLocus_18700	PRJNA1314304	7	15.7495	AB_042539_T.1	Pentatricopeptide repeat-containing	Pentatricopeptide repeat (PPR) superfamily protein
CLocus_20410	PRJNA1314304	7	15.7495	AB_018181_T.1	Cupredoxin
CLocus_79691	PRJNA1314304	7	16.5955	AB_031525_T.1		TT7,CYP75B1,D501 Cytochrome P450 superfamily protein
CLocus_16901	PRJNA1314304	7	18	AB_035606_T.1	Histone-fold	H2B,HTB9 Histone superfamily protein
CLocus_16901	PRJNA1314304	7	18	AB_035606_T.1	Histone H2B	H2B,HTB9 Histone superfamily protein
CLocus_43980	PRJNA1314304	7	18	AB_024070_T.1
CLocus_16901	PRJNA1314304	7	18	AB_035606_T.1	Histone H2A/H2B/H3	H2B,HTB9 Histone superfamily protein
CLocus_20840	PRJNA1314304	7	18.843	AB_011426_T.1		Concanavalin A-like lectin protein kinase family protein
CLocus_39100	PRJNA1314304	7	18.843	AB_002298_T.1	P-loop containing nucleoside triphosphate hydrolase	KCO6,ATTPK3,ATKCO6,TPK3 Ca2+ activated outward rectifying K+ channel 6
CLocus_61285	PRJNA1314304	7	19.973	AB_045483_T.1	-
CLocus_61285	PRJNA1314304	7	19.973	AB_045483_T.1	Protein kinase-like domain superfamily
CLocus_61285	PRJNA1314304	7	19.973	AB_045483_T.1	L-type Lectin-Domain Containing Receptor Kinases
CLocus_33045	PRJNA1314304	7	19.973	AB_011426_T.1		Concanavalin A-like lectin protein kinase family protein
CLocus_99628	PRJNA1314304	7	20.254	AB_011426_T.1		Concanavalin A-like lectin protein kinase family protein
CLocus_11423	PRJNA1314304	7	20.5345	AB_004777_T.1		PAS domain-containing protein tyrosine kinase family protein
CLocus_3462	PRJNA1314304	7	20.5345	AB_038690_T.1	-	PIS1,PDR9,ATPDR9,ABCG37 pleiotropic drug resistance 9
CLocus_3199	PRJNA1314304	7	20.5345	AB_020940_T.1		ATCP1,CP1 Ca2+-binding protein 1
CLocus_36555	PRJNA1314304	7	20.5345	AB_042673_T.1	RNA polymerase, Rpb5, N-terminal	ATRPABC24.3,RPB5A,NRPB5,NRPD5 Eukaryotic rpb5 RNA polymerase subunit family protein
CLocus_36555	PRJNA1314304	7	20.5345	AB_042673_T.1	RNA polymerase Rpb5, N-terminal domain superfamily	ATRPABC24.3,RPB5A,NRPB5,NRPD5 Eukaryotic rpb5 RNA polymerase subunit family protein
CLocus_36555	PRJNA1314304	7	20.5345	AB_042673_T.1	DNA-directed RNA polymerase subunit Rpo5/Rpb5	ATRPABC24.3,RPB5A,NRPB5,NRPD5 Eukaryotic rpb5 RNA polymerase subunit family protein
CLocus_140296	PRJNA1314304	7	20.815	AB_029335_T.1
CLocus_45828	PRJNA1314304	7	20.815	AB_013584_T.1		Galactosyltransferase family protein
CLocus_158266	PRJNA1314304	7	21.096	AB_006320_T.1
CLocus_3491	PRJNA1314304	7	21.096	AB_034879_T.1	Leguminous Lectin	Concanavalin A-like lectin protein kinase family protein
CLocus_3491	PRJNA1314304	7	21.096	AB_034879_T.1	Concanavalin A-like lectin/glucanase domain superfamily	Concanavalin A-like lectin protein kinase family protein
CLocus_3491	PRJNA1314304	7	21.096	AB_034879_T.1	-	Concanavalin A-like lectin protein kinase family protein
CLocus_3491	PRJNA1314304	7	21.096	AB_034879_T.1	Legume lectin domain	Concanavalin A-like lectin protein kinase family protein
CLocus_56738	PRJNA1314304	7	21.658	AB_002986_T.1	Sucrose synthase	SUS6,ATSUS6 sucrose synthase 6
CLocus_57780	PRJNA1314304	7	21.658	AB_002357_T.1
CLocus_63374	PRJNA1314304	7	21.658	AB_023132_T.1	Protein kinase-like domain superfamily	Concanavalin A-like lectin protein kinase family protein
CLocus_63374	PRJNA1314304	7	21.658	AB_023132_T.1	L-type Lectin-Domain Containing Receptor Kinases	Concanavalin A-like lectin protein kinase family protein
CLocus_63374	PRJNA1314304	7	21.658	AB_023132_T.1	-	Concanavalin A-like lectin protein kinase family protein
CLocus_30293	PRJNA1314304	7	21.658	AB_013592_T.1		RNA-binding (RRM/RBD/RNP motifs) family protein
CLocus_667343	PRJNA1314304	7	24.49	AB_017809_T.1
CLocus_1147076	PRJNA1314304	7	26.178	AB_006019_T.1		16S rRNA processing protein RimM family
CLocus_16884	PRJNA1314304	7	28.435	AB_011254_T.1	-
CLocus_16884	PRJNA1314304	7	28.435	AB_011254_T.1	Ankyrin repeat
CLocus_19914	PRJNA1314304	7	30.983	AB_043680_T.1
CLocus_50794	PRJNA1314304	7	31.5445	AB_009292_T.1	-
CLocus_17185	PRJNA1314304	7	31.5445	AB_027883_T.1		ARM repeat superfamily protein
CLocus_13700	PRJNA1314304	7	32.671	AB_027883_T.1		ARM repeat superfamily protein
CLocus_714	PRJNA1314304	7	33.514	AB_027883_T.1		ARM repeat superfamily protein
CLocus_33315	PRJNA1314304	7	33.514	AB_004849_T.1		alpha/beta-Hydrolases superfamily protein
CLocus_25343	PRJNA1314304	7	36.617	AB_016397_T.1
CLocus_13332	PRJNA1314304	7	36.898	AB_015832_T.1	Iron/ascorbate-dependent oxidoreductase	FLS,ATFLS1,FLS1 flavonol synthase 1
CLocus_13332	PRJNA1314304	7	36.898	AB_015832_T.1	Non-haem dioxygenase N-terminal domain	FLS,ATFLS1,FLS1 flavonol synthase 1
CLocus_30649	PRJNA1314304	7	36.898	AB_016397_T.1
CLocus_13594	PRJNA1314304	7	36.898	AB_043618_T.1	Heat shock protein 70kD, peptide-binding domain superfamily	HSP70,ATHSP70 heat shock protein 70
CLocus_13594	PRJNA1314304	7	36.898	AB_043618_T.1	Heat shock protein 70 family	HSP70,ATHSP70 heat shock protein 70
CLocus_13332	PRJNA1314304	7	36.898	AB_015832_T.1	Isopenicillin N synthase-like superfamily	FLS,ATFLS1,FLS1 flavonol synthase 1
CLocus_13332	PRJNA1314304	7	36.898	AB_015832_T.1	-	FLS,ATFLS1,FLS1 flavonol synthase 1
CLocus_80919	PRJNA1314304	7	37.459	AB_033265_T.1
CLocus_16426	PRJNA1314304	7	39.991	AB_004821_T.1		Glutaredoxin family protein
CLocus_7169	PRJNA1314304	7	46.9055	AB_028528_T.1	Leucine-rich repeat domain superfamily	EBF1,FBL6 EIN3-binding F box protein 1
CLocus_7169	PRJNA1314304	7	46.9055	AB_028528_T.1	-	EBF1,FBL6 EIN3-binding F box protein 1
CLocus_7169	PRJNA1314304	7	46.9055	AB_028528_T.1	Leucine-rich repeat, cysteine-containing subtype	EBF1,FBL6 EIN3-binding F box protein 1
CLocus_7169	PRJNA1314304	7	46.9055	AB_028528_T.1	Leucine-rich repeat	EBF1,FBL6 EIN3-binding F box protein 1
CLocus_6881	PRJNA1314304	7	47.186	AB_011857_T.1		SAUR-like auxin-responsive protein family
CLocus_11918	PRJNA1314304	7	48.032	AB_028528_T.1		EBF1,FBL6 EIN3-binding F box protein 1
CLocus_84232	PRJNA1314304	7	48.032	AB_026189_T.1	F-box-like domain superfamily
CLocus_38099	PRJNA1314304	7	49.724	AB_014493_T.1
CLocus_31672	PRJNA1314304	7	49.724	AB_014493_T.1
CLocus_82602	PRJNA1314304	7	50.2855	AB_007691_T.1		ATMYC2,RD22BP1,JAI1,JIN1,MYC2,ZBF1 Basic helix-loop-helix (bHLH) DNA-binding family protein
CLocus_93875	PRJNA1314304	7	53.101	AB_007514_T.1	Leucine-rich repeat domain superfamily
CLocus_93875	PRJNA1314304	7	53.101	AB_007514_T.1	-
CLocus_37185	PRJNA1314304	7	55.0675	AB_006991_T.1
CLocus_19121	PRJNA1314304	7	55.0675	AB_034791_T.1
CLocus_3254	PRJNA1314304	7	55.0675	AB_016676_T.1
CLocus_41216	PRJNA1314304	7	57.602	AB_041910_T.1	Thaumatin family	ATOSM34,OSM34 osmotin 34
CLocus_41216	PRJNA1314304	7	57.602	AB_041910_T.1	Osmotin/thaumatin-like superfamily	ATOSM34,OSM34 osmotin 34
CLocus_5165	PRJNA1314304	7	58.732	AB_015484_T.1	PADRE domain	unknown protein; INVOLVED IN: N-terminal protein myristoylation; LOCATED IN: cellular_component unknown; BEST Arabidopsis thaliana protein match is: unknown protein (TAIR:AT3G10120.1); Has 1807 Blast hits to 1807 proteins in 277 species: Archae 0; Bacteria 0; Metazoa 736; Fungi 347; Plants 385; Viruses 0; Other Eukaryotes 339 (source: NCBI BLink).
CLocus_29821	PRJNA1314304	7	58.732	AB_017266_T.1
CLocus_155998	PRJNA1314304	7	59.8555	AB_014463_T.1		protein kinase family protein
CLocus_26652	PRJNA1314304	7	60.136	AB_010507_T.1
CLocus_18458	PRJNA1314304	7	60.417	AB_010596_T.1		NAD(P)-binding Rossmann-fold superfamily protein
CLocus_18698	PRJNA1314304	7	60.698	AB_023575_T.1		PLP,PLPB PAS/LOV protein B
CLocus_1023	PRJNA1314304	7	60.698	AB_012375_T.1
CLocus_28913	PRJNA1314304	7	62.674	AB_040996_T.1	Cytochrome P450 superfamily	TT7,CYP75B1,D501 Cytochrome P450 superfamily protein
CLocus_28913	PRJNA1314304	7	62.674	AB_040996_T.1	Cytochrome P450	TT7,CYP75B1,D501 Cytochrome P450 superfamily protein
CLocus_28913	PRJNA1314304	7	62.674	AB_040996_T.1	Cytochrome P450, E-class, group I	TT7,CYP75B1,D501 Cytochrome P450 superfamily protein
CLocus_28913	PRJNA1314304	7	62.674	AB_040996_T.1	-	TT7,CYP75B1,D501 Cytochrome P450 superfamily protein
CLocus_44374	PRJNA1314304	7	63.517	AB_004794_T.1	WD40-repeat-containing domain superfamily
CLocus_44374	PRJNA1314304	7	63.517	AB_004794_T.1	WD40/YVTN repeat-like-containing domain superfamily
CLocus_44374	PRJNA1314304	7	63.517	AB_004794_T.1	WD40 repeat
CLocus_44374	PRJNA1314304	7	63.517	AB_004794_T.1	-
CLocus_44374	PRJNA1314304	7	63.517	AB_004794_T.1	Coatomer complex subunit
CLocus_31248	PRJNA1314304	7	64.082	AB_007823_T.1		hAT transposon superfamily
CLocus_41831	PRJNA1314304	7	64.082	AB_009214_T.1
CLocus_6968	PRJNA1314304	7	64.082	AB_021449_T.1	Glycoside hydrolase superfamily	O-Glycosyl hydrolases family 17 protein
CLocus_6968	PRJNA1314304	7	64.082	AB_021449_T.1	-	O-Glycosyl hydrolases family 17 protein
CLocus_6968	PRJNA1314304	7	64.082	AB_021449_T.1	Glycoside hydrolase family 17	O-Glycosyl hydrolases family 17 protein
CLocus_6968	PRJNA1314304	7	64.082	AB_021449_T.1	Glycoside hydrolase family 17, plant	O-Glycosyl hydrolases family 17 protein
CLocus_24510	PRJNA1314304	7	64.082	AB_005939_T.1	consensus disorder prediction	NAD(P)-binding Rossmann-fold superfamily protein
CLocus_44318	PRJNA1314304	7	64.082	AB_012623_T.1		Acid phosphatase/vanadium-dependent haloperoxidase-related protein
CLocus_73858	PRJNA1314304	7	64.363	AB_008865_T.1		unknown protein; FUNCTIONS IN: molecular_function unknown; INVOLVED IN: biological_process unknown; LOCATED IN: cytosol, nucleus; EXPRESSED IN: 25 plant structures; EXPRESSED DURING: 15 growth stages; CONTAINS InterPro DOMAIN/s: Protein of unknown function DUF2050, pre-mRNA-splicing factor (InterPro:IPR018609); Has 13303 Blast hits to 9618 proteins in 489 species: Archae 8; Bacteria 444; Metazoa …
CLocus_20360	PRJNA1314304	7	64.363	AB_034276_T.1	NAD(P)-binding domain superfamily	NAD(P)-binding Rossmann-fold superfamily protein
CLocus_20360	PRJNA1314304	7	64.363	AB_034276_T.1	NAD(P)-dependent epimerase/dehydratase-related protein	NAD(P)-binding Rossmann-fold superfamily protein
CLocus_20360	PRJNA1314304	7	64.363	AB_034276_T.1	-	NAD(P)-binding Rossmann-fold superfamily protein
CLocus_20360	PRJNA1314304	7	64.363	AB_034276_T.1	3-beta hydroxysteroid dehydrogenase/isomerase	NAD(P)-binding Rossmann-fold superfamily protein
CLocus_44621	PRJNA1314304	7	64.363	AB_031437_T.1		VQ motif-containing protein
CLocus_24524	PRJNA1314304	7	64.928	AB_039872_T.1
CLocus_82524	PRJNA1314304	7	64.928	AB_034202_T.1		2-oxoglutarate (2OG) and Fe(II)-dependent oxygenase superfamily protein
CLocus_784889	PRJNA1314304	7	64.928	AB_005584_T.1	-	ARF4 auxin response factor 4
CLocus_31456	PRJNA1314304	7	66.345	AB_031123_T.1
CLocus_41541	PRJNA1314304	7	66.6255	AB_005074_T.1		FLA8,AGP8 FASCICLIN-like arabinogalactan protein 8
CLocus_37530	PRJNA1314304	7	66.6255	AB_011806_T.1
CLocus_34479	PRJNA1314304	7	66.9065	AB_023434_T.1		ATSPX1,SPX1 SPX domain gene 1
CLocus_126348	PRJNA1314304	7	67.1875	AB_018832_T.1	LRR Receptor-like Kinase
CLocus_115516	PRJNA1314304	7	67.1875	AB_023434_T.1		ATSPX1,SPX1 SPX domain gene 1
CLocus_126348	PRJNA1314304	7	67.1875	AB_018832_T.1	-
CLocus_126348	PRJNA1314304	7	67.1875	AB_018832_T.1	Leucine-rich repeat domain superfamily
CLocus_126348	PRJNA1314304	7	67.1875	AB_018832_T.1	Leucine-rich repeat
CLocus_70410	PRJNA1314304	7	70.568	AB_044051_T.1		S-adenosyl-L-methionine-dependent methyltransferases superfamily protein
CLocus_42993	PRJNA1314304	7	71.13	AB_007196_T.1		RNA-binding (RRM/RBD/RNP motifs) family protein
CLocus_28200	PRJNA1314304	7	74.223	AB_019199_T.1
CLocus_105392	PRJNA1314304	7	74.785	AB_025053_T.1	Pentatricopeptide repeat	Tetratricopeptide repeat (TPR)-like superfamily protein
CLocus_67278	PRJNA1314304	7	75.631	AB_004030_T.1
CLocus_17180	PRJNA1314304	7	79.919	AB_011873_T.1	Calcium-dependent Serine/Threonine Protein Kinases	CPK2,ATCPK2 calmodulin-domain protein kinase cdpk isoform 2
CLocus_17180	PRJNA1314304	7	79.919	AB_011873_T.1	-	CPK2,ATCPK2 calmodulin-domain protein kinase cdpk isoform 2
CLocus_17180	PRJNA1314304	7	79.919	AB_011873_T.1	Protein kinase-like domain superfamily	CPK2,ATCPK2 calmodulin-domain protein kinase cdpk isoform 2
CLocus_17180	PRJNA1314304	7	79.919	AB_011873_T.1	Protein kinase domain	CPK2,ATCPK2 calmodulin-domain protein kinase cdpk isoform 2
CLocus_67277	PRJNA1314304	7	79.919	AB_018876_T.1		Tetratricopeptide repeat (TPR)-like superfamily protein
CLocus_26040	PRJNA1314304	7	80.481	AB_018876_T.1		Tetratricopeptide repeat (TPR)-like superfamily protein
CLocus_9077	PRJNA1314304	7	83.319	AB_022773_T.1
CLocus_57915	PRJNA1314304	7	84.1615	AB_020321_T.1
CLocus_16956	PRJNA1314304	7	87.5515	AB_013094_T.1	-
CLocus_16956	PRJNA1314304	7	87.5515	AB_013094_T.1	Leucine-rich repeat domain superfamily
CLocus_16956	PRJNA1314304	7	87.5515	AB_013094_T.1	Leucine-rich repeat
CLocus_52331	PRJNA1314304	7	87.5515	AB_033272_T.1		Leucine-rich repeat transmembrane protein kinase
CLocus_73004	PRJNA1314304	7	87.5515	AB_011048_T.1
CLocus_34631	PRJNA1314304	7	88.1135	AB_011002_T.1		CCCH-type zinc finger family protein
CLocus_18454	PRJNA1314304	7	89.24	AB_001069_T.1		EXL2 EXORDIUM like 2
CLocus_56858	PRJNA1314304	7	89.521	AB_026665_T.1
CLocus_5696	PRJNA1314304	7	91.2195	AB_019138_T.1	P-loop containing nucleoside triphosphate hydrolase	GTP binding Elongation factor Tu family protein
CLocus_5696	PRJNA1314304	7	91.2195	AB_019138_T.1	Translational (tr)-type GTP-binding domain	GTP binding Elongation factor Tu family protein
CLocus_47606	PRJNA1314304	7	91.2195	AB_003913_T.1	-
CLocus_3994	PRJNA1314304	7	91.7815	AB_030415_T.1	NECAP, PHear domain
CLocus_3994	PRJNA1314304	7	91.7815	AB_030415_T.1	-
CLocus_3994	PRJNA1314304	7	91.7815	AB_030415_T.1	PH-like domain superfamily
CLocus_9519	PRJNA1314304	7	92.343	AB_028271_T.1	Protein kinase-like domain superfamily	Leucine-rich repeat transmembrane protein kinase
CLocus_9519	PRJNA1314304	7	92.343	AB_028271_T.1	Serine-threonine/tyrosine-protein kinase, catalytic domain	Leucine-rich repeat transmembrane protein kinase
CLocus_9519	PRJNA1314304	7	92.343	AB_028271_T.1	-	Leucine-rich repeat transmembrane protein kinase
CLocus_9519	PRJNA1314304	7	92.343	AB_028271_T.1	Cysteine-rich Ser/Thr receptor-like kinase	Leucine-rich repeat transmembrane protein kinase
CLocus_49808	PRJNA1314304	7	92.343	AB_000540_T.1		PLC-like phosphodiesterases superfamily protein
CLocus_46611	PRJNA1314304	7	94.8745	AB_019738_T.1	Pentatricopeptide repeat
CLocus_46611	PRJNA1314304	7	94.8745	AB_019738_T.1	Tetratricopeptide-like helical domain superfamily
CLocus_46611	PRJNA1314304	7	94.8745	AB_019738_T.1	Pentatricopeptide repeat-containing protein At1g15510-like
CLocus_46611	PRJNA1314304	7	94.8745	AB_019738_T.1	Pentatricopeptide repeat-containing
CLocus_47567	PRJNA1314304	7	96.285	AB_002651_T.1		Transducin/WD40 repeat-like superfamily protein
CLocus_41701	PRJNA1314304	7	96.285	AB_014628_T.1		ATPAP27,PAP27 purple acid phosphatase 27
CLocus_45727	PRJNA1314304	7	96.285	AB_000595_T.1	Carotenoid oxygenase
CLocus_14002	PRJNA1314304	7	96.566	AB_013822_T.1		O-acyltransferase (WSD1-like) family protein
CLocus_30981	PRJNA1314304	7	96.566	AB_023173_T.1		Plant invertase/pectin methylesterase inhibitor superfamily protein
CLocus_57252	PRJNA1314304	7	96.566	AB_028877_T.1		FAD/NAD(P)-binding oxidoreductase family protein
CLocus_17483	PRJNA1314304	7	96.566	AB_005852_T.1		PIP2A,PIP2,PIP2;1 plasma membrane intrinsic protein 2A
CLocus_56792	PRJNA1314304	7	96.566	AB_008053_T.1
CLocus_63928	PRJNA1314304	7	97.6895	AB_036865_T.1		LDL1,SWP1,ATSWP1,ATLSD1,LSD1 LSD1-like 1
CLocus_74393	PRJNA1314304	7	98.2515	AB_011976_T.1	UDP-glycosyltransferase, plant-type	UGT73B4 UDP-glycosyltransferase 73B4
CLocus_54756	PRJNA1314304	7	98.2515	AB_042372_T.1
CLocus_74393	PRJNA1314304	7	98.2515	AB_011976_T.1	-	UGT73B4 UDP-glycosyltransferase 73B4
CLocus_27221	PRJNA1314304	7	98.5325	AB_011976_T.1	-	UGT73B4 UDP-glycosyltransferase 73B4
CLocus_29245	PRJNA1314304	7	98.8135	AB_045335_T.1	Glycoside hydrolase, family 19, catalytic	Chitinase family protein
CLocus_29245	PRJNA1314304	7	98.8135	AB_045335_T.1	Lysozyme-like domain superfamily	Chitinase family protein
CLocus_29245	PRJNA1314304	7	98.8135	AB_045335_T.1	-	Chitinase family protein
CLocus_1194623	PRJNA1314304	7	99.3755	AB_005852_T.1		PIP2A,PIP2,PIP2;1 plasma membrane intrinsic protein 2A
CLocus_34348	PRJNA1314304	7	99.3755	AB_045729_T.1
CLocus_33628	PRJNA1314304	7	99.937	AB_002853_T.1		SBH2 sphingoid base hydroxylase 2
CLocus_747175	PRJNA1314304	7	103.04	AB_001592_T.1	Aspartic peptidase domain superfamily	Eukaryotic aspartyl protease family protein
CLocus_2743	PRJNA1314304	7	103.321	AB_002013_T.1		RING/U-box superfamily protein
CLocus_70089	PRJNA1314304	7	105.009	AB_000271_T.1
CLocus_16099	PRJNA1314304	7	106.133	AB_017965_T.1
CLocus_50275	PRJNA1314304	7	107.822	AB_010855_T.1		unknown protein; Has 30201 Blast hits to 17322 proteins in 780 species: Archae 12; Bacteria 1396; Metazoa 17338; Fungi 3422; Plants 5037; Viruses 0; Other Eukaryotes 2996 (source: NCBI BLink).
CLocus_36369	PRJNA1314304	7	107.822	AB_006965_T.1
CLocus_63593	PRJNA1314304	7	109.51	AB_024268_T.1		CYP77A9 cytochrome P450, family 77, subfamily A, polypeptide 9
CLocus_45847	PRJNA1314304	7	109.791	AB_005595_T.1	Aromatic amino acid lyase
CLocus_45847	PRJNA1314304	7	109.791	AB_005595_T.1	Fumarase/histidase, N-terminal
CLocus_45847	PRJNA1314304	7	109.791	AB_005595_T.1	L-Aspartase-like
CLocus_56447	PRJNA1314304	7	110.072	AB_015122_T.1		CHR4,PKR1 chromatin remodeling 4
CLocus_47817	PRJNA1314304	7	110.634	AB_004047_T.1		ADK,ATPADK1 adenosine kinase
CLocus_54204	PRJNA1314304	7	110.634	AB_017542_T.1	-	OTP84 Tetratricopeptide repeat (TPR)-like superfamily protein
CLocus_16165	PRJNA1314304	7	110.634	AB_005595_T.1	Fumarase/histidase, N-terminal
CLocus_54204	PRJNA1314304	7	110.634	AB_017542_T.1	Tetratricopeptide-like helical domain superfamily	OTP84 Tetratricopeptide repeat (TPR)-like superfamily protein
CLocus_23916	PRJNA1314304	7	112.041	AB_000126_T.1		sequence-specific DNA binding transcription factors
CLocus_1073007	PRJNA1314304	7	112.322	AB_005595_T.1	Aromatic amino acid lyase
CLocus_1073007	PRJNA1314304	7	112.322	AB_005595_T.1	Phenylalanine ammonia-lyase, shielding domain superfamily
CLocus_1073007	PRJNA1314304	7	112.322	AB_005595_T.1	-
CLocus_1073007	PRJNA1314304	7	112.322	AB_005595_T.1	L-Aspartase-like
CLocus_133629	PRJNA1314304	7	114.007	AB_007753_T.1		Protein of unknown function (DUF3223)
CLocus_45231	PRJNA1314304	7	114.288	AB_024958_T.1		unknown protein; Has 28 Blast hits to 28 proteins in 12 species: Archae 0; Bacteria 0; Metazoa 0; Fungi 0; Plants 28; Viruses 0; Other Eukaryotes 0 (source: NCBI BLink).
CLocus_50695	PRJNA1314304	8	1.976	AB_011921_T.1
CLocus_10309	PRJNA1314304	8	3.674	AB_006384_T.1		unknown protein; FUNCTIONS IN: molecular_function unknown; INVOLVED IN: N-terminal protein myristoylation; LOCATED IN: cellular_component unknown; BEST Arabidopsis thaliana protein match is: unknown protein (TAIR:AT5G17350.1); Has 137 Blast hits to 137 proteins in 11 species: Archae 0; Bacteria 0; Metazoa 0; Fungi 0; Plants 137; Viruses 0; Other Eukaryotes 0 (source: NCBI BLink).
CLocus_27996	PRJNA1314304	8	4.236	AB_020281_T.1		WRKY42,AtWRKY42 WRKY family transcription factor
CLocus_12175	PRJNA1314304	8	4.236	AB_022101_T.1		nodulin MtN21 /EamA-like transporter family protein
CLocus_21769	PRJNA1314304	8	4.517	AB_001854_T.1		D-arabinono-1,4-lactone oxidase family protein
CLocus_35702	PRJNA1314304	8	4.798	AB_041632_T.1
CLocus_79440	PRJNA1314304	8	4.798	AB_009621_T.1	-	UDP-Glycosyltransferase superfamily protein
CLocus_1112	PRJNA1314304	8	5.079	AB_040494_T.1	Proton-dependent oligopeptide transporter family	ATPTR2-B,NTR1,PTR2-B,PTR2,ATPTR2 peptide transporter 2
CLocus_1112	PRJNA1314304	8	5.079	AB_040494_T.1	MFS transporter superfamily	ATPTR2-B,NTR1,PTR2-B,PTR2,ATPTR2 peptide transporter 2
CLocus_1112	PRJNA1314304	8	5.079	AB_040494_T.1	-	ATPTR2-B,NTR1,PTR2-B,PTR2,ATPTR2 peptide transporter 2
CLocus_36915	PRJNA1314304	8	6.483	AB_021531_T.1	-	UDP-Glycosyltransferase superfamily protein
CLocus_60836	PRJNA1314304	8	8.737	AB_014336_T.1		AWPM-19-like family protein
CLocus_34900	PRJNA1314304	8	8.737	AB_029616_T.1	-	UDP-Glycosyltransferase superfamily protein
CLocus_86215	PRJNA1314304	8	9.583	AB_028399_T.1		Histone superfamily protein
CLocus_3809	PRJNA1314304	8	9.8635	AB_045874_T.1
CLocus_40143	PRJNA1314304	8	10.987	AB_025813_T.1		Senescence/dehydration-associated protein-related
CLocus_802855	PRJNA1314304	8	10.987	AB_011132_T.1	Spartin-like	Senescence/dehydration-associated protein-related
CLocus_2153	PRJNA1314304	8	13.2475	AB_019212_T.1	Large ribosomal subunit protein uL18 eukaryotic/archaeal	OLI7,RPL5B ribosomal protein L5 B
CLocus_2153	PRJNA1314304	8	13.2475	AB_019212_T.1	-	OLI7,RPL5B ribosomal protein L5 B
CLocus_8415	PRJNA1314304	8	13.809	AB_011222_T.1
CLocus_28039	PRJNA1314304	8	14.9325	AB_014336_T.1	AWPM-19-like	AWPM-19-like family protein
CLocus_72057	PRJNA1314304	8	16.35	AB_012070_T.1		ATPase, F0 complex, subunit B/B', bacterial/chloroplast
CLocus_8062	PRJNA1314304	8	16.912	AB_002186_T.1	Glycosyl transferase CAP10 domain	Arabidopsis thaliana protein of unknown function (DUF821)
CLocus_841402	PRJNA1314304	8	16.912	AB_029795_T.1		Bifunctional inhibitor/lipid-transfer protein/seed storage 2S albumin superfamily protein
CLocus_39608	PRJNA1314304	8	18.042	AB_004562_T.1		Putative methyltransferase family protein
CLocus_1194876	PRJNA1314304	8	18.042	AB_011274_T.1	Rab-GAP-TBC domain	Ypt/Rab-GAP domain of gyp1p superfamily protein
CLocus_1194876	PRJNA1314304	8	18.042	AB_011274_T.1	Rab-GAP-TBC domain superfamily	Ypt/Rab-GAP domain of gyp1p superfamily protein
CLocus_1194876	PRJNA1314304	8	18.042	AB_011274_T.1	Rab GTPase-activating TBC domain-containing protein	Ypt/Rab-GAP domain of gyp1p superfamily protein
CLocus_1194876	PRJNA1314304	8	18.042	AB_011274_T.1	-	Ypt/Rab-GAP domain of gyp1p superfamily protein
CLocus_45268	PRJNA1314304	8	18.323	AB_011274_T.1	Rab-GAP-TBC domain superfamily	Ypt/Rab-GAP domain of gyp1p superfamily protein
CLocus_45268	PRJNA1314304	8	18.323	AB_011274_T.1	Rab GTPase-activating TBC domain-containing protein	Ypt/Rab-GAP domain of gyp1p superfamily protein
CLocus_45268	PRJNA1314304	8	18.323	AB_011274_T.1	-	Ypt/Rab-GAP domain of gyp1p superfamily protein
CLocus_35497	PRJNA1314304	8	19.169	AB_006166_T.1
CLocus_1250995	PRJNA1314304	8	19.7305	AB_010981_T.1	Sterol biosynthesis ERG24/DHCR-like	FK,HYD2,ELL1 Ergosterol biosynthesis ERG4/ERG24 family
CLocus_1250995	PRJNA1314304	8	19.7305	AB_010981_T.1	-	FK,HYD2,ELL1 Ergosterol biosynthesis ERG4/ERG24 family
CLocus_78045	PRJNA1314304	8	19.7305	AB_022464_T.1
CLocus_42600	PRJNA1314304	8	21.416	AB_003234_T.1
CLocus_31318	PRJNA1314304	8	21.978	AB_038459_T.1
CLocus_213642	PRJNA1314304	8	21.978	AB_007033_T.1		KAM1,MUR3 Exostosin family protein
CLocus_76929	PRJNA1314304	8	21.978	AB_007033_T.1		KAM1,MUR3 Exostosin family protein
CLocus_78958	PRJNA1314304	8	25.074	AB_006073_T.1
CLocus_48981	PRJNA1314304	8	25.074	AB_018337_T.1	-
CLocus_80215	PRJNA1314304	8	25.074	AB_020733_T.1	Histone H2A	HTA7 histone H2A 7
CLocus_80215	PRJNA1314304	8	25.074	AB_020733_T.1	Histone-fold	HTA7 histone H2A 7
CLocus_80215	PRJNA1314304	8	25.074	AB_020733_T.1	Histone H2A, C-terminal domain	HTA7 histone H2A 7
CLocus_6504	PRJNA1314304	8	25.074	AB_012237_T.1	-	FLS2 Leucine-rich receptor-like protein kinase family protein
CLocus_6504	PRJNA1314304	8	25.074	AB_012237_T.1	Leucine-rich repeat-containing N-terminal, plant-type	FLS2 Leucine-rich receptor-like protein kinase family protein
CLocus_6504	PRJNA1314304	8	25.074	AB_012237_T.1	Leucine-rich repeat domain superfamily	FLS2 Leucine-rich receptor-like protein kinase family protein
CLocus_12960	PRJNA1314304	8	25.355	AB_034797_T.1	-	Protein kinase superfamily protein
CLocus_12960	PRJNA1314304	8	25.355	AB_034797_T.1	Protein kinase-like domain superfamily	Protein kinase superfamily protein
CLocus_28488	PRJNA1314304	8	25.636	AB_004875_T.1	Inactive ubiquitin carboxyl-terminal hydrolase
CLocus_28488	PRJNA1314304	8	25.636	AB_004875_T.1	Domain of unknown function DUF629
CLocus_78388	PRJNA1314304	8	25.636	AB_031156_T.1		PLDBETA1,PLDBETA phospholipase D beta 1
CLocus_34642	PRJNA1314304	8	25.636	AB_007865_T.1		LRRXI-23,RLK7 Leucine-rich receptor-like protein kinase family protein
CLocus_11705	PRJNA1314304	8	25.636	AB_024572_T.1
CLocus_23132	PRJNA1314304	8	26.4785	AB_015538_T.1
CLocus_38588	PRJNA1314304	8	26.7595	AB_012478_T.1	Thiamin diphosphate-binding fold
CLocus_38588	PRJNA1314304	8	26.7595	AB_012478_T.1	Transketolase, N-terminal
CLocus_38588	PRJNA1314304	8	26.7595	AB_012478_T.1	-
CLocus_38588	PRJNA1314304	8	26.7595	AB_012478_T.1	Transketolase family
CLocus_21596	PRJNA1314304	8	26.7595	AB_018590_T.1
CLocus_33523	PRJNA1314304	8	27.3215	AB_041025_T.1
CLocus_79103	PRJNA1314304	8	27.3215	AB_004159_T.1
CLocus_31142	PRJNA1314304	8	27.602	AB_007527_T.1
CLocus_32814	PRJNA1314304	8	27.602	AB_002192_T.1		Copper amine oxidase family protein
CLocus_2940	PRJNA1314304	8	29.294	AB_021653_T.1
CLocus_79068	PRJNA1314304	8	30.979	AB_041978_T.1
CLocus_1192278	PRJNA1314304	8	30.979	AB_007595_T.1
CLocus_929843	PRJNA1314304	8	31.541	AB_033541_T.1		Major facilitator superfamily protein
CLocus_27072	PRJNA1314304	8	33.7915	AB_035749_T.1	Tetrapeptide transporter, OPT1/isp4	ATOPT7,OPT7 oligopeptide transporter 7
CLocus_27072	PRJNA1314304	8	33.7915	AB_035749_T.1	Oligopeptide transporter, OPT superfamily	ATOPT7,OPT7 oligopeptide transporter 7
CLocus_75894	PRJNA1314304	8	34.6345	AB_008355_T.1
CLocus_37989	PRJNA1314304	8	34.6345	AB_025116_T.1	-	Domain of unknown function (DUF1726) ;Putative ATPase (DUF699)
CLocus_37989	PRJNA1314304	8	34.6345	AB_025116_T.1	GNAT domain	Domain of unknown function (DUF1726) ;Putative ATPase (DUF699)
CLocus_37989	PRJNA1314304	8	34.6345	AB_025116_T.1	TmcA/NAT10/Kre33	Domain of unknown function (DUF1726) ;Putative ATPase (DUF699)
CLocus_42473	PRJNA1314304	8	34.6345	AB_020406_T.1		Disease resistance protein (TIR-NBS-LRR class) family
CLocus_4353	PRJNA1314304	8	35.196	AB_040432_T.1	ATPase, nucleotide binding domain
CLocus_4353	PRJNA1314304	8	35.196	AB_040432_T.1	-
CLocus_4353	PRJNA1314304	8	35.196	AB_040432_T.1	Hexokinase, C-terminal
CLocus_881888	PRJNA1314304	8	35.761	AB_018929_T.1
CLocus_26761	PRJNA1314304	8	35.761	AB_018417_T.1		nodulin MtN21 /EamA-like transporter family protein
CLocus_53051	PRJNA1314304	8	36.3225	AB_009730_T.1		HSL1 HAESA-like 1
CLocus_23458	PRJNA1314304	8	37.737	AB_012038_T.1	-	EFR EF-TU receptor
CLocus_23458	PRJNA1314304	8	37.737	AB_012038_T.1	Leucine-rich repeat domain superfamily	EFR EF-TU receptor
CLocus_78229	PRJNA1314304	8	38.299	AB_024286_T.1		ATS1,CLO1,ATPXG1 seed gene 1
CLocus_64002	PRJNA1314304	8	38.299	AB_002957_T.1		Eukaryotic aspartyl protease family protein
CLocus_53833	PRJNA1314304	8	38.5795	AB_004164_T.1		LIP2 lipoyltransferase 2
CLocus_24726	PRJNA1314304	8	39.7095	AB_044812_T.1	-	Leucine-rich repeat protein kinase family protein
CLocus_24726	PRJNA1314304	8	39.7095	AB_044812_T.1	Stomatal Development and Plant Interaction Regulator	Leucine-rich repeat protein kinase family protein
CLocus_24726	PRJNA1314304	8	39.7095	AB_044812_T.1	Leucine-rich repeat	Leucine-rich repeat protein kinase family protein
CLocus_24726	PRJNA1314304	8	39.7095	AB_044812_T.1	Leucine-rich repeat domain superfamily	Leucine-rich repeat protein kinase family protein
CLocus_8020	PRJNA1314304	8	39.9905	AB_011343_T.1
CLocus_30935	PRJNA1314304	8	39.9905	AB_009573_T.1	NPH3 domain	Phototropic-responsive NPH3 family protein
CLocus_5037	PRJNA1314304	8	40.2715	AB_009601_T.1		Galactosyltransferase family protein
CLocus_34911	PRJNA1314304	8	41.395	AB_029941_T.1	Chloramphenicol acetyltransferase-like domain superfamily
CLocus_34911	PRJNA1314304	8	41.395	AB_029941_T.1	-
CLocus_72108	PRJNA1314304	8	41.395	AB_045747_T.1	Pentatricopeptide repeat	Tetratricopeptide repeat (TPR)-like superfamily protein
CLocus_72108	PRJNA1314304	8	41.395	AB_045747_T.1	Tetratricopeptide-like helical domain superfamily	Tetratricopeptide repeat (TPR)-like superfamily protein
CLocus_72108	PRJNA1314304	8	41.395	AB_045747_T.1	-	Tetratricopeptide repeat (TPR)-like superfamily protein
CLocus_6905	PRJNA1314304	8	42.5185	AB_008777_T.1	Multicopper oxidase, C-terminal
CLocus_6905	PRJNA1314304	8	42.5185	AB_008777_T.1	Multicopper oxidase
CLocus_6905	PRJNA1314304	8	42.5185	AB_008777_T.1	Cupredoxin
CLocus_815118	PRJNA1314304	8	42.5185	AB_031028_T.1		serine-rich protein-related
CLocus_18013	PRJNA1314304	8	45.3795	AB_004507_T.1		Late embryogenesis abundant (LEA) hydroxyproline-rich glycoprotein family
CLocus_51626	PRJNA1314304	8	45.3795	AB_002751_T.1		Late embryogenesis abundant (LEA) hydroxyproline-rich glycoprotein family
CLocus_31085	PRJNA1314304	8	46.7905	AB_003047_T.1		PYL7,RCAR2 PYR1-like 7
CLocus_46780	PRJNA1314304	8	47.9205	AB_020082_T.1		Protein of unknown function (DUF607)
CLocus_34621	PRJNA1314304	8	47.9205	AB_030038_T.1	START-like domain superfamily	PYL4,RCAR10 PYR1-like 4
CLocus_2125	PRJNA1314304	8	47.9205	AB_023329_T.1	START-like domain superfamily	PYL7,RCAR2 PYR1-like 7
CLocus_2125	PRJNA1314304	8	47.9205	AB_023329_T.1	-	PYL7,RCAR2 PYR1-like 7
CLocus_15971	PRJNA1314304	8	47.9205	AB_010191_T.1
CLocus_40885	PRJNA1314304	8	49.3315	AB_037770_T.1		F-box family protein
CLocus_35985	PRJNA1314304	8	49.3315	AB_011039_T.1		GLIP6 GDSL-motif lipase/hydrolase 6
CLocus_78961	PRJNA1314304	8	49.8935	AB_013501_T.1		PYL7,RCAR2 PYR1-like 7
CLocus_13039	PRJNA1314304	8	50.4555	AB_036790_T.1
CLocus_3193	PRJNA1314304	8	50.4555	AB_031926_T.1	Leucine-rich repeat-containing N-terminal, plant-type	MRH1 Leucine-rich repeat protein kinase family protein
CLocus_3193	PRJNA1314304	8	50.4555	AB_031926_T.1	Leucine-rich repeat domain superfamily	MRH1 Leucine-rich repeat protein kinase family protein
CLocus_27496	PRJNA1314304	8	50.4555	AB_021766_T.1	Protein of unknown function DUF247, plant
CLocus_36032	PRJNA1314304	8	51.5855	AB_009027_T.1		Peroxidase superfamily protein
CLocus_29193	PRJNA1314304	8	51.866	AB_027524_T.1	Osmotin/thaumatin-like superfamily	ATOSM34,OSM34 osmotin 34
CLocus_29193	PRJNA1314304	8	51.866	AB_027524_T.1	Thaumatin family	ATOSM34,OSM34 osmotin 34
CLocus_26156	PRJNA1314304	8	53.2705	AB_011816_T.1	Cytochrome P450 superfamily	TT7,CYP75B1,D501 Cytochrome P450 superfamily protein
CLocus_1277211	PRJNA1314304	8	53.2705	AB_009843_T.1		Plant protein of unknown function (DUF247)
CLocus_37335	PRJNA1314304	8	53.5515	AB_000762_T.1	Pyridoxal phosphate-dependent transferase	ATX2,SDG30 trithorax-like protein 2
CLocus_37335	PRJNA1314304	8	53.5515	AB_000762_T.1	Aminotransferase, class I/classII, large domain	ATX2,SDG30 trithorax-like protein 2
CLocus_37335	PRJNA1314304	8	53.5515	AB_000762_T.1	Pyridoxal phosphate-dependent transferase, major domain	ATX2,SDG30 trithorax-like protein 2
CLocus_82595	PRJNA1314304	8	53.8325	AB_025256_T.1
CLocus_157262	PRJNA1314304	8	54.3945	AB_001430_T.1	FAD-binding, type PCMH, subdomain 1
CLocus_157262	PRJNA1314304	8	54.3945	AB_001430_T.1	-
CLocus_157262	PRJNA1314304	8	54.3945	AB_001430_T.1	FAD-binding, type PCMH-like superfamily
CLocus_78672	PRJNA1314304	8	54.3945	AB_011730_T.1		ELF4-L3 ELF4-like 3
CLocus_7026	PRJNA1314304	8	54.3945	AB_028966_T.1		PTP1,ATPTP1 protein tyrosine phosphatase 1
CLocus_26079	PRJNA1314304	8	54.956	AB_020491_T.1		ARM repeat superfamily protein
CLocus_58053	PRJNA1314304	8	56.3635	AB_010596_T.1		NAD(P)-binding Rossmann-fold superfamily protein
CLocus_316504	PRJNA1314304	8	56.9255	AB_010472_T.1	PLATZ transcription factor	PLATZ transcription factor family protein
CLocus_15783	PRJNA1314304	8	60.0185	AB_002460_T.1	Alkaline-phosphatase-like, core domain superfamily
CLocus_15783	PRJNA1314304	8	60.0185	AB_002460_T.1	Phosphoesterase
CLocus_11556	PRJNA1314304	8	60.2995	AB_034076_T.1		NEV,AGD5 ARF-GAP domain 5
CLocus_139188	PRJNA1314304	8	60.2995	AB_017411_T.1
CLocus_76181	PRJNA1314304	8	60.2995	AB_013207_T.1		AT hook motif-containing protein
CLocus_26604	PRJNA1314304	8	60.5805	AB_005678_T.1		Haloacid dehalogenase-like hydrolase (HAD) superfamily protein
CLocus_39021	PRJNA1314304	8	60.8615	AB_013722_T.1	Aspartic peptidase domain superfamily	Eukaryotic aspartyl protease family protein
CLocus_39021	PRJNA1314304	8	60.8615	AB_013722_T.1	Xylanase inhibitor, N-terminal	Eukaryotic aspartyl protease family protein
CLocus_39021	PRJNA1314304	8	60.8615	AB_013722_T.1	Peptidase family A1 domain	Eukaryotic aspartyl protease family protein
CLocus_34454	PRJNA1314304	8	61.704	AB_003394_T.1		NAP1;1,ATNAP1;1 nucleosome assembly protein1;1
CLocus_1193512	PRJNA1314304	8	61.985	AB_033188_T.1
CLocus_21103	PRJNA1314304	8	62.266	AB_030844_T.1	-
CLocus_21103	PRJNA1314304	8	62.266	AB_030844_T.1	UDP-glucose 6-dehydrogenase, eukaryotic type
CLocus_21103	PRJNA1314304	8	62.266	AB_030844_T.1	NAD(P)-binding domain superfamily
CLocus_21103	PRJNA1314304	8	62.266	AB_030844_T.1	UDP-glucose/GDP-mannose dehydrogenase, N-terminal
CLocus_79676	PRJNA1314304	8	62.8275	AB_010191_T.1
CLocus_109589	PRJNA1314304	8	63.1085	AB_018929_T.1
CLocus_16847	PRJNA1314304	8	63.1085	AB_019992_T.1
CLocus_22430	PRJNA1314304	8	63.3895	AB_008111_T.1
[truncated: 918 more rows]
