# Supplementary material for: Integrative linkage mapping and transcriptomic profiling uncover ozone-response modules in a peri-urban forest tree
Source: G3 (Bethesda). 2026 Mar 25;16(6):jkag069. doi: 10.1093/g3journal/jkag069 (PMC13261527; doi:10.1093/g3journal/jkag069)
Supplement: jkag069_Supplementary_Data [file jkag069_Supplementary_Data.zip › Supplementary_Table_4_G3-2026-406677.csv]

CM_bin	LinkageGroup	Interval	Condition	r	p	n_pairs	n_genes	genes
1	1	0	Damaged	0.048840073	1.47E-10	17201	72	AB_000129_T.1;AB_000148_T.1;AB_000464_T.1;AB_000540_T.1;AB_001416_T.1;AB_001876_T.1;AB_002301_T.1;AB_002632_T.1;AB_002966_T.1;AB_003196_T.1;AB_003234_T.1;AB_003439_T.1;AB_003528_T.1;AB_003852_T.1;AB_004040_T.1;AB_004536_T.1;AB_004548_T.1;AB_005192_T.1;AB_006442_T.1;AB_007088_T.1;AB_007470_T.1;AB_007998_T.1;AB_008250_T.1;AB_008707_T.1;AB_008832_T.1;AB_009024_T.1;AB_009126_T.1;AB_009424_T.1;AB_0097…
1	1	0	Healthy	0.041691091	2.41E-08	17898	88	AB_000129_T.1;AB_000148_T.1;AB_000218_T.1;AB_000464_T.1;AB_000540_T.1;AB_001876_T.1;AB_002003_T.1;AB_002301_T.1;AB_002632_T.1;AB_002839_T.1;AB_002966_T.1;AB_003196_T.1;AB_003234_T.1;AB_003439_T.1;AB_003528_T.1;AB_003852_T.1;AB_004040_T.1;AB_004536_T.1;AB_004548_T.1;AB_004659_T.1;AB_005192_T.1;AB_005323_T.1;AB_006442_T.1;AB_007088_T.1;AB_007470_T.1;AB_007998_T.1;AB_008250_T.1;AB_008707_T.1;AB_0088…
1	1	1	Damaged	-0.159950793	5.61E-43	7290	52	AB_000464_T.1;AB_001416_T.1;AB_001876_T.1;AB_002632_T.1;AB_002966_T.1;AB_003196_T.1;AB_003234_T.1;AB_003439_T.1;AB_003528_T.1;AB_003852_T.1;AB_004040_T.1;AB_004548_T.1;AB_007470_T.1;AB_007998_T.1;AB_008250_T.1;AB_008832_T.1;AB_009024_T.1;AB_009126_T.1;AB_009712_T.1;AB_010011_T.1;AB_011364_T.1;AB_011558_T.1;AB_011887_T.1;AB_012041_T.1;AB_012375_T.1;AB_012614_T.1;AB_012783_T.1;AB_013183_T.1;AB_0137…
1	1	1	Healthy	-0.118581346	4.91E-26	7867	73	AB_000218_T.1;AB_000464_T.1;AB_000540_T.1;AB_001876_T.1;AB_002003_T.1;AB_002632_T.1;AB_002839_T.1;AB_002966_T.1;AB_003040_T.1;AB_003196_T.1;AB_003234_T.1;AB_003439_T.1;AB_003528_T.1;AB_003852_T.1;AB_004040_T.1;AB_004548_T.1;AB_004659_T.1;AB_005323_T.1;AB_006442_T.1;AB_007470_T.1;AB_007998_T.1;AB_008250_T.1;AB_008832_T.1;AB_009024_T.1;AB_009126_T.1;AB_009712_T.1;AB_009935_T.1;AB_010011_T.1;AB_0103…
1	1	2	Damaged	0.178014969	5.45E-29	3880	50	AB_000129_T.1;AB_000148_T.1;AB_000464_T.1;AB_000540_T.1;AB_001416_T.1;AB_001876_T.1;AB_002632_T.1;AB_002966_T.1;AB_003234_T.1;AB_003439_T.1;AB_003528_T.1;AB_003852_T.1;AB_004040_T.1;AB_004536_T.1;AB_005192_T.1;AB_006442_T.1;AB_007088_T.1;AB_007470_T.1;AB_007998_T.1;AB_008250_T.1;AB_008832_T.1;AB_009024_T.1;AB_009126_T.1;AB_009424_T.1;AB_009712_T.1;AB_010336_T.1;AB_011364_T.1;AB_011887_T.1;AB_0120…
1	1	2	Healthy	0.144543198	2.45E-23	4694	65	AB_000129_T.1;AB_000148_T.1;AB_000218_T.1;AB_000464_T.1;AB_000540_T.1;AB_001876_T.1;AB_002003_T.1;AB_002632_T.1;AB_002839_T.1;AB_002966_T.1;AB_003040_T.1;AB_003234_T.1;AB_003439_T.1;AB_003528_T.1;AB_003852_T.1;AB_004040_T.1;AB_004536_T.1;AB_004659_T.1;AB_005192_T.1;AB_005323_T.1;AB_006442_T.1;AB_007088_T.1;AB_007470_T.1;AB_007998_T.1;AB_008250_T.1;AB_008832_T.1;AB_009024_T.1;AB_009126_T.1;AB_0094…
1	1	3	Damaged	0.028699059	0.02115195	6452	54	AB_000129_T.1;AB_000148_T.1;AB_000540_T.1;AB_001416_T.1;AB_001876_T.1;AB_002301_T.1;AB_002966_T.1;AB_003196_T.1;AB_003234_T.1;AB_003528_T.1;AB_003852_T.1;AB_004040_T.1;AB_004536_T.1;AB_005192_T.1;AB_007470_T.1;AB_007998_T.1;AB_008250_T.1;AB_008707_T.1;AB_008832_T.1;AB_009024_T.1;AB_009126_T.1;AB_009424_T.1;AB_009712_T.1;AB_010011_T.1;AB_010336_T.1;AB_011558_T.1;AB_011887_T.1;AB_012041_T.1;AB_0123…
1	1	3	Healthy	0.03047763	0.01170418	6841	71	AB_000129_T.1;AB_000148_T.1;AB_000218_T.1;AB_000464_T.1;AB_000540_T.1;AB_001876_T.1;AB_002003_T.1;AB_002301_T.1;AB_002632_T.1;AB_002839_T.1;AB_002966_T.1;AB_003040_T.1;AB_003196_T.1;AB_003234_T.1;AB_003528_T.1;AB_003852_T.1;AB_004040_T.1;AB_004536_T.1;AB_004548_T.1;AB_005192_T.1;AB_005323_T.1;AB_007470_T.1;AB_007998_T.1;AB_008250_T.1;AB_008707_T.1;AB_008832_T.1;AB_009024_T.1;AB_009126_T.1;AB_0094…
1	1	4	Damaged	-0.165729646	6.78E-37	5784	45	AB_000129_T.1;AB_000540_T.1;AB_001416_T.1;AB_001876_T.1;AB_002301_T.1;AB_002632_T.1;AB_002966_T.1;AB_003234_T.1;AB_003528_T.1;AB_004548_T.1;AB_006442_T.1;AB_007998_T.1;AB_008832_T.1;AB_009024_T.1;AB_009126_T.1;AB_009424_T.1;AB_009712_T.1;AB_010336_T.1;AB_011364_T.1;AB_011558_T.1;AB_011887_T.1;AB_012041_T.1;AB_012375_T.1;AB_012614_T.1;AB_012734_T.1;AB_012783_T.1;AB_013183_T.1;AB_013719_T.1;AB_0142…
1	1	4	Healthy	-0.146044805	9.69E-30	5953	63	AB_000129_T.1;AB_000218_T.1;AB_000540_T.1;AB_001876_T.1;AB_002003_T.1;AB_002301_T.1;AB_002632_T.1;AB_002839_T.1;AB_002966_T.1;AB_003040_T.1;AB_003234_T.1;AB_003528_T.1;AB_004040_T.1;AB_004548_T.1;AB_005323_T.1;AB_006442_T.1;AB_007998_T.1;AB_008832_T.1;AB_009024_T.1;AB_009126_T.1;AB_009424_T.1;AB_009712_T.1;AB_009935_T.1;AB_010011_T.1;AB_010336_T.1;AB_011364_T.1;AB_011558_T.1;AB_011887_T.1;AB_0120…
1	1	5	Damaged	-0.070283657	3.14E-08	6186	52	AB_000464_T.1;AB_000540_T.1;AB_001416_T.1;AB_001876_T.1;AB_002301_T.1;AB_002632_T.1;AB_002966_T.1;AB_003234_T.1;AB_003439_T.1;AB_003528_T.1;AB_003852_T.1;AB_004040_T.1;AB_004548_T.1;AB_007470_T.1;AB_007998_T.1;AB_008250_T.1;AB_008707_T.1;AB_008832_T.1;AB_009024_T.1;AB_009126_T.1;AB_009424_T.1;AB_009712_T.1;AB_010011_T.1;AB_010336_T.1;AB_011558_T.1;AB_011887_T.1;AB_012041_T.1;AB_012369_T.1;AB_0123…
1	1	5	Healthy	-0.067489746	5.78E-08	6450	72	AB_000218_T.1;AB_000464_T.1;AB_000540_T.1;AB_001876_T.1;AB_002003_T.1;AB_002301_T.1;AB_002632_T.1;AB_002839_T.1;AB_002966_T.1;AB_003040_T.1;AB_003234_T.1;AB_003439_T.1;AB_003528_T.1;AB_003852_T.1;AB_004040_T.1;AB_004548_T.1;AB_004659_T.1;AB_005323_T.1;AB_007088_T.1;AB_007470_T.1;AB_007998_T.1;AB_008250_T.1;AB_008707_T.1;AB_008832_T.1;AB_009024_T.1;AB_009126_T.1;AB_009424_T.1;AB_009712_T.1;AB_0100…
1	1	6	Damaged	-0.060344432	1.89E-05	5017	51	AB_000129_T.1;AB_000464_T.1;AB_000540_T.1;AB_001416_T.1;AB_001876_T.1;AB_002966_T.1;AB_003196_T.1;AB_003234_T.1;AB_003528_T.1;AB_003852_T.1;AB_004040_T.1;AB_004536_T.1;AB_006442_T.1;AB_007998_T.1;AB_008250_T.1;AB_008707_T.1;AB_008832_T.1;AB_009024_T.1;AB_009126_T.1;AB_009712_T.1;AB_010336_T.1;AB_011364_T.1;AB_011558_T.1;AB_011887_T.1;AB_012041_T.1;AB_012369_T.1;AB_012614_T.1;AB_012734_T.1;AB_0127…
1	1	6	Healthy	-0.051122511	0.000163164	5434	70	AB_000129_T.1;AB_000218_T.1;AB_000464_T.1;AB_000540_T.1;AB_001876_T.1;AB_002003_T.1;AB_002839_T.1;AB_002966_T.1;AB_003040_T.1;AB_003196_T.1;AB_003234_T.1;AB_003528_T.1;AB_003852_T.1;AB_004040_T.1;AB_004536_T.1;AB_004659_T.1;AB_005323_T.1;AB_006442_T.1;AB_007470_T.1;AB_007998_T.1;AB_008250_T.1;AB_008707_T.1;AB_008832_T.1;AB_009024_T.1;AB_009126_T.1;AB_009712_T.1;AB_009935_T.1;AB_010336_T.1;AB_0113…
1	1	7	Damaged	0.050933851	1.08E-06	9154	55	AB_000129_T.1;AB_000464_T.1;AB_000540_T.1;AB_001416_T.1;AB_001876_T.1;AB_002301_T.1;AB_003196_T.1;AB_003234_T.1;AB_003528_T.1;AB_003852_T.1;AB_004040_T.1;AB_004536_T.1;AB_004548_T.1;AB_007088_T.1;AB_007470_T.1;AB_007998_T.1;AB_008250_T.1;AB_008707_T.1;AB_008832_T.1;AB_009024_T.1;AB_009126_T.1;AB_009712_T.1;AB_010011_T.1;AB_010336_T.1;AB_011558_T.1;AB_011887_T.1;AB_012041_T.1;AB_012369_T.1;AB_0123…
1	1	7	Healthy	0.049013719	1.88E-06	9448	72	AB_000129_T.1;AB_000218_T.1;AB_000464_T.1;AB_000540_T.1;AB_001876_T.1;AB_002003_T.1;AB_002301_T.1;AB_002839_T.1;AB_002966_T.1;AB_003196_T.1;AB_003234_T.1;AB_003528_T.1;AB_003852_T.1;AB_004040_T.1;AB_004548_T.1;AB_005323_T.1;AB_007088_T.1;AB_007470_T.1;AB_007998_T.1;AB_008250_T.1;AB_008707_T.1;AB_008832_T.1;AB_009024_T.1;AB_009126_T.1;AB_009712_T.1;AB_009935_T.1;AB_010011_T.1;AB_010336_T.1;AB_0115…
1	1	8	Damaged	-0.110989295	6.34E-16	5273	47	AB_000148_T.1;AB_000464_T.1;AB_000540_T.1;AB_002966_T.1;AB_003234_T.1;AB_003852_T.1;AB_004040_T.1;AB_004536_T.1;AB_004548_T.1;AB_005192_T.1;AB_007470_T.1;AB_007998_T.1;AB_008250_T.1;AB_008707_T.1;AB_008832_T.1;AB_009024_T.1;AB_009126_T.1;AB_009424_T.1;AB_010011_T.1;AB_010336_T.1;AB_011364_T.1;AB_011558_T.1;AB_011887_T.1;AB_012041_T.1;AB_012369_T.1;AB_012375_T.1;AB_013719_T.1;AB_014075_T.1;AB_0142…
1	1	8	Healthy	-0.072298616	1.77E-08	6058	70	AB_000148_T.1;AB_000218_T.1;AB_000464_T.1;AB_000540_T.1;AB_001876_T.1;AB_002003_T.1;AB_002839_T.1;AB_002966_T.1;AB_003040_T.1;AB_003234_T.1;AB_003439_T.1;AB_003852_T.1;AB_004040_T.1;AB_004536_T.1;AB_004548_T.1;AB_004659_T.1;AB_005192_T.1;AB_005323_T.1;AB_006442_T.1;AB_007088_T.1;AB_007470_T.1;AB_007998_T.1;AB_008250_T.1;AB_008707_T.1;AB_008832_T.1;AB_009024_T.1;AB_009126_T.1;AB_009424_T.1;AB_0097…
1	1	9	Damaged	-0.235868285	7.10E-78	6099	48	AB_000148_T.1;AB_001876_T.1;AB_002632_T.1;AB_002966_T.1;AB_003196_T.1;AB_003234_T.1;AB_003439_T.1;AB_003852_T.1;AB_004040_T.1;AB_004536_T.1;AB_004548_T.1;AB_005192_T.1;AB_006442_T.1;AB_007088_T.1;AB_007998_T.1;AB_008250_T.1;AB_008832_T.1;AB_009024_T.1;AB_009126_T.1;AB_010011_T.1;AB_011364_T.1;AB_011558_T.1;AB_011887_T.1;AB_012041_T.1;AB_012369_T.1;AB_012375_T.1;AB_012614_T.1;AB_012783_T.1;AB_0131…
1	1	9	Healthy	-0.149388662	3.41E-34	6589	70	AB_000148_T.1;AB_000218_T.1;AB_000540_T.1;AB_001876_T.1;AB_002003_T.1;AB_002632_T.1;AB_002966_T.1;AB_003040_T.1;AB_003196_T.1;AB_003234_T.1;AB_003439_T.1;AB_003528_T.1;AB_003852_T.1;AB_004040_T.1;AB_004536_T.1;AB_004548_T.1;AB_005192_T.1;AB_005323_T.1;AB_006442_T.1;AB_007088_T.1;AB_007998_T.1;AB_008250_T.1;AB_008832_T.1;AB_009024_T.1;AB_009126_T.1;AB_009712_T.1;AB_010011_T.1;AB_010336_T.1;AB_0113…
1	1	10	Damaged	-0.157670643	2.87E-35	6103	58	AB_000148_T.1;AB_000464_T.1;AB_000540_T.1;AB_001416_T.1;AB_001876_T.1;AB_002301_T.1;AB_002632_T.1;AB_002966_T.1;AB_003196_T.1;AB_003234_T.1;AB_003439_T.1;AB_003852_T.1;AB_004548_T.1;AB_005192_T.1;AB_006442_T.1;AB_007088_T.1;AB_007998_T.1;AB_008250_T.1;AB_008707_T.1;AB_008832_T.1;AB_009126_T.1;AB_009712_T.1;AB_010011_T.1;AB_010336_T.1;AB_011364_T.1;AB_011558_T.1;AB_011887_T.1;AB_012041_T.1;AB_0123…
1	1	10	Healthy	-0.141893439	1.07E-30	6525	77	AB_000148_T.1;AB_000218_T.1;AB_000464_T.1;AB_000540_T.1;AB_001876_T.1;AB_002003_T.1;AB_002301_T.1;AB_002632_T.1;AB_002839_T.1;AB_002966_T.1;AB_003040_T.1;AB_003196_T.1;AB_003234_T.1;AB_003439_T.1;AB_003852_T.1;AB_004536_T.1;AB_004548_T.1;AB_005192_T.1;AB_005323_T.1;AB_006442_T.1;AB_007088_T.1;AB_007998_T.1;AB_008250_T.1;AB_008707_T.1;AB_008832_T.1;AB_009126_T.1;AB_009712_T.1;AB_010011_T.1;AB_0103…
1	1	11	Damaged	0.088898693	3.77E-09	4381	46	AB_000464_T.1;AB_000540_T.1;AB_001416_T.1;AB_001876_T.1;AB_002966_T.1;AB_003234_T.1;AB_003852_T.1;AB_004536_T.1;AB_004548_T.1;AB_006442_T.1;AB_007088_T.1;AB_007998_T.1;AB_008250_T.1;AB_008707_T.1;AB_008832_T.1;AB_009126_T.1;AB_009712_T.1;AB_010011_T.1;AB_010336_T.1;AB_011364_T.1;AB_011887_T.1;AB_012041_T.1;AB_012369_T.1;AB_012375_T.1;AB_012734_T.1;AB_013183_T.1;AB_013357_T.1;AB_014453_T.1;AB_0161…
1	1	11	Healthy	0.059863628	2.19E-05	5021	64	AB_000129_T.1;AB_000464_T.1;AB_000540_T.1;AB_001876_T.1;AB_002003_T.1;AB_002632_T.1;AB_002839_T.1;AB_002966_T.1;AB_003040_T.1;AB_003196_T.1;AB_003234_T.1;AB_003852_T.1;AB_004536_T.1;AB_004548_T.1;AB_004659_T.1;AB_006442_T.1;AB_007088_T.1;AB_007998_T.1;AB_008250_T.1;AB_008707_T.1;AB_008832_T.1;AB_009126_T.1;AB_009712_T.1;AB_009935_T.1;AB_010011_T.1;AB_010336_T.1;AB_011364_T.1;AB_011887_T.1;AB_0120…
1	1	13	Damaged	0.078973735	2.06E-05	2901	45	AB_000129_T.1;AB_000464_T.1;AB_000540_T.1;AB_001416_T.1;AB_001876_T.1;AB_002966_T.1;AB_003234_T.1;AB_003439_T.1;AB_003852_T.1;AB_004040_T.1;AB_004548_T.1;AB_007088_T.1;AB_007470_T.1;AB_007998_T.1;AB_008250_T.1;AB_008707_T.1;AB_008832_T.1;AB_009126_T.1;AB_009712_T.1;AB_010336_T.1;AB_011558_T.1;AB_011887_T.1;AB_012041_T.1;AB_012369_T.1;AB_012375_T.1;AB_012614_T.1;AB_012783_T.1;AB_013183_T.1;AB_0133…
1	1	13	Healthy	0.076070443	1.42E-05	3250	63	AB_000129_T.1;AB_000148_T.1;AB_000218_T.1;AB_000464_T.1;AB_000540_T.1;AB_001876_T.1;AB_002003_T.1;AB_002839_T.1;AB_002966_T.1;AB_003040_T.1;AB_003234_T.1;AB_003439_T.1;AB_003852_T.1;AB_004040_T.1;AB_004548_T.1;AB_005192_T.1;AB_005323_T.1;AB_007088_T.1;AB_007470_T.1;AB_007998_T.1;AB_008250_T.1;AB_008707_T.1;AB_008832_T.1;AB_009126_T.1;AB_009424_T.1;AB_009712_T.1;AB_009935_T.1;AB_010336_T.1;AB_0115…
1	1	14	Damaged	0.067657814	3.20E-08	6668	51	AB_000148_T.1;AB_000464_T.1;AB_000540_T.1;AB_001416_T.1;AB_002301_T.1;AB_002632_T.1;AB_003234_T.1;AB_003852_T.1;AB_004548_T.1;AB_005192_T.1;AB_006442_T.1;AB_007088_T.1;AB_007998_T.1;AB_008250_T.1;AB_008707_T.1;AB_008832_T.1;AB_009024_T.1;AB_009126_T.1;AB_009424_T.1;AB_009712_T.1;AB_010011_T.1;AB_010336_T.1;AB_011364_T.1;AB_011558_T.1;AB_012041_T.1;AB_012369_T.1;AB_012375_T.1;AB_012614_T.1;AB_0127…
1	1	15	Damaged	-0.037191936	0.03212009	3320	44	AB_001876_T.1;AB_002301_T.1;AB_002632_T.1;AB_002966_T.1;AB_003196_T.1;AB_003234_T.1;AB_003439_T.1;AB_003528_T.1;AB_004040_T.1;AB_004536_T.1;AB_004548_T.1;AB_007088_T.1;AB_007470_T.1;AB_007998_T.1;AB_008832_T.1;AB_009024_T.1;AB_009424_T.1;AB_009712_T.1;AB_010011_T.1;AB_011558_T.1;AB_011887_T.1;AB_012041_T.1;AB_012369_T.1;AB_012375_T.1;AB_012614_T.1;AB_012783_T.1;AB_013183_T.1;AB_013719_T.1;AB_0140…
1	1	15	Healthy	-0.060639453	0.000348714	3474	58	AB_000218_T.1;AB_001876_T.1;AB_002632_T.1;AB_002966_T.1;AB_003040_T.1;AB_003196_T.1;AB_003234_T.1;AB_003439_T.1;AB_003528_T.1;AB_004040_T.1;AB_004536_T.1;AB_004548_T.1;AB_004659_T.1;AB_005323_T.1;AB_007088_T.1;AB_007470_T.1;AB_007998_T.1;AB_008832_T.1;AB_009024_T.1;AB_009424_T.1;AB_009712_T.1;AB_010011_T.1;AB_011558_T.1;AB_011887_T.1;AB_012041_T.1;AB_012369_T.1;AB_012375_T.1;AB_012614_T.1;AB_0127…
1	1	16	Damaged	0.168685243	8.31E-15	2090	37	AB_000129_T.1;AB_000148_T.1;AB_001416_T.1;AB_002301_T.1;AB_002632_T.1;AB_003439_T.1;AB_004040_T.1;AB_004548_T.1;AB_005192_T.1;AB_006442_T.1;AB_007088_T.1;AB_007470_T.1;AB_008707_T.1;AB_009024_T.1;AB_009712_T.1;AB_011364_T.1;AB_011887_T.1;AB_012375_T.1;AB_012783_T.1;AB_013357_T.1;AB_014401_T.1;AB_014453_T.1;AB_016156_T.1;AB_016325_T.1;AB_016773_T.1;AB_017230_T.1;AB_020188_T.1;AB_020446_T.1;AB_0224…
1	1	16	Healthy	0.109458392	5.59E-08	2450	61	AB_000129_T.1;AB_000148_T.1;AB_000464_T.1;AB_000540_T.1;AB_001876_T.1;AB_002003_T.1;AB_002301_T.1;AB_002632_T.1;AB_003040_T.1;AB_003439_T.1;AB_003852_T.1;AB_004040_T.1;AB_004548_T.1;AB_004659_T.1;AB_005192_T.1;AB_006442_T.1;AB_007088_T.1;AB_007470_T.1;AB_007998_T.1;AB_008707_T.1;AB_008832_T.1;AB_009024_T.1;AB_009712_T.1;AB_009935_T.1;AB_010336_T.1;AB_011364_T.1;AB_011887_T.1;AB_012041_T.1;AB_0123…
1	1	18	Damaged	0.244620187	7.00E-42	2982	49	AB_000129_T.1;AB_000148_T.1;AB_000540_T.1;AB_001416_T.1;AB_002301_T.1;AB_002632_T.1;AB_003196_T.1;AB_003234_T.1;AB_003439_T.1;AB_003528_T.1;AB_004536_T.1;AB_005192_T.1;AB_006442_T.1;AB_007088_T.1;AB_007470_T.1;AB_008250_T.1;AB_008707_T.1;AB_009024_T.1;AB_009424_T.1;AB_009712_T.1;AB_010336_T.1;AB_011364_T.1;AB_011887_T.1;AB_012369_T.1;AB_012375_T.1;AB_012614_T.1;AB_012734_T.1;AB_012783_T.1;AB_0133…
1	1	18	Healthy	0.1650137	1.77E-19	2954	67	AB_000129_T.1;AB_000148_T.1;AB_000540_T.1;AB_002003_T.1;AB_002301_T.1;AB_002632_T.1;AB_002839_T.1;AB_002966_T.1;AB_003196_T.1;AB_003234_T.1;AB_003439_T.1;AB_003528_T.1;AB_004536_T.1;AB_004659_T.1;AB_005192_T.1;AB_007088_T.1;AB_007470_T.1;AB_008250_T.1;AB_008707_T.1;AB_009024_T.1;AB_009126_T.1;AB_009424_T.1;AB_009712_T.1;AB_009935_T.1;AB_010336_T.1;AB_011887_T.1;AB_012369_T.1;AB_012375_T.1;AB_0126…
1	1	19	Damaged	0.178203259	1.02E-20	2702	40	AB_000129_T.1;AB_001876_T.1;AB_002301_T.1;AB_002632_T.1;AB_003196_T.1;AB_003234_T.1;AB_003439_T.1;AB_004536_T.1;AB_004548_T.1;AB_006442_T.1;AB_007088_T.1;AB_007470_T.1;AB_008250_T.1;AB_009424_T.1;AB_011364_T.1;AB_011558_T.1;AB_012375_T.1;AB_012614_T.1;AB_012783_T.1;AB_013183_T.1;AB_013357_T.1;AB_013719_T.1;AB_014277_T.1;AB_014401_T.1;AB_014453_T.1;AB_016773_T.1;AB_017230_T.1;AB_017825_T.1;AB_0201…
1	1	20	Damaged	-0.26666862	3.08E-43	2579	36	AB_000148_T.1;AB_000540_T.1;AB_001876_T.1;AB_002632_T.1;AB_002966_T.1;AB_003234_T.1;AB_003439_T.1;AB_004548_T.1;AB_005192_T.1;AB_007470_T.1;AB_009126_T.1;AB_010336_T.1;AB_011558_T.1;AB_012369_T.1;AB_012375_T.1;AB_012734_T.1;AB_012783_T.1;AB_013357_T.1;AB_013719_T.1;AB_014075_T.1;AB_014277_T.1;AB_014401_T.1;AB_014453_T.1;AB_016156_T.1;AB_018425_T.1;AB_021998_T.1;AB_022452_T.1;AB_022634_T.1;AB_0234…
1	1	20	Healthy	-0.26084186	3.92E-44	2758	52	AB_000148_T.1;AB_000540_T.1;AB_001876_T.1;AB_002003_T.1;AB_002301_T.1;AB_002632_T.1;AB_002839_T.1;AB_002966_T.1;AB_003040_T.1;AB_003234_T.1;AB_003439_T.1;AB_004548_T.1;AB_005192_T.1;AB_007088_T.1;AB_007470_T.1;AB_009126_T.1;AB_009935_T.1;AB_010336_T.1;AB_011558_T.1;AB_012369_T.1;AB_012375_T.1;AB_012734_T.1;AB_012783_T.1;AB_013357_T.1;AB_013719_T.1;AB_014075_T.1;AB_014277_T.1;AB_014401_T.1;AB_0144…
1	1	21	Damaged	-0.168056213	4.65E-19	2780	44	AB_000129_T.1;AB_000464_T.1;AB_001416_T.1;AB_001876_T.1;AB_002301_T.1;AB_002632_T.1;AB_003196_T.1;AB_003234_T.1;AB_003439_T.1;AB_003852_T.1;AB_004548_T.1;AB_007088_T.1;AB_007998_T.1;AB_008250_T.1;AB_008707_T.1;AB_008832_T.1;AB_009126_T.1;AB_009424_T.1;AB_009712_T.1;AB_011887_T.1;AB_012041_T.1;AB_012375_T.1;AB_013357_T.1;AB_013719_T.1;AB_014075_T.1;AB_014277_T.1;AB_014453_T.1;AB_016325_T.1;AB_0172…
1	1	21	Healthy	-0.109681688	8.12E-10	3120	61	AB_000129_T.1;AB_000218_T.1;AB_000464_T.1;AB_001876_T.1;AB_002003_T.1;AB_002301_T.1;AB_002632_T.1;AB_002966_T.1;AB_003040_T.1;AB_003196_T.1;AB_003234_T.1;AB_003852_T.1;AB_004040_T.1;AB_004548_T.1;AB_005323_T.1;AB_007088_T.1;AB_007470_T.1;AB_007998_T.1;AB_008250_T.1;AB_008707_T.1;AB_008832_T.1;AB_009126_T.1;AB_009424_T.1;AB_009712_T.1;AB_009935_T.1;AB_011887_T.1;AB_012041_T.1;AB_012375_T.1;AB_0133…
1	1	22	Damaged	0.153604431	1.25E-13	2303	39	AB_000129_T.1;AB_000148_T.1;AB_001416_T.1;AB_001876_T.1;AB_002301_T.1;AB_002966_T.1;AB_003196_T.1;AB_003234_T.1;AB_003439_T.1;AB_004536_T.1;AB_005192_T.1;AB_007088_T.1;AB_007470_T.1;AB_007998_T.1;AB_008250_T.1;AB_009126_T.1;AB_009712_T.1;AB_010011_T.1;AB_011558_T.1;AB_012041_T.1;AB_012614_T.1;AB_012783_T.1;AB_013357_T.1;AB_013719_T.1;AB_014075_T.1;AB_014401_T.1;AB_017230_T.1;AB_020188_T.1;AB_0219…
1	1	22	Healthy	0.155041102	2.77E-15	2568	58	AB_000129_T.1;AB_000148_T.1;AB_001876_T.1;AB_002003_T.1;AB_002301_T.1;AB_002839_T.1;AB_002966_T.1;AB_003196_T.1;AB_003234_T.1;AB_003439_T.1;AB_003852_T.1;AB_004536_T.1;AB_004659_T.1;AB_005192_T.1;AB_006442_T.1;AB_007088_T.1;AB_007470_T.1;AB_007998_T.1;AB_008250_T.1;AB_008707_T.1;AB_008832_T.1;AB_009024_T.1;AB_009126_T.1;AB_009712_T.1;AB_009935_T.1;AB_010011_T.1;AB_011364_T.1;AB_011558_T.1;AB_0120…
1	1	23	Damaged	0.181145714	6.21E-24	3053	42	AB_000148_T.1;AB_000464_T.1;AB_002301_T.1;AB_002632_T.1;AB_002966_T.1;AB_003234_T.1;AB_003439_T.1;AB_004040_T.1;AB_004548_T.1;AB_005192_T.1;AB_006442_T.1;AB_007088_T.1;AB_007998_T.1;AB_008250_T.1;AB_008707_T.1;AB_008832_T.1;AB_009126_T.1;AB_011364_T.1;AB_011558_T.1;AB_011887_T.1;AB_012041_T.1;AB_012375_T.1;AB_012734_T.1;AB_013183_T.1;AB_014075_T.1;AB_014277_T.1;AB_014401_T.1;AB_016156_T.1;AB_0172…
1	1	23	Healthy	0.169085944	1.45E-21	3139	63	AB_000148_T.1;AB_000218_T.1;AB_000464_T.1;AB_002003_T.1;AB_002301_T.1;AB_002632_T.1;AB_002966_T.1;AB_003040_T.1;AB_003196_T.1;AB_003234_T.1;AB_003439_T.1;AB_003528_T.1;AB_004040_T.1;AB_004548_T.1;AB_004659_T.1;AB_005192_T.1;AB_005323_T.1;AB_006442_T.1;AB_007088_T.1;AB_007470_T.1;AB_007998_T.1;AB_008250_T.1;AB_008707_T.1;AB_008832_T.1;AB_009024_T.1;AB_009126_T.1;AB_009424_T.1;AB_011364_T.1;AB_0115…
1	1	24	Damaged	0.290755444	2.14E-61	3097	42	AB_000464_T.1;AB_000540_T.1;AB_001416_T.1;AB_002301_T.1;AB_002632_T.1;AB_003196_T.1;AB_003234_T.1;AB_003439_T.1;AB_003852_T.1;AB_004548_T.1;AB_006442_T.1;AB_007088_T.1;AB_007998_T.1;AB_008832_T.1;AB_009024_T.1;AB_009424_T.1;AB_009712_T.1;AB_010011_T.1;AB_010336_T.1;AB_011364_T.1;AB_012041_T.1;AB_012369_T.1;AB_012375_T.1;AB_012614_T.1;AB_012783_T.1;AB_013183_T.1;AB_013357_T.1;AB_013719_T.1;AB_0140…
1	1	24	Healthy	0.207182488	2.15E-31	3099	54	AB_000464_T.1;AB_000540_T.1;AB_002003_T.1;AB_002301_T.1;AB_002632_T.1;AB_003040_T.1;AB_003196_T.1;AB_003234_T.1;AB_003439_T.1;AB_003852_T.1;AB_004548_T.1;AB_004659_T.1;AB_006442_T.1;AB_007088_T.1;AB_007998_T.1;AB_008832_T.1;AB_009024_T.1;AB_009424_T.1;AB_009712_T.1;AB_009935_T.1;AB_010011_T.1;AB_010336_T.1;AB_011364_T.1;AB_012041_T.1;AB_012369_T.1;AB_012375_T.1;AB_012614_T.1;AB_012734_T.1;AB_0127…
1	1	25	Damaged	0.248739047	6.45E-65	4535	46	AB_000129_T.1;AB_000148_T.1;AB_000540_T.1;AB_001416_T.1;AB_001876_T.1;AB_002301_T.1;AB_002632_T.1;AB_002966_T.1;AB_003234_T.1;AB_003528_T.1;AB_004040_T.1;AB_004536_T.1;AB_004548_T.1;AB_005192_T.1;AB_006442_T.1;AB_007088_T.1;AB_007998_T.1;AB_008832_T.1;AB_009024_T.1;AB_009712_T.1;AB_010011_T.1;AB_010336_T.1;AB_011364_T.1;AB_011887_T.1;AB_012041_T.1;AB_012375_T.1;AB_012734_T.1;AB_013357_T.1;AB_0137…
1	1	25	Healthy	0.180905698	1.41E-36	4798	74	AB_000129_T.1;AB_000148_T.1;AB_000218_T.1;AB_000540_T.1;AB_001876_T.1;AB_002003_T.1;AB_002301_T.1;AB_002632_T.1;AB_002966_T.1;AB_003040_T.1;AB_003234_T.1;AB_003528_T.1;AB_004040_T.1;AB_004536_T.1;AB_004548_T.1;AB_004659_T.1;AB_005192_T.1;AB_005323_T.1;AB_006442_T.1;AB_007088_T.1;AB_007998_T.1;AB_008707_T.1;AB_008832_T.1;AB_009024_T.1;AB_009712_T.1;AB_009935_T.1;AB_010011_T.1;AB_010336_T.1;AB_0113…
1	1	26	Damaged	0.085715678	0.00243066	1249	24	AB_000129_T.1;AB_002632_T.1;AB_002966_T.1;AB_003234_T.1;AB_008250_T.1;AB_009024_T.1;AB_009126_T.1;AB_009424_T.1;AB_011558_T.1;AB_012369_T.1;AB_013183_T.1;AB_013357_T.1;AB_013719_T.1;AB_014401_T.1;AB_016156_T.1;AB_016325_T.1;AB_017825_T.1;AB_022342_T.1;AB_022452_T.1;AB_023449_T.1;AB_024621_T.1;AB_025537_T.1;AB_026546_T.1;AB_030604_T.1
1	1	27	Damaged	0.09723139	7.19E-06	2123	35	AB_000129_T.1;AB_000540_T.1;AB_002632_T.1;AB_002966_T.1;AB_003196_T.1;AB_003234_T.1;AB_003439_T.1;AB_003528_T.1;AB_004548_T.1;AB_006442_T.1;AB_008707_T.1;AB_009024_T.1;AB_009126_T.1;AB_010336_T.1;AB_011364_T.1;AB_011558_T.1;AB_012375_T.1;AB_012734_T.1;AB_013357_T.1;AB_013719_T.1;AB_014075_T.1;AB_014401_T.1;AB_016156_T.1;AB_016325_T.1;AB_016773_T.1;AB_017230_T.1;AB_018425_T.1;AB_020446_T.1;AB_0223…
1	1	27	Healthy	0.050371654	0.012165854	2477	55	AB_000129_T.1;AB_000540_T.1;AB_002632_T.1;AB_002839_T.1;AB_002966_T.1;AB_003196_T.1;AB_003234_T.1;AB_003439_T.1;AB_003528_T.1;AB_004536_T.1;AB_004548_T.1;AB_006442_T.1;AB_007470_T.1;AB_008250_T.1;AB_008707_T.1;AB_009024_T.1;AB_009126_T.1;AB_009935_T.1;AB_010336_T.1;AB_011364_T.1;AB_011558_T.1;AB_011887_T.1;AB_012375_T.1;AB_012734_T.1;AB_013357_T.1;AB_013719_T.1;AB_014075_T.1;AB_014277_T.1;AB_0144…
1	1	28	Damaged	0.207367911	2.90E-22	2145	34	AB_000148_T.1;AB_001416_T.1;AB_001876_T.1;AB_002301_T.1;AB_002632_T.1;AB_003196_T.1;AB_003234_T.1;AB_003439_T.1;AB_004536_T.1;AB_004548_T.1;AB_005192_T.1;AB_006442_T.1;AB_008250_T.1;AB_009126_T.1;AB_009712_T.1;AB_011364_T.1;AB_011558_T.1;AB_012375_T.1;AB_012734_T.1;AB_013719_T.1;AB_016325_T.1;AB_017230_T.1;AB_017825_T.1;AB_018425_T.1;AB_020446_T.1;AB_022342_T.1;AB_023449_T.1;AB_024621_T.1;AB_0253…
1	1	28	Healthy	0.181497536	2.87E-17	2135	48	AB_000148_T.1;AB_001876_T.1;AB_002003_T.1;AB_002301_T.1;AB_002632_T.1;AB_002839_T.1;AB_002966_T.1;AB_003196_T.1;AB_003234_T.1;AB_003439_T.1;AB_004536_T.1;AB_004548_T.1;AB_005192_T.1;AB_006442_T.1;AB_008250_T.1;AB_009126_T.1;AB_009712_T.1;AB_009935_T.1;AB_011364_T.1;AB_011558_T.1;AB_012375_T.1;AB_012734_T.1;AB_013719_T.1;AB_014075_T.1;AB_016325_T.1;AB_017230_T.1;AB_017825_T.1;AB_018425_T.1;AB_0189…
1	1	29	Damaged	0.130721056	3.24E-17	4133	39	AB_000148_T.1;AB_001876_T.1;AB_002301_T.1;AB_002632_T.1;AB_002966_T.1;AB_003196_T.1;AB_003439_T.1;AB_004040_T.1;AB_004548_T.1;AB_005192_T.1;AB_006442_T.1;AB_007088_T.1;AB_008707_T.1;AB_009126_T.1;AB_009424_T.1;AB_009712_T.1;AB_011364_T.1;AB_011558_T.1;AB_011887_T.1;AB_012375_T.1;AB_012734_T.1;AB_013719_T.1;AB_014075_T.1;AB_014401_T.1;AB_016156_T.1;AB_016325_T.1;AB_016773_T.1;AB_017825_T.1;AB_0184…
1	1	29	Healthy	0.094877022	1.12E-09	4106	61	AB_000148_T.1;AB_000218_T.1;AB_001876_T.1;AB_002003_T.1;AB_002301_T.1;AB_002632_T.1;AB_002839_T.1;AB_002966_T.1;AB_003196_T.1;AB_003439_T.1;AB_004040_T.1;AB_004548_T.1;AB_005192_T.1;AB_005323_T.1;AB_006442_T.1;AB_007088_T.1;AB_007998_T.1;AB_008707_T.1;AB_009126_T.1;AB_009424_T.1;AB_009712_T.1;AB_009935_T.1;AB_011364_T.1;AB_011558_T.1;AB_011887_T.1;AB_012041_T.1;AB_012375_T.1;AB_012614_T.1;AB_0127…
1	1	30	Damaged	0.362939859	8.85E-64	2015	30	AB_000129_T.1;AB_001416_T.1;AB_002632_T.1;AB_002966_T.1;AB_003196_T.1;AB_003234_T.1;AB_003439_T.1;AB_004040_T.1;AB_004536_T.1;AB_004548_T.1;AB_006442_T.1;AB_009024_T.1;AB_009126_T.1;AB_009712_T.1;AB_011364_T.1;AB_011887_T.1;AB_012375_T.1;AB_012734_T.1;AB_016156_T.1;AB_017825_T.1;AB_018425_T.1;AB_020446_T.1;AB_022452_T.1;AB_022634_T.1;AB_023821_T.1;AB_025537_T.1;AB_026546_T.1;AB_029469_T.1;AB_0306…
1	1	30	Healthy	0.259628867	3.82E-35	2195	51	AB_000129_T.1;AB_000218_T.1;AB_000464_T.1;AB_002003_T.1;AB_002632_T.1;AB_002966_T.1;AB_003040_T.1;AB_003196_T.1;AB_003234_T.1;AB_003439_T.1;AB_003852_T.1;AB_004040_T.1;AB_004536_T.1;AB_004548_T.1;AB_004659_T.1;AB_005323_T.1;AB_006442_T.1;AB_007998_T.1;AB_008832_T.1;AB_009024_T.1;AB_009126_T.1;AB_009712_T.1;AB_009935_T.1;AB_010011_T.1;AB_011364_T.1;AB_011887_T.1;AB_012041_T.1;AB_012375_T.1;AB_0127…
1	1	31	Damaged	-0.051700948	0.003984937	3100	28	AB_000129_T.1;AB_002301_T.1;AB_003196_T.1;AB_003528_T.1;AB_006442_T.1;AB_007088_T.1;AB_007998_T.1;AB_008707_T.1;AB_009024_T.1;AB_009424_T.1;AB_011364_T.1;AB_011558_T.1;AB_011887_T.1;AB_012041_T.1;AB_013357_T.1;AB_013719_T.1;AB_014075_T.1;AB_014401_T.1;AB_016156_T.1;AB_017230_T.1;AB_020188_T.1;AB_022342_T.1;AB_023449_T.1;AB_024290_T.1;AB_024621_T.1;AB_025324_T.1;AB_026546_T.1;AB_030851_T.1
1	1	33	Damaged	0.086632649	2.09E-05	2406	40	AB_000129_T.1;AB_000148_T.1;AB_001416_T.1;AB_001876_T.1;AB_002301_T.1;AB_002632_T.1;AB_003196_T.1;AB_003234_T.1;AB_003439_T.1;AB_005192_T.1;AB_006442_T.1;AB_007088_T.1;AB_007998_T.1;AB_008832_T.1;AB_009024_T.1;AB_009712_T.1;AB_011364_T.1;AB_012041_T.1;AB_012369_T.1;AB_012375_T.1;AB_012734_T.1;AB_013183_T.1;AB_013719_T.1;AB_014075_T.1;AB_014277_T.1;AB_014401_T.1;AB_016773_T.1;AB_017825_T.1;AB_0184…
1	1	33	Healthy	0.05546677	0.007305046	2338	48	AB_000129_T.1;AB_000148_T.1;AB_001876_T.1;AB_002301_T.1;AB_002632_T.1;AB_003196_T.1;AB_003234_T.1;AB_003439_T.1;AB_003528_T.1;AB_004536_T.1;AB_005192_T.1;AB_006442_T.1;AB_007088_T.1;AB_007998_T.1;AB_008250_T.1;AB_008832_T.1;AB_009024_T.1;AB_009424_T.1;AB_009712_T.1;AB_011364_T.1;AB_012041_T.1;AB_012369_T.1;AB_012375_T.1;AB_012734_T.1;AB_013183_T.1;AB_013719_T.1;AB_014075_T.1;AB_014277_T.1;AB_0144…
1	1	34	Damaged	0.081631013	8.39E-06	2971	42	AB_000129_T.1;AB_000148_T.1;AB_000464_T.1;AB_000540_T.1;AB_002301_T.1;AB_002632_T.1;AB_003196_T.1;AB_003234_T.1;AB_003439_T.1;AB_003528_T.1;AB_003852_T.1;AB_005192_T.1;AB_007470_T.1;AB_007998_T.1;AB_008707_T.1;AB_008832_T.1;AB_009024_T.1;AB_010011_T.1;AB_010336_T.1;AB_011558_T.1;AB_012041_T.1;AB_012375_T.1;AB_012734_T.1;AB_014277_T.1;AB_014401_T.1;AB_014453_T.1;AB_016156_T.1;AB_017230_T.1;AB_0178…
1	1	34	Healthy	0.075963983	3.56E-05	2956	58	AB_000129_T.1;AB_000148_T.1;AB_000464_T.1;AB_000540_T.1;AB_002003_T.1;AB_002301_T.1;AB_002632_T.1;AB_003196_T.1;AB_003234_T.1;AB_003439_T.1;AB_003528_T.1;AB_003852_T.1;AB_004548_T.1;AB_004659_T.1;AB_005192_T.1;AB_006442_T.1;AB_007470_T.1;AB_007998_T.1;AB_008707_T.1;AB_008832_T.1;AB_009024_T.1;AB_009935_T.1;AB_010011_T.1;AB_010336_T.1;AB_011364_T.1;AB_011558_T.1;AB_012041_T.1;AB_012375_T.1;AB_0127…
1	1	36	Healthy	0.056587488	0.001225879	3261	53	AB_000129_T.1;AB_000540_T.1;AB_002003_T.1;AB_002301_T.1;AB_002632_T.1;AB_002839_T.1;AB_002966_T.1;AB_003196_T.1;AB_003234_T.1;AB_003439_T.1;AB_004536_T.1;AB_004659_T.1;AB_006442_T.1;AB_007470_T.1;AB_008707_T.1;AB_009126_T.1;AB_009712_T.1;AB_009935_T.1;AB_010336_T.1;AB_011364_T.1;AB_011887_T.1;AB_012369_T.1;AB_012375_T.1;AB_012614_T.1;AB_012734_T.1;AB_012783_T.1;AB_013183_T.1;AB_013357_T.1;AB_0137…
1	1	37	Damaged	-0.478383762	2.73E-68	1176	26	AB_000129_T.1;AB_000148_T.1;AB_002632_T.1;AB_003234_T.1;AB_003439_T.1;AB_005192_T.1;AB_007088_T.1;AB_007998_T.1;AB_008707_T.1;AB_009126_T.1;AB_012041_T.1;AB_012375_T.1;AB_012734_T.1;AB_013357_T.1;AB_013719_T.1;AB_014453_T.1;AB_016156_T.1;AB_016325_T.1;AB_018425_T.1;AB_020188_T.1;AB_020446_T.1;AB_022342_T.1;AB_023821_T.1;AB_024653_T.1;AB_025324_T.1;AB_026546_T.1
1	1	37	Healthy	-0.41425334	2.08E-54	1284	42	AB_000129_T.1;AB_000148_T.1;AB_002632_T.1;AB_003040_T.1;AB_003234_T.1;AB_003439_T.1;AB_004536_T.1;AB_004659_T.1;AB_005192_T.1;AB_007088_T.1;AB_007998_T.1;AB_008707_T.1;AB_009126_T.1;AB_009424_T.1;AB_009935_T.1;AB_012041_T.1;AB_012375_T.1;AB_012734_T.1;AB_013357_T.1;AB_013719_T.1;AB_014453_T.1;AB_016156_T.1;AB_016325_T.1;AB_017825_T.1;AB_018425_T.1;AB_018929_T.1;AB_019030_T.1;AB_020188_T.1;AB_0204…
1	1	38	Damaged	-0.063659867	6.14E-05	3957	37	AB_000464_T.1;AB_002301_T.1;AB_002632_T.1;AB_002966_T.1;AB_003196_T.1;AB_003234_T.1;AB_003439_T.1;AB_003852_T.1;AB_004536_T.1;AB_006442_T.1;AB_007998_T.1;AB_008707_T.1;AB_008832_T.1;AB_009126_T.1;AB_009424_T.1;AB_010011_T.1;AB_011364_T.1;AB_011558_T.1;AB_011887_T.1;AB_012041_T.1;AB_012375_T.1;AB_012614_T.1;AB_012734_T.1;AB_012783_T.1;AB_014277_T.1;AB_014401_T.1;AB_016156_T.1;AB_017825_T.1;AB_0184…
1	1	38	Healthy	-0.044327133	0.003258087	4404	52	AB_000148_T.1;AB_000218_T.1;AB_000464_T.1;AB_002301_T.1;AB_002632_T.1;AB_002839_T.1;AB_002966_T.1;AB_003196_T.1;AB_003234_T.1;AB_003439_T.1;AB_003852_T.1;AB_004536_T.1;AB_005192_T.1;AB_005323_T.1;AB_006442_T.1;AB_007998_T.1;AB_008707_T.1;AB_008832_T.1;AB_009126_T.1;AB_009424_T.1;AB_010011_T.1;AB_011364_T.1;AB_011558_T.1;AB_011887_T.1;AB_012041_T.1;AB_012375_T.1;AB_012614_T.1;AB_012734_T.1;AB_0127…
1	1	39	Damaged	-0.041775926	0.014031649	3457	46	AB_000129_T.1;AB_000148_T.1;AB_001416_T.1;AB_001876_T.1;AB_002301_T.1;AB_002632_T.1;AB_002966_T.1;AB_003196_T.1;AB_003234_T.1;AB_003439_T.1;AB_003852_T.1;AB_004040_T.1;AB_004536_T.1;AB_005192_T.1;AB_006442_T.1;AB_007470_T.1;AB_007998_T.1;AB_008707_T.1;AB_008832_T.1;AB_009126_T.1;AB_009424_T.1;AB_009712_T.1;AB_010011_T.1;AB_011364_T.1;AB_011558_T.1;AB_011887_T.1;AB_012041_T.1;AB_012369_T.1;AB_0127…
1	1	40	Damaged	0.099224735	4.77E-07	2565	47	AB_000129_T.1;AB_000464_T.1;AB_000540_T.1;AB_001416_T.1;AB_002301_T.1;AB_002632_T.1;AB_002966_T.1;AB_003196_T.1;AB_003234_T.1;AB_003439_T.1;AB_006442_T.1;AB_007998_T.1;AB_008250_T.1;AB_008707_T.1;AB_008832_T.1;AB_009024_T.1;AB_009126_T.1;AB_009424_T.1;AB_009712_T.1;AB_010336_T.1;AB_011364_T.1;AB_012041_T.1;AB_012375_T.1;AB_012614_T.1;AB_012734_T.1;AB_013357_T.1;AB_013719_T.1;AB_014075_T.1;AB_0142…
1	1	40	Healthy	0.12763216	7.35E-12	2860	63	AB_000129_T.1;AB_000218_T.1;AB_000464_T.1;AB_000540_T.1;AB_002003_T.1;AB_002301_T.1;AB_002632_T.1;AB_002966_T.1;AB_003196_T.1;AB_003234_T.1;AB_003439_T.1;AB_003852_T.1;AB_004659_T.1;AB_005323_T.1;AB_006442_T.1;AB_007998_T.1;AB_008250_T.1;AB_008707_T.1;AB_008832_T.1;AB_009024_T.1;AB_009126_T.1;AB_009424_T.1;AB_009712_T.1;AB_009935_T.1;AB_010011_T.1;AB_010336_T.1;AB_011364_T.1;AB_012041_T.1;AB_0123…
1	1	41	Damaged	0.417030947	2.26E-101	2394	34	AB_000129_T.1;AB_001416_T.1;AB_002966_T.1;AB_003196_T.1;AB_003234_T.1;AB_003528_T.1;AB_003852_T.1;AB_004040_T.1;AB_004536_T.1;AB_004548_T.1;AB_006442_T.1;AB_007998_T.1;AB_008832_T.1;AB_009024_T.1;AB_009712_T.1;AB_010011_T.1;AB_011364_T.1;AB_011887_T.1;AB_012041_T.1;AB_012783_T.1;AB_013183_T.1;AB_013357_T.1;AB_014401_T.1;AB_016156_T.1;AB_016325_T.1;AB_017825_T.1;AB_020188_T.1;AB_022634_T.1;AB_0238…
1	1	41	Healthy	0.318876871	5.34E-68	2834	48	AB_000129_T.1;AB_000218_T.1;AB_002966_T.1;AB_003196_T.1;AB_003234_T.1;AB_003528_T.1;AB_003852_T.1;AB_004040_T.1;AB_004536_T.1;AB_004548_T.1;AB_004659_T.1;AB_005323_T.1;AB_006442_T.1;AB_007998_T.1;AB_008832_T.1;AB_009024_T.1;AB_009424_T.1;AB_009712_T.1;AB_009935_T.1;AB_010011_T.1;AB_011364_T.1;AB_011887_T.1;AB_012041_T.1;AB_012375_T.1;AB_012783_T.1;AB_013183_T.1;AB_013357_T.1;AB_014277_T.1;AB_0144…
1	1	42	Damaged	-0.334491134	2.68E-65	2457	36	AB_000540_T.1;AB_002301_T.1;AB_002966_T.1;AB_003234_T.1;AB_003439_T.1;AB_003528_T.1;AB_004040_T.1;AB_004536_T.1;AB_004548_T.1;AB_007470_T.1;AB_008250_T.1;AB_008832_T.1;AB_009024_T.1;AB_009126_T.1;AB_009424_T.1;AB_010336_T.1;AB_011887_T.1;AB_012369_T.1;AB_012375_T.1;AB_012734_T.1;AB_013183_T.1;AB_013357_T.1;AB_016325_T.1;AB_016773_T.1;AB_018425_T.1;AB_020188_T.1;AB_022342_T.1;AB_022452_T.1;AB_0226…
1	1	42	Healthy	-0.272011561	6.76E-50	2872	47	AB_000129_T.1;AB_000540_T.1;AB_002003_T.1;AB_002301_T.1;AB_002839_T.1;AB_002966_T.1;AB_003040_T.1;AB_003234_T.1;AB_003439_T.1;AB_003528_T.1;AB_004040_T.1;AB_004536_T.1;AB_004548_T.1;AB_004659_T.1;AB_007470_T.1;AB_008250_T.1;AB_008832_T.1;AB_009024_T.1;AB_009126_T.1;AB_009424_T.1;AB_009935_T.1;AB_010336_T.1;AB_011887_T.1;AB_012369_T.1;AB_012375_T.1;AB_012734_T.1;AB_013357_T.1;AB_016156_T.1;AB_0163…
1	1	43	Damaged	-0.043792458	0.032397549	2387	36	AB_000129_T.1;AB_000540_T.1;AB_001876_T.1;AB_002301_T.1;AB_002632_T.1;AB_003196_T.1;AB_003234_T.1;AB_003439_T.1;AB_003528_T.1;AB_004536_T.1;AB_004548_T.1;AB_007088_T.1;AB_008707_T.1;AB_009024_T.1;AB_009126_T.1;AB_009424_T.1;AB_010336_T.1;AB_012375_T.1;AB_012614_T.1;AB_012734_T.1;AB_013183_T.1;AB_013719_T.1;AB_014075_T.1;AB_014277_T.1;AB_014453_T.1;AB_016325_T.1;AB_017825_T.1;AB_018425_T.1;AB_0204…
1	1	44	Damaged	-0.207484559	1.86E-23	2266	38	AB_000129_T.1;AB_000540_T.1;AB_001876_T.1;AB_002301_T.1;AB_002966_T.1;AB_003196_T.1;AB_003234_T.1;AB_003439_T.1;AB_003528_T.1;AB_004536_T.1;AB_007088_T.1;AB_008250_T.1;AB_009024_T.1;AB_009126_T.1;AB_009424_T.1;AB_010336_T.1;AB_011887_T.1;AB_012369_T.1;AB_012734_T.1;AB_012783_T.1;AB_013719_T.1;AB_014277_T.1;AB_014401_T.1;AB_014453_T.1;AB_016325_T.1;AB_016773_T.1;AB_017825_T.1;AB_018425_T.1;AB_0201…
1	1	44	Healthy	-0.180119394	2.93E-18	2305	45	AB_000129_T.1;AB_000218_T.1;AB_000540_T.1;AB_002003_T.1;AB_002301_T.1;AB_002839_T.1;AB_002966_T.1;AB_003196_T.1;AB_003234_T.1;AB_003439_T.1;AB_003528_T.1;AB_004536_T.1;AB_004659_T.1;AB_005323_T.1;AB_007088_T.1;AB_008250_T.1;AB_009024_T.1;AB_009126_T.1;AB_009424_T.1;AB_010336_T.1;AB_011887_T.1;AB_012369_T.1;AB_012734_T.1;AB_012783_T.1;AB_013719_T.1;AB_014277_T.1;AB_014401_T.1;AB_014453_T.1;AB_0163…
1	1	45	Damaged	-0.21961681	1.91E-15	1280	26	AB_001876_T.1;AB_002966_T.1;AB_003196_T.1;AB_003234_T.1;AB_004040_T.1;AB_007470_T.1;AB_008707_T.1;AB_009024_T.1;AB_009126_T.1;AB_009424_T.1;AB_011558_T.1;AB_011887_T.1;AB_014401_T.1;AB_014453_T.1;AB_016325_T.1;AB_016773_T.1;AB_017230_T.1;AB_017825_T.1;AB_020188_T.1;AB_023449_T.1;AB_023821_T.1;AB_024290_T.1;AB_024621_T.1;AB_025537_T.1;AB_030604_T.1;AB_043152_T.1
1	1	45	Healthy	-0.193555081	9.27E-13	1338	31	AB_000129_T.1;AB_001876_T.1;AB_002301_T.1;AB_003040_T.1;AB_003196_T.1;AB_003234_T.1;AB_004040_T.1;AB_004659_T.1;AB_007470_T.1;AB_008707_T.1;AB_009024_T.1;AB_009126_T.1;AB_009424_T.1;AB_011558_T.1;AB_011887_T.1;AB_014401_T.1;AB_014453_T.1;AB_016325_T.1;AB_016773_T.1;AB_017230_T.1;AB_017825_T.1;AB_019030_T.1;AB_020188_T.1;AB_023449_T.1;AB_023821_T.1;AB_024290_T.1;AB_025537_T.1;AB_029678_T.1;AB_0306…
1	1	46	Healthy	0.119547601	7.52E-07	1703	41	AB_000129_T.1;AB_002632_T.1;AB_002839_T.1;AB_002966_T.1;AB_003234_T.1;AB_003439_T.1;AB_004536_T.1;AB_004548_T.1;AB_004659_T.1;AB_007470_T.1;AB_008707_T.1;AB_009024_T.1;AB_009126_T.1;AB_009424_T.1;AB_009712_T.1;AB_009935_T.1;AB_011887_T.1;AB_012375_T.1;AB_012734_T.1;AB_013357_T.1;AB_013719_T.1;AB_014075_T.1;AB_014277_T.1;AB_014401_T.1;AB_016325_T.1;AB_017230_T.1;AB_018425_T.1;AB_018929_T.1;AB_0190…
1	1	47	Damaged	-0.130112897	1.59E-14	3457	45	AB_000129_T.1;AB_000464_T.1;AB_001876_T.1;AB_002301_T.1;AB_002632_T.1;AB_002966_T.1;AB_003196_T.1;AB_003234_T.1;AB_003528_T.1;AB_003852_T.1;AB_004040_T.1;AB_004536_T.1;AB_007088_T.1;AB_007470_T.1;AB_007998_T.1;AB_008250_T.1;AB_008707_T.1;AB_008832_T.1;AB_009024_T.1;AB_009126_T.1;AB_009424_T.1;AB_009712_T.1;AB_011887_T.1;AB_012041_T.1;AB_012369_T.1;AB_012375_T.1;AB_012614_T.1;AB_012783_T.1;AB_0131…
1	1	47	Healthy	-0.079990185	1.01E-06	3726	56	AB_000129_T.1;AB_000218_T.1;AB_000464_T.1;AB_001876_T.1;AB_002003_T.1;AB_002301_T.1;AB_002632_T.1;AB_002966_T.1;AB_003196_T.1;AB_003234_T.1;AB_003528_T.1;AB_003852_T.1;AB_004040_T.1;AB_004536_T.1;AB_004659_T.1;AB_005323_T.1;AB_007088_T.1;AB_007470_T.1;AB_007998_T.1;AB_008250_T.1;AB_008707_T.1;AB_008832_T.1;AB_009024_T.1;AB_009126_T.1;AB_009424_T.1;AB_009712_T.1;AB_011887_T.1;AB_012041_T.1;AB_0123…
1	1	48	Damaged	0.127969899	2.83E-10	2412	32	AB_000540_T.1;AB_002301_T.1;AB_002966_T.1;AB_003234_T.1;AB_003439_T.1;AB_004040_T.1;AB_004536_T.1;AB_007998_T.1;AB_008707_T.1;AB_009024_T.1;AB_009424_T.1;AB_010011_T.1;AB_010336_T.1;AB_011887_T.1;AB_012041_T.1;AB_012614_T.1;AB_012734_T.1;AB_012783_T.1;AB_016325_T.1;AB_016773_T.1;AB_017825_T.1;AB_018425_T.1;AB_020188_T.1;AB_023449_T.1;AB_023821_T.1;AB_024290_T.1;AB_024621_T.1;AB_024653_T.1;AB_0255…
1	1	48	Healthy	0.071996307	0.000292207	2527	40	AB_000540_T.1;AB_002003_T.1;AB_002301_T.1;AB_003040_T.1;AB_003196_T.1;AB_003234_T.1;AB_003439_T.1;AB_004536_T.1;AB_004659_T.1;AB_006442_T.1;AB_007998_T.1;AB_008707_T.1;AB_009024_T.1;AB_009424_T.1;AB_009935_T.1;AB_010011_T.1;AB_010336_T.1;AB_011364_T.1;AB_012041_T.1;AB_012614_T.1;AB_012734_T.1;AB_012783_T.1;AB_014075_T.1;AB_016325_T.1;AB_016773_T.1;AB_017825_T.1;AB_018425_T.1;AB_018929_T.1;AB_0201…
1	1	49	Damaged	0.158599185	7.02E-19	3094	30	AB_000464_T.1;AB_002301_T.1;AB_002632_T.1;AB_002966_T.1;AB_003234_T.1;AB_003528_T.1;AB_003852_T.1;AB_004040_T.1;AB_004536_T.1;AB_004548_T.1;AB_007998_T.1;AB_008707_T.1;AB_008832_T.1;AB_009024_T.1;AB_011558_T.1;AB_011887_T.1;AB_012041_T.1;AB_012375_T.1;AB_012783_T.1;AB_014277_T.1;AB_016325_T.1;AB_017825_T.1;AB_020188_T.1;AB_020446_T.1;AB_022634_T.1;AB_023821_T.1;AB_025537_T.1;AB_027631_T.1;AB_0308…
1	1	49	Healthy	0.10439174	1.42E-09	3347	47	AB_000218_T.1;AB_000464_T.1;AB_002003_T.1;AB_002301_T.1;AB_002632_T.1;AB_002966_T.1;AB_003040_T.1;AB_003234_T.1;AB_003528_T.1;AB_003852_T.1;AB_004040_T.1;AB_004536_T.1;AB_004548_T.1;AB_004659_T.1;AB_005323_T.1;AB_007998_T.1;AB_008707_T.1;AB_008832_T.1;AB_009024_T.1;AB_009424_T.1;AB_009935_T.1;AB_011558_T.1;AB_011887_T.1;AB_012041_T.1;AB_012375_T.1;AB_012734_T.1;AB_012783_T.1;AB_014277_T.1;AB_0161…
1	1	50	Damaged	0.036555838	0.047109739	2950	35	AB_000464_T.1;AB_001416_T.1;AB_001876_T.1;AB_002301_T.1;AB_002966_T.1;AB_003234_T.1;AB_003528_T.1;AB_003852_T.1;AB_004536_T.1;AB_007998_T.1;AB_008707_T.1;AB_008832_T.1;AB_009024_T.1;AB_009126_T.1;AB_009424_T.1;AB_009712_T.1;AB_010011_T.1;AB_011558_T.1;AB_011887_T.1;AB_012041_T.1;AB_014277_T.1;AB_014453_T.1;AB_016325_T.1;AB_017230_T.1;AB_020188_T.1;AB_021998_T.1;AB_022452_T.1;AB_023449_T.1;AB_0238…
1	1	51	Damaged	0.05487972	0.014973827	1965	35	AB_000129_T.1;AB_000148_T.1;AB_001416_T.1;AB_001876_T.1;AB_003196_T.1;AB_003234_T.1;AB_003439_T.1;AB_003528_T.1;AB_004536_T.1;AB_005192_T.1;AB_007088_T.1;AB_007998_T.1;AB_008250_T.1;AB_008707_T.1;AB_008832_T.1;AB_009024_T.1;AB_009126_T.1;AB_009424_T.1;AB_009712_T.1;AB_010011_T.1;AB_011558_T.1;AB_012041_T.1;AB_014277_T.1;AB_016325_T.1;AB_016773_T.1;AB_020188_T.1;AB_023449_T.1;AB_024290_T.1;AB_0246…
1	1	52	Damaged	0.059625012	0.02092159	1500	24	AB_000148_T.1;AB_001416_T.1;AB_003196_T.1;AB_003234_T.1;AB_003439_T.1;AB_004536_T.1;AB_004548_T.1;AB_005192_T.1;AB_007470_T.1;AB_008250_T.1;AB_008707_T.1;AB_009424_T.1;AB_009712_T.1;AB_012734_T.1;AB_014277_T.1;AB_017825_T.1;AB_018425_T.1;AB_020188_T.1;AB_020446_T.1;AB_022634_T.1;AB_023449_T.1;AB_024621_T.1;AB_025324_T.1;AB_043152_T.1
1	1	52	Healthy	-0.055221158	0.026711504	1610	34	AB_000148_T.1;AB_003196_T.1;AB_003234_T.1;AB_003439_T.1;AB_004536_T.1;AB_004548_T.1;AB_004659_T.1;AB_005192_T.1;AB_007470_T.1;AB_008250_T.1;AB_008707_T.1;AB_009424_T.1;AB_009712_T.1;AB_011364_T.1;AB_012734_T.1;AB_014277_T.1;AB_017825_T.1;AB_018425_T.1;AB_018929_T.1;AB_019030_T.1;AB_020188_T.1;AB_020446_T.1;AB_020911_T.1;AB_022634_T.1;AB_023449_T.1;AB_024621_T.1;AB_025324_T.1;AB_025537_T.1;AB_0265…
1	1	53	Damaged	-0.107327748	3.18E-08	2643	41	AB_000129_T.1;AB_000464_T.1;AB_001876_T.1;AB_002966_T.1;AB_003196_T.1;AB_003234_T.1;AB_003439_T.1;AB_003852_T.1;AB_004040_T.1;AB_004548_T.1;AB_006442_T.1;AB_007088_T.1;AB_007998_T.1;AB_008707_T.1;AB_008832_T.1;AB_009424_T.1;AB_011364_T.1;AB_011558_T.1;AB_011887_T.1;AB_012041_T.1;AB_012369_T.1;AB_012375_T.1;AB_012734_T.1;AB_013183_T.1;AB_013357_T.1;AB_013719_T.1;AB_014277_T.1;AB_016156_T.1;AB_0167…
1	1	53	Healthy	-0.105385735	2.57E-08	2779	56	AB_000129_T.1;AB_000218_T.1;AB_000464_T.1;AB_001876_T.1;AB_002966_T.1;AB_003196_T.1;AB_003234_T.1;AB_003439_T.1;AB_003852_T.1;AB_004040_T.1;AB_004548_T.1;AB_004659_T.1;AB_005323_T.1;AB_006442_T.1;AB_007088_T.1;AB_007998_T.1;AB_008707_T.1;AB_008832_T.1;AB_009424_T.1;AB_009935_T.1;AB_011364_T.1;AB_011558_T.1;AB_011887_T.1;AB_012041_T.1;AB_012369_T.1;AB_012375_T.1;AB_012734_T.1;AB_013183_T.1;AB_0133…
1	1	54	Damaged	-0.294429813	5.02E-66	3251	43	AB_000129_T.1;AB_000540_T.1;AB_002301_T.1;AB_003196_T.1;AB_003234_T.1;AB_003439_T.1;AB_004548_T.1;AB_007998_T.1;AB_008707_T.1;AB_008832_T.1;AB_009024_T.1;AB_009424_T.1;AB_010011_T.1;AB_010336_T.1;AB_011364_T.1;AB_011887_T.1;AB_012041_T.1;AB_012369_T.1;AB_012375_T.1;AB_012614_T.1;AB_012734_T.1;AB_012783_T.1;AB_013183_T.1;AB_013719_T.1;AB_014277_T.1;AB_014453_T.1;AB_017825_T.1;AB_018425_T.1;AB_0201…
1	1	54	Healthy	-0.213936954	3.12E-35	3277	50	AB_000129_T.1;AB_000540_T.1;AB_002301_T.1;AB_003196_T.1;AB_003234_T.1;AB_003439_T.1;AB_004548_T.1;AB_004659_T.1;AB_006442_T.1;AB_007998_T.1;AB_008707_T.1;AB_008832_T.1;AB_009024_T.1;AB_009424_T.1;AB_010011_T.1;AB_010336_T.1;AB_011364_T.1;AB_012041_T.1;AB_012369_T.1;AB_012375_T.1;AB_012614_T.1;AB_012734_T.1;AB_012783_T.1;AB_013183_T.1;AB_013719_T.1;AB_014075_T.1;AB_014277_T.1;AB_014453_T.1;AB_0161…
1	1	55	Damaged	-0.068455024	0.001657778	2109	40	AB_000129_T.1;AB_000148_T.1;AB_000540_T.1;AB_001416_T.1;AB_002632_T.1;AB_003196_T.1;AB_003439_T.1;AB_003528_T.1;AB_005192_T.1;AB_006442_T.1;AB_007088_T.1;AB_007998_T.1;AB_008707_T.1;AB_009024_T.1;AB_009424_T.1;AB_009712_T.1;AB_010336_T.1;AB_011364_T.1;AB_011887_T.1;AB_012041_T.1;AB_012369_T.1;AB_012734_T.1;AB_013357_T.1;AB_013719_T.1;AB_014277_T.1;AB_016156_T.1;AB_016325_T.1;AB_017825_T.1;AB_0184…
1	1	55	Healthy	-0.081168446	0.00022142	2066	45	AB_000129_T.1;AB_000148_T.1;AB_000540_T.1;AB_002632_T.1;AB_003040_T.1;AB_003196_T.1;AB_003439_T.1;AB_003528_T.1;AB_004659_T.1;AB_005192_T.1;AB_006442_T.1;AB_007088_T.1;AB_007998_T.1;AB_008707_T.1;AB_009024_T.1;AB_009424_T.1;AB_009712_T.1;AB_009935_T.1;AB_010336_T.1;AB_011364_T.1;AB_011887_T.1;AB_012041_T.1;AB_012369_T.1;AB_012734_T.1;AB_013357_T.1;AB_013719_T.1;AB_014277_T.1;AB_016156_T.1;AB_0163…
1	1	56	Damaged	-0.152910545	3.09E-13	2249	32	AB_000464_T.1;AB_002966_T.1;AB_003234_T.1;AB_003439_T.1;AB_003852_T.1;AB_004536_T.1;AB_007470_T.1;AB_007998_T.1;AB_008707_T.1;AB_008832_T.1;AB_009126_T.1;AB_010011_T.1;AB_011558_T.1;AB_012041_T.1;AB_012375_T.1;AB_012734_T.1;AB_014277_T.1;AB_014453_T.1;AB_016325_T.1;AB_016773_T.1;AB_017230_T.1;AB_017825_T.1;AB_018425_T.1;AB_020188_T.1;AB_020446_T.1;AB_021998_T.1;AB_025537_T.1;AB_026546_T.1;AB_0276…
1	1	56	Healthy	-0.082593665	3.25E-05	2525	44	AB_000464_T.1;AB_002301_T.1;AB_002632_T.1;AB_002839_T.1;AB_002966_T.1;AB_003196_T.1;AB_003234_T.1;AB_003439_T.1;AB_003852_T.1;AB_004536_T.1;AB_004659_T.1;AB_007470_T.1;AB_007998_T.1;AB_008707_T.1;AB_008832_T.1;AB_009126_T.1;AB_009935_T.1;AB_010011_T.1;AB_011558_T.1;AB_012041_T.1;AB_012375_T.1;AB_012734_T.1;AB_014277_T.1;AB_014453_T.1;AB_016325_T.1;AB_016773_T.1;AB_017230_T.1;AB_017825_T.1;AB_0184…
1	1	58	Damaged	-0.049189915	0.001982621	3951	53	AB_000129_T.1;AB_000148_T.1;AB_000464_T.1;AB_000540_T.1;AB_001416_T.1;AB_002301_T.1;AB_002632_T.1;AB_002966_T.1;AB_003196_T.1;AB_003234_T.1;AB_003852_T.1;AB_004536_T.1;AB_005192_T.1;AB_006442_T.1;AB_007470_T.1;AB_007998_T.1;AB_008250_T.1;AB_008707_T.1;AB_008832_T.1;AB_009126_T.1;AB_009424_T.1;AB_009712_T.1;AB_010011_T.1;AB_010336_T.1;AB_011364_T.1;AB_011558_T.1;AB_012041_T.1;AB_012369_T.1;AB_0123…
1	1	58	Healthy	-0.032707446	0.049004441	3623	66	AB_000129_T.1;AB_000148_T.1;AB_000218_T.1;AB_000464_T.1;AB_000540_T.1;AB_002003_T.1;AB_002301_T.1;AB_002632_T.1;AB_002966_T.1;AB_003196_T.1;AB_003234_T.1;AB_003852_T.1;AB_004536_T.1;AB_004659_T.1;AB_005192_T.1;AB_005323_T.1;AB_006442_T.1;AB_007470_T.1;AB_007998_T.1;AB_008250_T.1;AB_008707_T.1;AB_008832_T.1;AB_009126_T.1;AB_009424_T.1;AB_009712_T.1;AB_009935_T.1;AB_010011_T.1;AB_010336_T.1;AB_0113…
1	1	59	Damaged	-0.246766959	4.39E-25	1706	33	AB_001416_T.1;AB_002301_T.1;AB_002966_T.1;AB_003234_T.1;AB_004040_T.1;AB_004536_T.1;AB_004548_T.1;AB_006442_T.1;AB_008707_T.1;AB_008832_T.1;AB_009424_T.1;AB_009712_T.1;AB_011364_T.1;AB_011558_T.1;AB_011887_T.1;AB_012614_T.1;AB_012734_T.1;AB_012783_T.1;AB_013719_T.1;AB_014075_T.1;AB_014277_T.1;AB_014401_T.1;AB_014453_T.1;AB_016156_T.1;AB_017825_T.1;AB_018425_T.1;AB_023821_T.1;AB_024290_T.1;AB_0246…
1	1	59	Healthy	-0.079889165	0.000754949	1775	40	AB_000129_T.1;AB_000218_T.1;AB_002003_T.1;AB_002301_T.1;AB_002966_T.1;AB_003040_T.1;AB_003234_T.1;AB_004040_T.1;AB_004536_T.1;AB_004548_T.1;AB_005323_T.1;AB_006442_T.1;AB_008707_T.1;AB_008832_T.1;AB_009424_T.1;AB_009712_T.1;AB_011364_T.1;AB_011558_T.1;AB_011887_T.1;AB_012734_T.1;AB_013719_T.1;AB_014075_T.1;AB_014277_T.1;AB_014401_T.1;AB_014453_T.1;AB_016156_T.1;AB_017825_T.1;AB_018425_T.1;AB_0189…
1	1	60	Damaged	-0.211392469	1.17E-21	2002	22	AB_001876_T.1;AB_002966_T.1;AB_003196_T.1;AB_004040_T.1;AB_004548_T.1;AB_008707_T.1;AB_009024_T.1;AB_011887_T.1;AB_012375_T.1;AB_012614_T.1;AB_012734_T.1;AB_012783_T.1;AB_016156_T.1;AB_016325_T.1;AB_017825_T.1;AB_018425_T.1;AB_020188_T.1;AB_022452_T.1;AB_022634_T.1;AB_023449_T.1;AB_026546_T.1;AB_030851_T.1
1	1	60	Healthy	-0.161438104	2.27E-13	2038	36	AB_000218_T.1;AB_001876_T.1;AB_002003_T.1;AB_002301_T.1;AB_002966_T.1;AB_003196_T.1;AB_003234_T.1;AB_004040_T.1;AB_004548_T.1;AB_004659_T.1;AB_005323_T.1;AB_008707_T.1;AB_009024_T.1;AB_011887_T.1;AB_012375_T.1;AB_012614_T.1;AB_012734_T.1;AB_012783_T.1;AB_014075_T.1;AB_016156_T.1;AB_016325_T.1;AB_017825_T.1;AB_018425_T.1;AB_018929_T.1;AB_019437_T.1;AB_019694_T.1;AB_020188_T.1;AB_021688_T.1;AB_0224…
1	1	61	Damaged	-0.043192192	0.018893358	2954	33	AB_000129_T.1;AB_001416_T.1;AB_002301_T.1;AB_002966_T.1;AB_003196_T.1;AB_003234_T.1;AB_003528_T.1;AB_004536_T.1;AB_007470_T.1;AB_007998_T.1;AB_008707_T.1;AB_009024_T.1;AB_009126_T.1;AB_009424_T.1;AB_009712_T.1;AB_012041_T.1;AB_012369_T.1;AB_012734_T.1;AB_013183_T.1;AB_013357_T.1;AB_013719_T.1;AB_014075_T.1;AB_016325_T.1;AB_017825_T.1;AB_018425_T.1;AB_021998_T.1;AB_022342_T.1;AB_022634_T.1;AB_0234…
1	1	62	Damaged	0.120361422	1.87E-13	3712	41	AB_000129_T.1;AB_000148_T.1;AB_000464_T.1;AB_000540_T.1;AB_001876_T.1;AB_002301_T.1;AB_002632_T.1;AB_003196_T.1;AB_003234_T.1;AB_003528_T.1;AB_003852_T.1;AB_004536_T.1;AB_005192_T.1;AB_006442_T.1;AB_007998_T.1;AB_008250_T.1;AB_008707_T.1;AB_008832_T.1;AB_009024_T.1;AB_009126_T.1;AB_009424_T.1;AB_010011_T.1;AB_010336_T.1;AB_011364_T.1;AB_012041_T.1;AB_012375_T.1;AB_012614_T.1;AB_012734_T.1;AB_0142…
1	1	62	Healthy	0.106791671	8.77E-11	3671	50	AB_000129_T.1;AB_000148_T.1;AB_000464_T.1;AB_000540_T.1;AB_001876_T.1;AB_002301_T.1;AB_002632_T.1;AB_003196_T.1;AB_003234_T.1;AB_003439_T.1;AB_003528_T.1;AB_003852_T.1;AB_004536_T.1;AB_005192_T.1;AB_006442_T.1;AB_007088_T.1;AB_007998_T.1;AB_008250_T.1;AB_008707_T.1;AB_008832_T.1;AB_009024_T.1;AB_009126_T.1;AB_009424_T.1;AB_010011_T.1;AB_010336_T.1;AB_011364_T.1;AB_012041_T.1;AB_012375_T.1;AB_0126…
1	1	63	Damaged	-0.05927176	0.004505237	2295	31	AB_000148_T.1;AB_001876_T.1;AB_002301_T.1;AB_002966_T.1;AB_003234_T.1;AB_004536_T.1;AB_004548_T.1;AB_005192_T.1;AB_006442_T.1;AB_008250_T.1;AB_008707_T.1;AB_008832_T.1;AB_009424_T.1;AB_011364_T.1;AB_012734_T.1;AB_012783_T.1;AB_014277_T.1;AB_014401_T.1;AB_014453_T.1;AB_016156_T.1;AB_016773_T.1;AB_017825_T.1;AB_018425_T.1;AB_021998_T.1;AB_022634_T.1;AB_023449_T.1;AB_023821_T.1;AB_024621_T.1;AB_0253…
1	1	63	Healthy	-0.050293323	0.014841369	2346	41	AB_000129_T.1;AB_000148_T.1;AB_000218_T.1;AB_001876_T.1;AB_002301_T.1;AB_002966_T.1;AB_003234_T.1;AB_004536_T.1;AB_004548_T.1;AB_005192_T.1;AB_005323_T.1;AB_006442_T.1;AB_008707_T.1;AB_008832_T.1;AB_009424_T.1;AB_011364_T.1;AB_012734_T.1;AB_012783_T.1;AB_013719_T.1;AB_014277_T.1;AB_014401_T.1;AB_014453_T.1;AB_016156_T.1;AB_016773_T.1;AB_017825_T.1;AB_018425_T.1;AB_018929_T.1;AB_019030_T.1;AB_0194…
1	1	65	Damaged	-0.12953755	1.46E-10	2430	35	AB_000129_T.1;AB_002301_T.1;AB_003196_T.1;AB_003234_T.1;AB_003439_T.1;AB_003528_T.1;AB_004548_T.1;AB_007470_T.1;AB_008707_T.1;AB_009024_T.1;AB_009126_T.1;AB_011887_T.1;AB_012369_T.1;AB_012375_T.1;AB_012614_T.1;AB_012734_T.1;AB_013183_T.1;AB_013357_T.1;AB_014075_T.1;AB_014453_T.1;AB_016325_T.1;AB_017825_T.1;AB_018425_T.1;AB_020188_T.1;AB_020446_T.1;AB_022342_T.1;AB_022452_T.1;AB_023821_T.1;AB_0242…
1	1	65	Healthy	-0.094152904	1.34E-06	2627	40	AB_000129_T.1;AB_002301_T.1;AB_003196_T.1;AB_003234_T.1;AB_003439_T.1;AB_003528_T.1;AB_004548_T.1;AB_004659_T.1;AB_007470_T.1;AB_008707_T.1;AB_009024_T.1;AB_009126_T.1;AB_009935_T.1;AB_011887_T.1;AB_012369_T.1;AB_012614_T.1;AB_012734_T.1;AB_013183_T.1;AB_013357_T.1;AB_014075_T.1;AB_014453_T.1;AB_016325_T.1;AB_017230_T.1;AB_017825_T.1;AB_018425_T.1;AB_018929_T.1;AB_019030_T.1;AB_019694_T.1;AB_0201…
1	1	66	Damaged	-0.442761887	1.61E-70	1447	27	AB_000129_T.1;AB_000540_T.1;AB_002966_T.1;AB_003196_T.1;AB_003234_T.1;AB_004536_T.1;AB_004548_T.1;AB_008250_T.1;AB_009424_T.1;AB_010336_T.1;AB_011558_T.1;AB_011887_T.1;AB_012375_T.1;AB_012614_T.1;AB_012783_T.1;AB_013357_T.1;AB_014075_T.1;AB_016325_T.1;AB_017825_T.1;AB_020188_T.1;AB_022342_T.1;AB_022452_T.1;AB_024290_T.1;AB_024653_T.1;AB_026546_T.1;AB_030604_T.1;AB_030851_T.1
1	1	66	Healthy	-0.35109601	2.83E-46	1553	41	AB_000129_T.1;AB_000218_T.1;AB_000540_T.1;AB_002003_T.1;AB_002632_T.1;AB_002966_T.1;AB_003196_T.1;AB_003234_T.1;AB_003439_T.1;AB_004536_T.1;AB_004548_T.1;AB_004659_T.1;AB_005323_T.1;AB_008250_T.1;AB_009424_T.1;AB_009935_T.1;AB_010336_T.1;AB_011558_T.1;AB_011887_T.1;AB_012369_T.1;AB_012375_T.1;AB_012614_T.1;AB_012783_T.1;AB_013357_T.1;AB_014075_T.1;AB_016325_T.1;AB_017825_T.1;AB_019437_T.1;AB_0201…
1	1	67	Damaged	0.109501038	5.73E-07	2075	35	AB_000129_T.1;AB_000464_T.1;AB_001416_T.1;AB_001876_T.1;AB_002301_T.1;AB_002966_T.1;AB_003234_T.1;AB_003439_T.1;AB_003852_T.1;AB_004040_T.1;AB_006442_T.1;AB_007088_T.1;AB_007470_T.1;AB_007998_T.1;AB_008832_T.1;AB_009024_T.1;AB_009126_T.1;AB_009712_T.1;AB_011364_T.1;AB_011887_T.1;AB_012041_T.1;AB_012614_T.1;AB_012734_T.1;AB_012783_T.1;AB_014401_T.1;AB_016156_T.1;AB_016773_T.1;AB_017825_T.1;AB_0184…
1	1	67	Healthy	0.117919453	1.61E-08	2282	51	AB_000129_T.1;AB_000464_T.1;AB_001876_T.1;AB_002301_T.1;AB_002839_T.1;AB_002966_T.1;AB_003040_T.1;AB_003234_T.1;AB_003439_T.1;AB_003852_T.1;AB_004040_T.1;AB_004536_T.1;AB_006442_T.1;AB_007088_T.1;AB_007470_T.1;AB_007998_T.1;AB_008832_T.1;AB_009024_T.1;AB_009126_T.1;AB_009712_T.1;AB_009935_T.1;AB_011364_T.1;AB_011558_T.1;AB_011887_T.1;AB_012041_T.1;AB_012614_T.1;AB_012734_T.1;AB_012783_T.1;AB_0144…
1	1	68	Damaged	-0.101439516	3.35E-07	2520	33	AB_000129_T.1;AB_000464_T.1;AB_002966_T.1;AB_003196_T.1;AB_003234_T.1;AB_003439_T.1;AB_003852_T.1;AB_004548_T.1;AB_006442_T.1;AB_007998_T.1;AB_008707_T.1;AB_008832_T.1;AB_009024_T.1;AB_009126_T.1;AB_009424_T.1;AB_009712_T.1;AB_010011_T.1;AB_011364_T.1;AB_011558_T.1;AB_012041_T.1;AB_012375_T.1;AB_012614_T.1;AB_012734_T.1;AB_014401_T.1;AB_017825_T.1;AB_018425_T.1;AB_023821_T.1;AB_024621_T.1;AB_0253…
1	1	68	Healthy	-0.084306715	1.54E-05	2623	49	AB_000129_T.1;AB_000464_T.1;AB_002003_T.1;AB_002301_T.1;AB_002839_T.1;AB_002966_T.1;AB_003040_T.1;AB_003196_T.1;AB_003234_T.1;AB_003439_T.1;AB_003852_T.1;AB_004548_T.1;AB_006442_T.1;AB_007088_T.1;AB_007998_T.1;AB_008707_T.1;AB_008832_T.1;AB_009024_T.1;AB_009126_T.1;AB_009424_T.1;AB_009712_T.1;AB_009935_T.1;AB_010011_T.1;AB_011364_T.1;AB_011558_T.1;AB_012041_T.1;AB_012375_T.1;AB_012614_T.1;AB_0127…
1	1	69	Damaged	0.075013429	1.46E-06	4115	44	AB_000129_T.1;AB_000148_T.1;AB_000464_T.1;AB_001416_T.1;AB_001876_T.1;AB_002301_T.1;AB_002966_T.1;AB_003196_T.1;AB_003234_T.1;AB_003439_T.1;AB_003528_T.1;AB_003852_T.1;AB_005192_T.1;AB_007088_T.1;AB_007998_T.1;AB_008250_T.1;AB_008707_T.1;AB_008832_T.1;AB_009024_T.1;AB_009126_T.1;AB_009424_T.1;AB_009712_T.1;AB_010011_T.1;AB_011364_T.1;AB_011558_T.1;AB_011887_T.1;AB_012041_T.1;AB_012734_T.1;AB_0127…
1	1	69	Healthy	0.060404432	0.00010165	4135	58	AB_000129_T.1;AB_000148_T.1;AB_000218_T.1;AB_000464_T.1;AB_001876_T.1;AB_002301_T.1;AB_002839_T.1;AB_002966_T.1;AB_003196_T.1;AB_003234_T.1;AB_003439_T.1;AB_003528_T.1;AB_003852_T.1;AB_005192_T.1;AB_005323_T.1;AB_006442_T.1;AB_007088_T.1;AB_007998_T.1;AB_008250_T.1;AB_008707_T.1;AB_008832_T.1;AB_009024_T.1;AB_009126_T.1;AB_009424_T.1;AB_009712_T.1;AB_009935_T.1;AB_010011_T.1;AB_011364_T.1;AB_0115…
1	1	70	Damaged	-0.273597745	3.53E-16	857	26	AB_000129_T.1;AB_001416_T.1;AB_002301_T.1;AB_003196_T.1;AB_003234_T.1;AB_003439_T.1;AB_004040_T.1;AB_004536_T.1;AB_006442_T.1;AB_008250_T.1;AB_008832_T.1;AB_009024_T.1;AB_009712_T.1;AB_011364_T.1;AB_011887_T.1;AB_014075_T.1;AB_016156_T.1;AB_016773_T.1;AB_017230_T.1;AB_022634_T.1;AB_024290_T.1;AB_024621_T.1;AB_025537_T.1;AB_026546_T.1;AB_029469_T.1;AB_043152_T.1
1	1	70	Healthy	-0.186248602	1.00E-07	806	32	AB_000129_T.1;AB_002301_T.1;AB_003040_T.1;AB_003196_T.1;AB_003234_T.1;AB_003439_T.1;AB_004040_T.1;AB_004536_T.1;AB_006442_T.1;AB_008250_T.1;AB_008832_T.1;AB_009024_T.1;AB_009126_T.1;AB_009712_T.1;AB_009935_T.1;AB_011364_T.1;AB_011887_T.1;AB_014075_T.1;AB_016156_T.1;AB_016773_T.1;AB_017230_T.1;AB_019030_T.1;AB_022634_T.1;AB_023821_T.1;AB_024290_T.1;AB_024621_T.1;AB_025537_T.1;AB_026546_T.1;AB_0295…
1	1	71	Damaged	0.230658436	1.32E-16	1254	25	AB_002301_T.1;AB_002966_T.1;AB_003234_T.1;AB_003439_T.1;AB_003528_T.1;AB_004040_T.1;AB_004536_T.1;AB_004548_T.1;AB_007998_T.1;AB_008250_T.1;AB_008707_T.1;AB_009024_T.1;AB_009712_T.1;AB_011887_T.1;AB_012375_T.1;AB_013357_T.1;AB_014401_T.1;AB_016156_T.1;AB_016325_T.1;AB_020188_T.1;AB_020446_T.1;AB_021998_T.1;AB_026546_T.1;AB_029469_T.1;AB_030604_T.1
1	1	71	Healthy	0.159867509	1.09E-09	1438	43	AB_000129_T.1;AB_000218_T.1;AB_001876_T.1;AB_002301_T.1;AB_002966_T.1;AB_003234_T.1;AB_003439_T.1;AB_003528_T.1;AB_004040_T.1;AB_004536_T.1;AB_004548_T.1;AB_004659_T.1;AB_005323_T.1;AB_007998_T.1;AB_008250_T.1;AB_008707_T.1;AB_009024_T.1;AB_009712_T.1;AB_009935_T.1;AB_011887_T.1;AB_012375_T.1;AB_013357_T.1;AB_013719_T.1;AB_014401_T.1;AB_016156_T.1;AB_016325_T.1;AB_017230_T.1;AB_019030_T.1;AB_0194…
1	1	72	Damaged	0.06795473	0.001499973	2180	36	AB_000129_T.1;AB_000148_T.1;AB_000464_T.1;AB_002301_T.1;AB_002632_T.1;AB_003234_T.1;AB_003852_T.1;AB_004536_T.1;AB_004548_T.1;AB_005192_T.1;AB_006442_T.1;AB_007088_T.1;AB_007998_T.1;AB_008250_T.1;AB_008707_T.1;AB_008832_T.1;AB_009024_T.1;AB_011364_T.1;AB_011887_T.1;AB_012041_T.1;AB_012375_T.1;AB_013719_T.1;AB_014277_T.1;AB_014453_T.1;AB_016156_T.1;AB_016325_T.1;AB_017230_T.1;AB_022342_T.1;AB_0224…
1	1	73	Damaged	-0.047935401	0.023593828	2230	31	AB_000129_T.1;AB_002301_T.1;AB_003234_T.1;AB_003439_T.1;AB_003528_T.1;AB_006442_T.1;AB_007088_T.1;AB_007470_T.1;AB_007998_T.1;AB_008832_T.1;AB_009024_T.1;AB_009424_T.1;AB_010011_T.1;AB_011364_T.1;AB_011558_T.1;AB_012041_T.1;AB_012375_T.1;AB_014075_T.1;AB_014401_T.1;AB_016773_T.1;AB_020446_T.1;AB_021998_T.1;AB_022452_T.1;AB_024290_T.1;AB_025324_T.1;AB_025537_T.1;AB_026546_T.1;AB_029469_T.1;AB_0306…
1	1	73	Healthy	-0.129545085	1.45E-09	2165	39	AB_000129_T.1;AB_000540_T.1;AB_002003_T.1;AB_002301_T.1;AB_003234_T.1;AB_003439_T.1;AB_003528_T.1;AB_006442_T.1;AB_007088_T.1;AB_007470_T.1;AB_007998_T.1;AB_008832_T.1;AB_009024_T.1;AB_009424_T.1;AB_009935_T.1;AB_010011_T.1;AB_010336_T.1;AB_011364_T.1;AB_011558_T.1;AB_012041_T.1;AB_012369_T.1;AB_012375_T.1;AB_014075_T.1;AB_014401_T.1;AB_014453_T.1;AB_016773_T.1;AB_020446_T.1;AB_021998_T.1;AB_0224…
1	1	75	Damaged	-0.091247776	0.000852026	1333	26	AB_000129_T.1;AB_000464_T.1;AB_002632_T.1;AB_003234_T.1;AB_003439_T.1;AB_003852_T.1;AB_007470_T.1;AB_007998_T.1;AB_008832_T.1;AB_011364_T.1;AB_011558_T.1;AB_011887_T.1;AB_012041_T.1;AB_012375_T.1;AB_012614_T.1;AB_012783_T.1;AB_013357_T.1;AB_014075_T.1;AB_014277_T.1;AB_017230_T.1;AB_022452_T.1;AB_023821_T.1;AB_025537_T.1;AB_026546_T.1;AB_027631_T.1;AB_030851_T.1
1	1	75	Healthy	-0.099434141	0.000147587	1452	39	AB_000129_T.1;AB_000464_T.1;AB_002632_T.1;AB_002839_T.1;AB_002966_T.1;AB_003234_T.1;AB_003439_T.1;AB_003852_T.1;AB_007470_T.1;AB_007998_T.1;AB_008832_T.1;AB_009126_T.1;AB_009935_T.1;AB_011364_T.1;AB_011558_T.1;AB_011887_T.1;AB_012041_T.1;AB_012375_T.1;AB_012614_T.1;AB_012783_T.1;AB_013357_T.1;AB_014075_T.1;AB_014277_T.1;AB_016773_T.1;AB_017230_T.1;AB_019030_T.1;AB_019694_T.1;AB_020446_T.1;AB_0209…
1	1	77	Damaged	-0.246189319	4.03E-24	1644	27	AB_000148_T.1;AB_001876_T.1;AB_003234_T.1;AB_003439_T.1;AB_004536_T.1;AB_005192_T.1;AB_006442_T.1;AB_007088_T.1;AB_007998_T.1;AB_009424_T.1;AB_011364_T.1;AB_011887_T.1;AB_012369_T.1;AB_012614_T.1;AB_012783_T.1;AB_013183_T.1;AB_013357_T.1;AB_020188_T.1;AB_022342_T.1;AB_023449_T.1;AB_024290_T.1;AB_024621_T.1;AB_025324_T.1;AB_025537_T.1;AB_029469_T.1;AB_030604_T.1;AB_043152_T.1
1	1	77	Healthy	-0.166413225	1.82E-12	1771	34	AB_000148_T.1;AB_001876_T.1;AB_003234_T.1;AB_003439_T.1;AB_004536_T.1;AB_004659_T.1;AB_005192_T.1;AB_006442_T.1;AB_007088_T.1;AB_007998_T.1;AB_009424_T.1;AB_009935_T.1;AB_011364_T.1;AB_011558_T.1;AB_011887_T.1;AB_012369_T.1;AB_012614_T.1;AB_012783_T.1;AB_013183_T.1;AB_013357_T.1;AB_013719_T.1;AB_019030_T.1;AB_019694_T.1;AB_020188_T.1;AB_020911_T.1;AB_023449_T.1;AB_024290_T.1;AB_024621_T.1;AB_0253…
1	1	79	Damaged	-0.09708251	0.002116054	1000	20	AB_001876_T.1;AB_003234_T.1;AB_003439_T.1;AB_007998_T.1;AB_008250_T.1;AB_008832_T.1;AB_010011_T.1;AB_012041_T.1;AB_012369_T.1;AB_013183_T.1;AB_013719_T.1;AB_016325_T.1;AB_017230_T.1;AB_023449_T.1;AB_023821_T.1;AB_025324_T.1;AB_025537_T.1;AB_026546_T.1;AB_029469_T.1;AB_030604_T.1
1	1	79	Healthy	-0.06845387	0.026474646	1051	36	AB_000540_T.1;AB_001876_T.1;AB_003040_T.1;AB_003234_T.1;AB_003439_T.1;AB_006442_T.1;AB_007998_T.1;AB_008250_T.1;AB_008832_T.1;AB_009024_T.1;AB_009424_T.1;AB_009935_T.1;AB_010011_T.1;AB_010336_T.1;AB_011364_T.1;AB_012041_T.1;AB_012369_T.1;AB_013183_T.1;AB_013719_T.1;AB_016156_T.1;AB_016325_T.1;AB_017230_T.1;AB_019030_T.1;AB_019694_T.1;AB_020911_T.1;AB_021688_T.1;AB_023449_T.1;AB_023821_T.1;AB_0246…
1	1	80	Damaged	0.153247188	1.03E-10	1760	34	AB_000148_T.1;AB_000464_T.1;AB_000540_T.1;AB_002966_T.1;AB_003234_T.1;AB_003852_T.1;AB_004536_T.1;AB_004548_T.1;AB_005192_T.1;AB_007470_T.1;AB_007998_T.1;AB_008832_T.1;AB_009126_T.1;AB_009424_T.1;AB_010011_T.1;AB_010336_T.1;AB_012041_T.1;AB_013357_T.1;AB_013719_T.1;AB_014075_T.1;AB_014401_T.1;AB_014453_T.1;AB_016325_T.1;AB_017230_T.1;AB_021998_T.1;AB_022342_T.1;AB_023449_T.1;AB_024621_T.1;AB_0246…
1	1	80	Healthy	0.160940291	5.36E-14	2159	51	AB_000148_T.1;AB_000464_T.1;AB_000540_T.1;AB_002632_T.1;AB_002839_T.1;AB_002966_T.1;AB_003234_T.1;AB_003528_T.1;AB_003852_T.1;AB_004536_T.1;AB_004548_T.1;AB_005192_T.1;AB_007470_T.1;AB_007998_T.1;AB_008250_T.1;AB_008832_T.1;AB_009024_T.1;AB_009126_T.1;AB_009424_T.1;AB_009935_T.1;AB_010011_T.1;AB_010336_T.1;AB_012041_T.1;AB_012375_T.1;AB_013357_T.1;AB_013719_T.1;AB_014075_T.1;AB_014401_T.1;AB_0144…
1	1	81	Damaged	0.169594451	5.35E-06	712	17	AB_000148_T.1;AB_003234_T.1;AB_004536_T.1;AB_004548_T.1;AB_005192_T.1;AB_006442_T.1;AB_007088_T.1;AB_008250_T.1;AB_008832_T.1;AB_009126_T.1;AB_011364_T.1;AB_012375_T.1;AB_020446_T.1;AB_025324_T.1;AB_025537_T.1;AB_026546_T.1;AB_030604_T.1
1	1	81	Healthy	0.110712556	0.001079166	869	30	AB_000148_T.1;AB_002839_T.1;AB_002966_T.1;AB_003234_T.1;AB_004536_T.1;AB_004548_T.1;AB_005192_T.1;AB_006442_T.1;AB_007088_T.1;AB_007998_T.1;AB_008250_T.1;AB_008832_T.1;AB_009126_T.1;AB_009935_T.1;AB_010011_T.1;AB_011364_T.1;AB_012041_T.1;AB_012375_T.1;AB_013719_T.1;AB_019030_T.1;AB_020446_T.1;AB_020911_T.1;AB_021688_T.1;AB_025324_T.1;AB_025537_T.1;AB_026546_T.1;AB_030604_T.1;AB_030851_T.1;AB_0309…
1	1	82	Damaged	0.396266415	7.03E-46	1186	25	AB_002632_T.1;AB_002966_T.1;AB_003234_T.1;AB_004548_T.1;AB_007088_T.1;AB_007470_T.1;AB_008250_T.1;AB_009126_T.1;AB_011364_T.1;AB_011558_T.1;AB_012369_T.1;AB_012375_T.1;AB_012614_T.1;AB_012783_T.1;AB_013183_T.1;AB_013719_T.1;AB_014075_T.1;AB_014401_T.1;AB_016156_T.1;AB_020446_T.1;AB_022452_T.1;AB_023821_T.1;AB_025324_T.1;AB_025537_T.1;AB_026546_T.1
1	1	82	Healthy	0.138675049	9.88E-07	1236	44	AB_000218_T.1;AB_002003_T.1;AB_002632_T.1;AB_002839_T.1;AB_002966_T.1;AB_003234_T.1;AB_004548_T.1;AB_005323_T.1;AB_007088_T.1;AB_007470_T.1;AB_008250_T.1;AB_009126_T.1;AB_011364_T.1;AB_011558_T.1;AB_012369_T.1;AB_012375_T.1;AB_012614_T.1;AB_012783_T.1;AB_013183_T.1;AB_013719_T.1;AB_014075_T.1;AB_014401_T.1;AB_014453_T.1;AB_016156_T.1;AB_016325_T.1;AB_016773_T.1;AB_019030_T.1;AB_019437_T.1;AB_0196…
1	1	83	Damaged	-0.053184857	0.010012786	2344	29	AB_000148_T.1;AB_000540_T.1;AB_002632_T.1;AB_002966_T.1;AB_003234_T.1;AB_004040_T.1;AB_004536_T.1;AB_004548_T.1;AB_005192_T.1;AB_006442_T.1;AB_009126_T.1;AB_010336_T.1;AB_011364_T.1;AB_011558_T.1;AB_011887_T.1;AB_012369_T.1;AB_012375_T.1;AB_013183_T.1;AB_013357_T.1;AB_013719_T.1;AB_016156_T.1;AB_016325_T.1;AB_022342_T.1;AB_022452_T.1;AB_023821_T.1;AB_024653_T.1;AB_025324_T.1;AB_025537_T.1;AB_0308…
1	1	83	Healthy	-0.125413155	5.65E-11	2711	41	AB_000148_T.1;AB_000218_T.1;AB_000540_T.1;AB_002632_T.1;AB_002966_T.1;AB_003040_T.1;AB_003234_T.1;AB_004040_T.1;AB_004536_T.1;AB_004548_T.1;AB_005192_T.1;AB_005323_T.1;AB_006442_T.1;AB_007088_T.1;AB_009126_T.1;AB_010336_T.1;AB_011364_T.1;AB_011558_T.1;AB_011887_T.1;AB_012369_T.1;AB_012375_T.1;AB_013183_T.1;AB_013357_T.1;AB_013719_T.1;AB_014401_T.1;AB_016156_T.1;AB_016325_T.1;AB_019437_T.1;AB_0196…
1	1	84	Damaged	0.500930051	6.84E-137	2149	26	AB_000540_T.1;AB_001416_T.1;AB_003234_T.1;AB_004536_T.1;AB_004548_T.1;AB_006442_T.1;AB_007088_T.1;AB_009024_T.1;AB_009712_T.1;AB_010336_T.1;AB_011364_T.1;AB_012369_T.1;AB_012375_T.1;AB_012614_T.1;AB_012783_T.1;AB_013183_T.1;AB_013357_T.1;AB_014075_T.1;AB_016156_T.1;AB_017230_T.1;AB_020446_T.1;AB_022342_T.1;AB_022452_T.1;AB_024653_T.1;AB_025537_T.1;AB_030851_T.1
1	1	84	Healthy	0.351416916	2.84E-71	2420	47	AB_000218_T.1;AB_000540_T.1;AB_001876_T.1;AB_002003_T.1;AB_002632_T.1;AB_002966_T.1;AB_003234_T.1;AB_004040_T.1;AB_004536_T.1;AB_004548_T.1;AB_005323_T.1;AB_006442_T.1;AB_007088_T.1;AB_007470_T.1;AB_009024_T.1;AB_009712_T.1;AB_010336_T.1;AB_011364_T.1;AB_011887_T.1;AB_012369_T.1;AB_012375_T.1;AB_012614_T.1;AB_012783_T.1;AB_013183_T.1;AB_013357_T.1;AB_014075_T.1;AB_016156_T.1;AB_017230_T.1;AB_0190…
1	1	85	Damaged	0.143895081	2.10E-07	1290	18	AB_002632_T.1;AB_002966_T.1;AB_003234_T.1;AB_003528_T.1;AB_004040_T.1;AB_009024_T.1;AB_009126_T.1;AB_009712_T.1;AB_011558_T.1;AB_011887_T.1;AB_012375_T.1;AB_013357_T.1;AB_013719_T.1;AB_017230_T.1;AB_023821_T.1;AB_024653_T.1;AB_025537_T.1;AB_030851_T.1
1	1	86	Damaged	0.158707414	6.23E-13	2032	22	AB_001876_T.1;AB_002632_T.1;AB_002966_T.1;AB_003234_T.1;AB_007088_T.1;AB_008250_T.1;AB_009024_T.1;AB_009126_T.1;AB_012375_T.1;AB_013183_T.1;AB_013357_T.1;AB_013719_T.1;AB_014401_T.1;AB_016773_T.1;AB_022342_T.1;AB_022634_T.1;AB_023449_T.1;AB_023821_T.1;AB_025537_T.1;AB_026546_T.1;AB_029469_T.1;AB_030851_T.1
1	1	86	Healthy	0.149922581	2.66E-11	1956	41	AB_001876_T.1;AB_002003_T.1;AB_002632_T.1;AB_002839_T.1;AB_002966_T.1;AB_003234_T.1;AB_003528_T.1;AB_007088_T.1;AB_007998_T.1;AB_008250_T.1;AB_009024_T.1;AB_009126_T.1;AB_009712_T.1;AB_012041_T.1;AB_012375_T.1;AB_012614_T.1;AB_012783_T.1;AB_013183_T.1;AB_013357_T.1;AB_013719_T.1;AB_014401_T.1;AB_016773_T.1;AB_017230_T.1;AB_019030_T.1;AB_020911_T.1;AB_021688_T.1;AB_022342_T.1;AB_022634_T.1;AB_0234…
1	1	87	Damaged	-0.178157978	1.06E-14	1856	24	AB_000540_T.1;AB_001416_T.1;AB_001876_T.1;AB_002632_T.1;AB_002966_T.1;AB_003528_T.1;AB_004548_T.1;AB_007088_T.1;AB_009024_T.1;AB_009126_T.1;AB_009712_T.1;AB_010336_T.1;AB_012369_T.1;AB_013183_T.1;AB_013719_T.1;AB_014401_T.1;AB_017230_T.1;AB_021998_T.1;AB_022634_T.1;AB_023449_T.1;AB_024621_T.1;AB_024653_T.1;AB_025537_T.1;AB_030851_T.1
1	1	87	Healthy	-0.155866967	1.26E-11	1868	47	AB_000218_T.1;AB_000464_T.1;AB_000540_T.1;AB_001876_T.1;AB_002003_T.1;AB_002632_T.1;AB_002839_T.1;AB_002966_T.1;AB_003040_T.1;AB_003528_T.1;AB_003852_T.1;AB_004548_T.1;AB_005323_T.1;AB_007088_T.1;AB_007998_T.1;AB_008832_T.1;AB_009024_T.1;AB_009126_T.1;AB_009712_T.1;AB_010011_T.1;AB_010336_T.1;AB_012041_T.1;AB_012369_T.1;AB_013183_T.1;AB_013719_T.1;AB_014401_T.1;AB_016773_T.1;AB_017230_T.1;AB_0190…
1	1	88	Damaged	-0.138479858	3.81E-14	2960	27	AB_000540_T.1;AB_002632_T.1;AB_002966_T.1;AB_004040_T.1;AB_004548_T.1;AB_006442_T.1;AB_007088_T.1;AB_008250_T.1;AB_009126_T.1;AB_010336_T.1;AB_011364_T.1;AB_011887_T.1;AB_012369_T.1;AB_012375_T.1;AB_013719_T.1;AB_014075_T.1;AB_014401_T.1;AB_014453_T.1;AB_016773_T.1;AB_021998_T.1;AB_022452_T.1;AB_023449_T.1;AB_024621_T.1;AB_024653_T.1;AB_025537_T.1;AB_029469_T.1;AB_030851_T.1
1	1	88	Healthy	-0.15176131	1.12E-16	2953	35	AB_000218_T.1;AB_000540_T.1;AB_002003_T.1;AB_002632_T.1;AB_002966_T.1;AB_004040_T.1;AB_004548_T.1;AB_005323_T.1;AB_006442_T.1;AB_007088_T.1;AB_008250_T.1;AB_008832_T.1;AB_009126_T.1;AB_010336_T.1;AB_011364_T.1;AB_011887_T.1;AB_012369_T.1;AB_012375_T.1;AB_013719_T.1;AB_014075_T.1;AB_014401_T.1;AB_014453_T.1;AB_016773_T.1;AB_019437_T.1;AB_020911_T.1;AB_021998_T.1;AB_022452_T.1;AB_023449_T.1;AB_0246…
1	1	89	Damaged	-0.275628785	3.91E-49	2750	23	AB_001876_T.1;AB_002632_T.1;AB_002966_T.1;AB_004040_T.1;AB_004548_T.1;AB_009024_T.1;AB_009126_T.1;AB_011887_T.1;AB_012375_T.1;AB_014075_T.1;AB_014453_T.1;AB_016156_T.1;AB_017230_T.1;AB_022634_T.1;AB_023449_T.1;AB_024290_T.1;AB_024621_T.1;AB_024653_T.1;AB_025324_T.1;AB_025537_T.1;AB_026546_T.1;AB_029469_T.1;AB_030851_T.1
1	1	89	Healthy	-0.203697053	8.00E-25	2500	35	AB_000218_T.1;AB_001876_T.1;AB_002003_T.1;AB_002632_T.1;AB_002839_T.1;AB_002966_T.1;AB_004040_T.1;AB_004548_T.1;AB_005323_T.1;AB_009024_T.1;AB_009126_T.1;AB_011887_T.1;AB_012375_T.1;AB_014075_T.1;AB_014453_T.1;AB_016156_T.1;AB_017230_T.1;AB_019030_T.1;AB_019437_T.1;AB_020446_T.1;AB_020911_T.1;AB_021688_T.1;AB_022634_T.1;AB_023449_T.1;AB_024290_T.1;AB_024621_T.1;AB_024653_T.1;AB_025324_T.1;AB_0255…
1	1	91	Damaged	0.344389064	1.36E-76	2720	29	AB_000464_T.1;AB_001876_T.1;AB_002632_T.1;AB_002966_T.1;AB_003528_T.1;AB_006442_T.1;AB_007088_T.1;AB_007998_T.1;AB_009024_T.1;AB_009126_T.1;AB_011364_T.1;AB_011887_T.1;AB_012041_T.1;AB_012369_T.1;AB_012375_T.1;AB_012614_T.1;AB_013183_T.1;AB_013719_T.1;AB_014453_T.1;AB_016773_T.1;AB_017230_T.1;AB_020446_T.1;AB_023449_T.1;AB_024290_T.1;AB_024621_T.1;AB_025324_T.1;AB_025537_T.1;AB_027631_T.1;AB_0308…
1	1	91	Healthy	0.3018256	5.06E-60	2798	44	AB_000148_T.1;AB_000464_T.1;AB_001876_T.1;AB_002003_T.1;AB_002632_T.1;AB_002839_T.1;AB_002966_T.1;AB_003528_T.1;AB_003852_T.1;AB_004548_T.1;AB_005192_T.1;AB_006442_T.1;AB_007088_T.1;AB_007998_T.1;AB_008832_T.1;AB_009024_T.1;AB_009126_T.1;AB_011364_T.1;AB_011558_T.1;AB_011887_T.1;AB_012041_T.1;AB_012369_T.1;AB_012375_T.1;AB_012614_T.1;AB_013183_T.1;AB_013719_T.1;AB_014453_T.1;AB_016773_T.1;AB_0172…
1	1	92	Damaged	0.615117727	4.71E-231	2218	30	AB_000148_T.1;AB_000540_T.1;AB_001876_T.1;AB_002966_T.1;AB_003852_T.1;AB_005192_T.1;AB_006442_T.1;AB_007088_T.1;AB_007998_T.1;AB_008832_T.1;AB_009126_T.1;AB_010011_T.1;AB_010336_T.1;AB_011364_T.1;AB_011558_T.1;AB_012041_T.1;AB_012614_T.1;AB_012783_T.1;AB_013183_T.1;AB_013357_T.1;AB_016156_T.1;AB_016773_T.1;AB_020446_T.1;AB_023449_T.1;AB_024621_T.1;AB_024653_T.1;AB_025324_T.1;AB_025537_T.1;AB_0265…
1	1	92	Healthy	0.446901475	2.82E-118	2402	44	AB_000148_T.1;AB_000218_T.1;AB_000540_T.1;AB_001876_T.1;AB_002966_T.1;AB_003852_T.1;AB_004548_T.1;AB_005192_T.1;AB_005323_T.1;AB_006442_T.1;AB_007088_T.1;AB_007470_T.1;AB_007998_T.1;AB_008832_T.1;AB_009126_T.1;AB_009712_T.1;AB_010011_T.1;AB_010336_T.1;AB_011364_T.1;AB_011558_T.1;AB_012041_T.1;AB_012375_T.1;AB_012614_T.1;AB_012783_T.1;AB_013183_T.1;AB_013357_T.1;AB_016156_T.1;AB_016773_T.1;AB_0190…
1	1	93	Damaged	0.130971839	3.62E-14	3318	34	AB_000148_T.1;AB_000464_T.1;AB_000540_T.1;AB_001876_T.1;AB_002632_T.1;AB_002966_T.1;AB_004040_T.1;AB_005192_T.1;AB_007470_T.1;AB_007998_T.1;AB_008832_T.1;AB_009024_T.1;AB_010336_T.1;AB_011558_T.1;AB_011887_T.1;AB_012041_T.1;AB_012369_T.1;AB_013183_T.1;AB_013357_T.1;AB_013719_T.1;AB_014401_T.1;AB_016156_T.1;AB_016773_T.1;AB_017230_T.1;AB_022342_T.1;AB_023449_T.1;AB_024621_T.1;AB_024653_T.1;AB_0253…
1	1	93	Healthy	0.085958572	1.57E-07	3710	51	AB_000148_T.1;AB_000218_T.1;AB_000464_T.1;AB_000540_T.1;AB_001876_T.1;AB_002003_T.1;AB_002632_T.1;AB_002966_T.1;AB_003040_T.1;AB_003852_T.1;AB_004040_T.1;AB_005192_T.1;AB_005323_T.1;AB_007088_T.1;AB_007470_T.1;AB_007998_T.1;AB_008832_T.1;AB_009024_T.1;AB_010011_T.1;AB_010336_T.1;AB_011558_T.1;AB_011887_T.1;AB_012041_T.1;AB_012369_T.1;AB_012375_T.1;AB_013183_T.1;AB_013357_T.1;AB_013719_T.1;AB_0144…
1	1	94	Healthy	-0.06433637	0.000322532	3121	47	AB_000540_T.1;AB_001876_T.1;AB_002003_T.1;AB_002632_T.1;AB_002839_T.1;AB_002966_T.1;AB_003528_T.1;AB_003852_T.1;AB_004040_T.1;AB_006442_T.1;AB_007998_T.1;AB_008832_T.1;AB_009024_T.1;AB_009126_T.1;AB_009712_T.1;AB_010011_T.1;AB_010336_T.1;AB_011364_T.1;AB_011558_T.1;AB_011887_T.1;AB_012041_T.1;AB_012369_T.1;AB_012375_T.1;AB_012614_T.1;AB_012783_T.1;AB_013183_T.1;AB_013357_T.1;AB_013719_T.1;AB_0172…
1	1	95	Damaged	0.087665775	5.46E-08	3832	30	AB_000540_T.1;AB_001416_T.1;AB_002966_T.1;AB_003528_T.1;AB_006442_T.1;AB_007088_T.1;AB_008250_T.1;AB_008832_T.1;AB_009024_T.1;AB_009126_T.1;AB_009712_T.1;AB_010336_T.1;AB_011364_T.1;AB_011558_T.1;AB_011887_T.1;AB_012369_T.1;AB_012783_T.1;AB_013357_T.1;AB_013719_T.1;AB_014075_T.1;AB_016156_T.1;AB_017230_T.1;AB_020446_T.1;AB_022342_T.1;AB_023449_T.1;AB_024290_T.1;AB_024621_T.1;AB_024653_T.1;AB_0294…
1	1	95	Healthy	0.039820452	0.01134544	4042	40	AB_000540_T.1;AB_002003_T.1;AB_002839_T.1;AB_002966_T.1;AB_003040_T.1;AB_003528_T.1;AB_006442_T.1;AB_007088_T.1;AB_008250_T.1;AB_008832_T.1;AB_009024_T.1;AB_009126_T.1;AB_009712_T.1;AB_010336_T.1;AB_011364_T.1;AB_011558_T.1;AB_011887_T.1;AB_012369_T.1;AB_012783_T.1;AB_013357_T.1;AB_013719_T.1;AB_014075_T.1;AB_016156_T.1;AB_017230_T.1;AB_019030_T.1;AB_019694_T.1;AB_020446_T.1;AB_021688_T.1;AB_0219…
1	1	96	Damaged	0.252571745	2.35E-41	2755	27	AB_000148_T.1;AB_000464_T.1;AB_001876_T.1;AB_002632_T.1;AB_002966_T.1;AB_003852_T.1;AB_005192_T.1;AB_007998_T.1;AB_008250_T.1;AB_008832_T.1;AB_009126_T.1;AB_011558_T.1;AB_012041_T.1;AB_012369_T.1;AB_012375_T.1;AB_013183_T.1;AB_014401_T.1;AB_016156_T.1;AB_016773_T.1;AB_022342_T.1;AB_022634_T.1;AB_023449_T.1;AB_024290_T.1;AB_025324_T.1;AB_025537_T.1;AB_027631_T.1;AB_030851_T.1
1	1	96	Healthy	0.224857829	1.88E-31	2626	42	AB_000148_T.1;AB_000464_T.1;AB_001876_T.1;AB_002003_T.1;AB_002632_T.1;AB_002839_T.1;AB_002966_T.1;AB_003040_T.1;AB_003852_T.1;AB_005192_T.1;AB_007998_T.1;AB_008250_T.1;AB_008832_T.1;AB_009126_T.1;AB_009712_T.1;AB_011558_T.1;AB_012041_T.1;AB_012369_T.1;AB_012375_T.1;AB_013183_T.1;AB_014401_T.1;AB_014453_T.1;AB_016156_T.1;AB_016773_T.1;AB_017230_T.1;AB_019030_T.1;AB_021688_T.1;AB_021998_T.1;AB_0223…
1	1	97	Damaged	0.377103275	1.99E-125	3702	29	AB_000464_T.1;AB_000540_T.1;AB_001416_T.1;AB_002632_T.1;AB_002966_T.1;AB_003852_T.1;AB_004040_T.1;AB_004548_T.1;AB_007088_T.1;AB_007998_T.1;AB_008832_T.1;AB_009126_T.1;AB_009712_T.1;AB_010011_T.1;AB_010336_T.1;AB_011558_T.1;AB_011887_T.1;AB_012041_T.1;AB_012375_T.1;AB_013183_T.1;AB_016773_T.1;AB_020446_T.1;AB_021998_T.1;AB_022634_T.1;AB_024621_T.1;AB_024653_T.1;AB_025537_T.1;AB_027631_T.1;AB_0308…
1	1	97	Healthy	0.312605774	1.52E-75	3292	40	AB_000218_T.1;AB_000464_T.1;AB_000540_T.1;AB_001876_T.1;AB_002003_T.1;AB_002632_T.1;AB_002839_T.1;AB_002966_T.1;AB_003852_T.1;AB_004040_T.1;AB_004548_T.1;AB_005323_T.1;AB_007088_T.1;AB_007998_T.1;AB_008832_T.1;AB_009126_T.1;AB_009712_T.1;AB_010011_T.1;AB_010336_T.1;AB_011558_T.1;AB_011887_T.1;AB_012041_T.1;AB_012375_T.1;AB_013183_T.1;AB_016773_T.1;AB_019437_T.1;AB_020446_T.1;AB_021688_T.1;AB_0219…
1	1	99	Damaged	-0.304877318	1.34E-37	1686	25	AB_000540_T.1;AB_002966_T.1;AB_003528_T.1;AB_004040_T.1;AB_007998_T.1;AB_008832_T.1;AB_009024_T.1;AB_009126_T.1;AB_010011_T.1;AB_010336_T.1;AB_011558_T.1;AB_011887_T.1;AB_012041_T.1;AB_013357_T.1;AB_014401_T.1;AB_014453_T.1;AB_020446_T.1;AB_021998_T.1;AB_022634_T.1;AB_023449_T.1;AB_024290_T.1;AB_024621_T.1;AB_024653_T.1;AB_025537_T.1;AB_030851_T.1
1	1	99	Healthy	-0.258324462	9.13E-31	1928	37	AB_000218_T.1;AB_000540_T.1;AB_002003_T.1;AB_002839_T.1;AB_002966_T.1;AB_003528_T.1;AB_004040_T.1;AB_004548_T.1;AB_005323_T.1;AB_007998_T.1;AB_008832_T.1;AB_009024_T.1;AB_009126_T.1;AB_010011_T.1;AB_010336_T.1;AB_011558_T.1;AB_011887_T.1;AB_012041_T.1;AB_013357_T.1;AB_014401_T.1;AB_014453_T.1;AB_019030_T.1;AB_019437_T.1;AB_019694_T.1;AB_020446_T.1;AB_021688_T.1;AB_021998_T.1;AB_022634_T.1;AB_0234…
1	1	100	Damaged	0.160135043	1.28E-15	2464	27	AB_001416_T.1;AB_001876_T.1;AB_002966_T.1;AB_003528_T.1;AB_004040_T.1;AB_004548_T.1;AB_007470_T.1;AB_007998_T.1;AB_009024_T.1;AB_009126_T.1;AB_009712_T.1;AB_011558_T.1;AB_011887_T.1;AB_012041_T.1;AB_012369_T.1;AB_012375_T.1;AB_013183_T.1;AB_014401_T.1;AB_016773_T.1;AB_017230_T.1;AB_020446_T.1;AB_021998_T.1;AB_022342_T.1;AB_022634_T.1;AB_023449_T.1;AB_024290_T.1;AB_024621_T.1
1	1	100	Healthy	0.05310821	0.005160372	2772	44	AB_000148_T.1;AB_000218_T.1;AB_001876_T.1;AB_002839_T.1;AB_002966_T.1;AB_003528_T.1;AB_004040_T.1;AB_004548_T.1;AB_005192_T.1;AB_005323_T.1;AB_007470_T.1;AB_007998_T.1;AB_009024_T.1;AB_009126_T.1;AB_009712_T.1;AB_011558_T.1;AB_011887_T.1;AB_012041_T.1;AB_012369_T.1;AB_012375_T.1;AB_012614_T.1;AB_012783_T.1;AB_013183_T.1;AB_014401_T.1;AB_014453_T.1;AB_016773_T.1;AB_017230_T.1;AB_019030_T.1;AB_0194…
1	1	101	Damaged	-0.225831917	1.89E-29	2428	25	AB_000464_T.1;AB_000540_T.1;AB_001416_T.1;AB_001876_T.1;AB_002966_T.1;AB_003852_T.1;AB_007470_T.1;AB_007998_T.1;AB_008832_T.1;AB_009024_T.1;AB_009126_T.1;AB_009712_T.1;AB_010336_T.1;AB_012041_T.1;AB_013357_T.1;AB_014075_T.1;AB_014453_T.1;AB_017230_T.1;AB_021998_T.1;AB_022452_T.1;AB_023449_T.1;AB_024621_T.1;AB_024653_T.1;AB_025537_T.1;AB_027631_T.1
1	1	101	Healthy	-0.152857588	1.41E-15	2699	33	AB_000464_T.1;AB_000540_T.1;AB_001876_T.1;AB_002839_T.1;AB_002966_T.1;AB_003040_T.1;AB_003528_T.1;AB_003852_T.1;AB_007470_T.1;AB_007998_T.1;AB_008832_T.1;AB_009024_T.1;AB_009126_T.1;AB_009712_T.1;AB_010336_T.1;AB_012041_T.1;AB_013357_T.1;AB_014075_T.1;AB_014453_T.1;AB_017230_T.1;AB_019030_T.1;AB_019694_T.1;AB_021688_T.1;AB_021998_T.1;AB_022452_T.1;AB_023449_T.1;AB_024621_T.1;AB_024653_T.1;AB_0255…
1	1	102	Damaged	0.103560208	3.57E-16	6166	35	AB_000464_T.1;AB_000540_T.1;AB_001416_T.1;AB_001876_T.1;AB_002966_T.1;AB_003528_T.1;AB_003852_T.1;AB_004040_T.1;AB_007088_T.1;AB_007998_T.1;AB_008832_T.1;AB_009024_T.1;AB_009126_T.1;AB_009712_T.1;AB_010011_T.1;AB_010336_T.1;AB_011558_T.1;AB_011887_T.1;AB_012041_T.1;AB_012369_T.1;AB_012614_T.1;AB_012783_T.1;AB_013183_T.1;AB_014075_T.1;AB_014453_T.1;AB_016773_T.1;AB_021998_T.1;AB_022342_T.1;AB_0226…
1	1	102	Healthy	0.070778421	1.72E-08	6331	42	AB_000218_T.1;AB_000464_T.1;AB_000540_T.1;AB_001876_T.1;AB_002966_T.1;AB_003528_T.1;AB_003852_T.1;AB_004040_T.1;AB_005323_T.1;AB_007088_T.1;AB_007470_T.1;AB_007998_T.1;AB_008832_T.1;AB_009024_T.1;AB_009126_T.1;AB_009712_T.1;AB_010011_T.1;AB_010336_T.1;AB_011558_T.1;AB_011887_T.1;AB_012041_T.1;AB_012369_T.1;AB_012614_T.1;AB_012783_T.1;AB_013183_T.1;AB_014075_T.1;AB_014453_T.1;AB_016773_T.1;AB_0194…
1	1	103	Damaged	-0.266369571	4.57E-37	2201	25	AB_000540_T.1;AB_001416_T.1;AB_002966_T.1;AB_007470_T.1;AB_007998_T.1;AB_008832_T.1;AB_009024_T.1;AB_009126_T.1;AB_009712_T.1;AB_010011_T.1;AB_010336_T.1;AB_011887_T.1;AB_012041_T.1;AB_012614_T.1;AB_012783_T.1;AB_016773_T.1;AB_020446_T.1;AB_021998_T.1;AB_022634_T.1;AB_023449_T.1;AB_024290_T.1;AB_024621_T.1;AB_024653_T.1;AB_025537_T.1;AB_029469_T.1
1	1	103	Healthy	-0.220145654	7.74E-28	2410	39	AB_000218_T.1;AB_000540_T.1;AB_002839_T.1;AB_002966_T.1;AB_003040_T.1;AB_005323_T.1;AB_007470_T.1;AB_007998_T.1;AB_008832_T.1;AB_009024_T.1;AB_009126_T.1;AB_009712_T.1;AB_010011_T.1;AB_010336_T.1;AB_011558_T.1;AB_011887_T.1;AB_012041_T.1;AB_012369_T.1;AB_012614_T.1;AB_012783_T.1;AB_013183_T.1;AB_013357_T.1;AB_016773_T.1;AB_019437_T.1;AB_019694_T.1;AB_020446_T.1;AB_021998_T.1;AB_022634_T.1;AB_0234…
1	1	105	Damaged	0.213483476	6.81E-27	2474	25	AB_000464_T.1;AB_001416_T.1;AB_002966_T.1;AB_003528_T.1;AB_007088_T.1;AB_007998_T.1;AB_009024_T.1;AB_009126_T.1;AB_009712_T.1;AB_011558_T.1;AB_011887_T.1;AB_012041_T.1;AB_012614_T.1;AB_012783_T.1;AB_014453_T.1;AB_016773_T.1;AB_017230_T.1;AB_020446_T.1;AB_021998_T.1;AB_022634_T.1;AB_024290_T.1;AB_025324_T.1;AB_025537_T.1;AB_027631_T.1;AB_029469_T.1
1	1	105	Healthy	0.143333304	4.06E-14	2755	33	AB_000464_T.1;AB_002839_T.1;AB_002966_T.1;AB_003040_T.1;AB_003528_T.1;AB_004548_T.1;AB_007088_T.1;AB_007998_T.1;AB_009024_T.1;AB_009126_T.1;AB_009712_T.1;AB_011558_T.1;AB_011887_T.1;AB_012041_T.1;AB_012614_T.1;AB_012783_T.1;AB_014453_T.1;AB_016773_T.1;AB_017230_T.1;AB_019030_T.1;AB_020446_T.1;AB_021688_T.1;AB_021998_T.1;AB_022634_T.1;AB_024290_T.1;AB_025324_T.1;AB_025537_T.1;AB_027631_T.1;AB_0294…
1	1	106	Damaged	0.134284259	2.06E-08	1730	31	AB_000148_T.1;AB_000540_T.1;AB_001416_T.1;AB_002966_T.1;AB_003528_T.1;AB_003852_T.1;AB_004040_T.1;AB_005192_T.1;AB_007088_T.1;AB_007470_T.1;AB_007998_T.1;AB_008250_T.1;AB_008832_T.1;AB_009024_T.1;AB_009126_T.1;AB_009712_T.1;AB_010011_T.1;AB_010336_T.1;AB_011558_T.1;AB_011887_T.1;AB_012041_T.1;AB_012369_T.1;AB_012614_T.1;AB_012783_T.1;AB_013183_T.1;AB_014453_T.1;AB_020446_T.1;AB_024290_T.1;AB_0246…
1	1	106	Healthy	0.109404189	1.73E-06	1902	43	AB_000148_T.1;AB_000218_T.1;AB_000540_T.1;AB_002839_T.1;AB_002966_T.1;AB_003040_T.1;AB_003528_T.1;AB_003852_T.1;AB_004040_T.1;AB_004548_T.1;AB_005192_T.1;AB_005323_T.1;AB_007088_T.1;AB_007470_T.1;AB_007998_T.1;AB_008250_T.1;AB_008832_T.1;AB_009024_T.1;AB_009126_T.1;AB_009712_T.1;AB_010011_T.1;AB_010336_T.1;AB_011558_T.1;AB_011887_T.1;AB_012041_T.1;AB_012369_T.1;AB_012375_T.1;AB_012614_T.1;AB_0127…
1	1	107	Damaged	-0.224837512	2.26E-34	2884	27	AB_000148_T.1;AB_000464_T.1;AB_002966_T.1;AB_003852_T.1;AB_004548_T.1;AB_005192_T.1;AB_007470_T.1;AB_007998_T.1;AB_008250_T.1;AB_008832_T.1;AB_009024_T.1;AB_010011_T.1;AB_011558_T.1;AB_012041_T.1;AB_012369_T.1;AB_012375_T.1;AB_012614_T.1;AB_012783_T.1;AB_013183_T.1;AB_014453_T.1;AB_016773_T.1;AB_020446_T.1;AB_021998_T.1;AB_024653_T.1;AB_025324_T.1;AB_025537_T.1;AB_027631_T.1
1	1	107	Healthy	-0.175639759	1.53E-22	3048	35	AB_000148_T.1;AB_000218_T.1;AB_000464_T.1;AB_002966_T.1;AB_003040_T.1;AB_003852_T.1;AB_004548_T.1;AB_005192_T.1;AB_005323_T.1;AB_007470_T.1;AB_007998_T.1;AB_008250_T.1;AB_008832_T.1;AB_009024_T.1;AB_009126_T.1;AB_010011_T.1;AB_011558_T.1;AB_012041_T.1;AB_012369_T.1;AB_012375_T.1;AB_012614_T.1;AB_012783_T.1;AB_013183_T.1;AB_014453_T.1;AB_016773_T.1;AB_019437_T.1;AB_020446_T.1;AB_021998_T.1;AB_0226…
1	1	108	Damaged	-0.141545685	1.13E-12	2503	29	AB_000464_T.1;AB_000540_T.1;AB_001416_T.1;AB_003528_T.1;AB_004040_T.1;AB_004548_T.1;AB_007470_T.1;AB_007998_T.1;AB_008832_T.1;AB_009024_T.1;AB_009712_T.1;AB_010011_T.1;AB_010336_T.1;AB_011558_T.1;AB_011887_T.1;AB_012041_T.1;AB_012369_T.1;AB_012375_T.1;AB_012614_T.1;AB_012783_T.1;AB_013183_T.1;AB_017230_T.1;AB_022452_T.1;AB_022634_T.1;AB_024290_T.1;AB_024653_T.1;AB_025324_T.1;AB_025537_T.1;AB_0276…
1	1	108	Healthy	-0.119446493	1.20E-09	2575	38	AB_000464_T.1;AB_000540_T.1;AB_003528_T.1;AB_003852_T.1;AB_004040_T.1;AB_004548_T.1;AB_007088_T.1;AB_007470_T.1;AB_007998_T.1;AB_008250_T.1;AB_008832_T.1;AB_009024_T.1;AB_009712_T.1;AB_010011_T.1;AB_010336_T.1;AB_011558_T.1;AB_011887_T.1;AB_012041_T.1;AB_012369_T.1;AB_012375_T.1;AB_012614_T.1;AB_012783_T.1;AB_013183_T.1;AB_017230_T.1;AB_019030_T.1;AB_019694_T.1;AB_021688_T.1;AB_021998_T.1;AB_0224…
1	1	109	Damaged	0.106137199	5.38E-10	3404	35	AB_000148_T.1;AB_000464_T.1;AB_000540_T.1;AB_001416_T.1;AB_002966_T.1;AB_003528_T.1;AB_003852_T.1;AB_004548_T.1;AB_005192_T.1;AB_007088_T.1;AB_007470_T.1;AB_007998_T.1;AB_008250_T.1;AB_008832_T.1;AB_009024_T.1;AB_009126_T.1;AB_009712_T.1;AB_010011_T.1;AB_010336_T.1;AB_011887_T.1;AB_012041_T.1;AB_012375_T.1;AB_012614_T.1;AB_012783_T.1;AB_013357_T.1;AB_016773_T.1;AB_017230_T.1;AB_021998_T.1;AB_0223…
1	1	109	Healthy	0.089846067	5.10E-08	3664	48	AB_000148_T.1;AB_000218_T.1;AB_000464_T.1;AB_000540_T.1;AB_002839_T.1;AB_002966_T.1;AB_003040_T.1;AB_003528_T.1;AB_003852_T.1;AB_004040_T.1;AB_004548_T.1;AB_005192_T.1;AB_005323_T.1;AB_007088_T.1;AB_007470_T.1;AB_007998_T.1;AB_008250_T.1;AB_008832_T.1;AB_009024_T.1;AB_009126_T.1;AB_009712_T.1;AB_010011_T.1;AB_010336_T.1;AB_011887_T.1;AB_012041_T.1;AB_012375_T.1;AB_012614_T.1;AB_012783_T.1;AB_0133…
1	1	110	Damaged	-0.098409217	0.002305603	957	19	AB_001416_T.1;AB_002966_T.1;AB_003528_T.1;AB_004548_T.1;AB_007998_T.1;AB_008250_T.1;AB_008832_T.1;AB_009024_T.1;AB_009126_T.1;AB_009712_T.1;AB_011887_T.1;AB_012041_T.1;AB_012783_T.1;AB_014453_T.1;AB_021998_T.1;AB_022342_T.1;AB_022634_T.1;AB_024290_T.1;AB_025537_T.1
1	1	110	Healthy	-0.172022534	6.80E-08	972	28	AB_002839_T.1;AB_002966_T.1;AB_003040_T.1;AB_003528_T.1;AB_004548_T.1;AB_007998_T.1;AB_008250_T.1;AB_008832_T.1;AB_009024_T.1;AB_009126_T.1;AB_009712_T.1;AB_011887_T.1;AB_012041_T.1;AB_012375_T.1;AB_012783_T.1;AB_014453_T.1;AB_019030_T.1;AB_021688_T.1;AB_021998_T.1;AB_022342_T.1;AB_022452_T.1;AB_022634_T.1;AB_024290_T.1;AB_025537_T.1;AB_029469_T.1;AB_029678_T.1;AB_030151_T.1;AB_030954_T.1
1	1	112	Damaged	-0.20853672	1.26E-18	1748	25	AB_000464_T.1;AB_003852_T.1;AB_004040_T.1;AB_004548_T.1;AB_007470_T.1;AB_007998_T.1;AB_008250_T.1;AB_008832_T.1;AB_009024_T.1;AB_009126_T.1;AB_011887_T.1;AB_012041_T.1;AB_012375_T.1;AB_013183_T.1;AB_013357_T.1;AB_014453_T.1;AB_017230_T.1;AB_021998_T.1;AB_022342_T.1;AB_022452_T.1;AB_022634_T.1;AB_024290_T.1;AB_025537_T.1;AB_027631_T.1;AB_029469_T.1
1	1	112	Healthy	-0.140693181	2.45E-09	1782	30	AB_000464_T.1;AB_003040_T.1;AB_003852_T.1;AB_004040_T.1;AB_004548_T.1;AB_007470_T.1;AB_007998_T.1;AB_008250_T.1;AB_008832_T.1;AB_009024_T.1;AB_009126_T.1;AB_011887_T.1;AB_012041_T.1;AB_012375_T.1;AB_012614_T.1;AB_013183_T.1;AB_013357_T.1;AB_014453_T.1;AB_016773_T.1;AB_017230_T.1;AB_019030_T.1;AB_021998_T.1;AB_022342_T.1;AB_022452_T.1;AB_022634_T.1;AB_024290_T.1;AB_025537_T.1;AB_027631_T.1;AB_0294…
1	1	113	Damaged	0.129149078	3.62E-13	3144	25	AB_000464_T.1;AB_000540_T.1;AB_002966_T.1;AB_003528_T.1;AB_003852_T.1;AB_004040_T.1;AB_004548_T.1;AB_007998_T.1;AB_008250_T.1;AB_008832_T.1;AB_009024_T.1;AB_010011_T.1;AB_010336_T.1;AB_011887_T.1;AB_012041_T.1;AB_012369_T.1;AB_012375_T.1;AB_012614_T.1;AB_012783_T.1;AB_014453_T.1;AB_021998_T.1;AB_024653_T.1;AB_025537_T.1;AB_027631_T.1;AB_029469_T.1
1	1	113	Healthy	0.0610298	0.000686658	3091	31	AB_000218_T.1;AB_000464_T.1;AB_000540_T.1;AB_002966_T.1;AB_003528_T.1;AB_003852_T.1;AB_004040_T.1;AB_004548_T.1;AB_005323_T.1;AB_007998_T.1;AB_008250_T.1;AB_008832_T.1;AB_009024_T.1;AB_010011_T.1;AB_010336_T.1;AB_011887_T.1;AB_012041_T.1;AB_012369_T.1;AB_012375_T.1;AB_012614_T.1;AB_012783_T.1;AB_014453_T.1;AB_019030_T.1;AB_019437_T.1;AB_021998_T.1;AB_024653_T.1;AB_025324_T.1;AB_025537_T.1;AB_0276…
1	1	114	Damaged	0.043417956	0.049460645	2048	18	AB_000464_T.1;AB_002966_T.1;AB_004040_T.1;AB_004548_T.1;AB_007470_T.1;AB_007998_T.1;AB_008832_T.1;AB_009024_T.1;AB_011887_T.1;AB_012041_T.1;AB_012375_T.1;AB_012614_T.1;AB_012783_T.1;AB_014453_T.1;AB_022452_T.1;AB_024290_T.1;AB_025537_T.1;AB_027631_T.1
1	1	114	Healthy	0.052667819	0.014613732	2149	27	AB_000148_T.1;AB_000218_T.1;AB_000464_T.1;AB_002966_T.1;AB_003040_T.1;AB_004040_T.1;AB_004548_T.1;AB_005192_T.1;AB_005323_T.1;AB_007470_T.1;AB_007998_T.1;AB_008832_T.1;AB_009024_T.1;AB_011887_T.1;AB_012041_T.1;AB_012375_T.1;AB_012614_T.1;AB_012783_T.1;AB_014453_T.1;AB_019030_T.1;AB_019437_T.1;AB_022452_T.1;AB_024290_T.1;AB_025324_T.1;AB_025537_T.1;AB_027631_T.1;AB_029678_T.1
1	1	115	Damaged	-0.196318611	4.52E-22	2376	20	AB_002966_T.1;AB_003528_T.1;AB_003852_T.1;AB_004548_T.1;AB_007470_T.1;AB_007998_T.1;AB_008250_T.1;AB_008832_T.1;AB_009024_T.1;AB_009126_T.1;AB_010011_T.1;AB_012041_T.1;AB_012375_T.1;AB_012614_T.1;AB_013183_T.1;AB_016773_T.1;AB_022452_T.1;AB_025324_T.1;AB_025537_T.1;AB_029469_T.1
1	1	115	Healthy	-0.180131229	2.63E-19	2449	27	AB_002839_T.1;AB_002966_T.1;AB_003040_T.1;AB_003528_T.1;AB_003852_T.1;AB_004548_T.1;AB_007470_T.1;AB_007998_T.1;AB_008250_T.1;AB_008832_T.1;AB_009024_T.1;AB_009126_T.1;AB_010011_T.1;AB_011887_T.1;AB_012041_T.1;AB_012375_T.1;AB_012614_T.1;AB_013183_T.1;AB_016773_T.1;AB_021688_T.1;AB_022452_T.1;AB_024290_T.1;AB_025324_T.1;AB_025537_T.1;AB_029469_T.1;AB_029678_T.1;AB_030954_T.1
1	1	116	Damaged	0.130826882	2.64E-10	2315	25	AB_000148_T.1;AB_000464_T.1;AB_000540_T.1;AB_003528_T.1;AB_003852_T.1;AB_004548_T.1;AB_005192_T.1;AB_007470_T.1;AB_007998_T.1;AB_008832_T.1;AB_009024_T.1;AB_009126_T.1;AB_010336_T.1;AB_012041_T.1;AB_012369_T.1;AB_012614_T.1;AB_012783_T.1;AB_013183_T.1;AB_016773_T.1;AB_022452_T.1;AB_024653_T.1;AB_025324_T.1;AB_025537_T.1;AB_027631_T.1;AB_029469_T.1
1	1	116	Healthy	0.070183851	0.00108689	2164	27	AB_000148_T.1;AB_000464_T.1;AB_000540_T.1;AB_003528_T.1;AB_003852_T.1;AB_004548_T.1;AB_005192_T.1;AB_007470_T.1;AB_007998_T.1;AB_008250_T.1;AB_008832_T.1;AB_009024_T.1;AB_009126_T.1;AB_010336_T.1;AB_012041_T.1;AB_012369_T.1;AB_012614_T.1;AB_012783_T.1;AB_013183_T.1;AB_016773_T.1;AB_022452_T.1;AB_024653_T.1;AB_025324_T.1;AB_025537_T.1;AB_027631_T.1;AB_029469_T.1;AB_029678_T.1
1	1	117	Damaged	-0.106292812	1.84E-08	2789	22	AB_000148_T.1;AB_000540_T.1;AB_004548_T.1;AB_005192_T.1;AB_007998_T.1;AB_008250_T.1;AB_008832_T.1;AB_009126_T.1;AB_010011_T.1;AB_010336_T.1;AB_011887_T.1;AB_012041_T.1;AB_012369_T.1;AB_012375_T.1;AB_012614_T.1;AB_012783_T.1;AB_016773_T.1;AB_022452_T.1;AB_024653_T.1;AB_025324_T.1;AB_025537_T.1;AB_029469_T.1
1	1	117	Healthy	-0.094818678	8.73E-07	2681	29	AB_000148_T.1;AB_000464_T.1;AB_000540_T.1;AB_003040_T.1;AB_004548_T.1;AB_005192_T.1;AB_007998_T.1;AB_008250_T.1;AB_008832_T.1;AB_009126_T.1;AB_010011_T.1;AB_010336_T.1;AB_011887_T.1;AB_012041_T.1;AB_012369_T.1;AB_012375_T.1;AB_012614_T.1;AB_012783_T.1;AB_013357_T.1;AB_016773_T.1;AB_019030_T.1;AB_019694_T.1;AB_022342_T.1;AB_022452_T.1;AB_024653_T.1;AB_025324_T.1;AB_025537_T.1;AB_027631_T.1;AB_0294…
1	1	118	Damaged	0.458474188	4.63E-29	533	11	AB_002966_T.1;AB_004040_T.1;AB_004548_T.1;AB_008250_T.1;AB_008832_T.1;AB_009126_T.1;AB_011887_T.1;AB_012783_T.1;AB_024290_T.1;AB_025324_T.1;AB_029469_T.1
1	1	118	Healthy	0.263097426	8.42E-13	716	27	AB_000148_T.1;AB_000218_T.1;AB_002839_T.1;AB_002966_T.1;AB_003040_T.1;AB_003852_T.1;AB_004040_T.1;AB_004548_T.1;AB_005192_T.1;AB_005323_T.1;AB_007998_T.1;AB_008250_T.1;AB_008832_T.1;AB_009126_T.1;AB_010011_T.1;AB_011887_T.1;AB_012041_T.1;AB_012375_T.1;AB_012783_T.1;AB_019437_T.1;AB_021688_T.1;AB_024290_T.1;AB_025324_T.1;AB_025537_T.1;AB_029469_T.1;AB_029678_T.1;AB_030954_T.1
1	1	119	Damaged	-0.347391154	3.45E-30	1016	17	AB_000148_T.1;AB_002966_T.1;AB_004548_T.1;AB_005192_T.1;AB_007998_T.1;AB_008250_T.1;AB_009024_T.1;AB_009126_T.1;AB_011887_T.1;AB_012369_T.1;AB_012375_T.1;AB_013183_T.1;AB_013357_T.1;AB_022342_T.1;AB_024290_T.1;AB_025324_T.1;AB_029469_T.1
1	1	119	Healthy	-0.177642032	1.80E-10	1271	28	AB_000148_T.1;AB_000540_T.1;AB_002839_T.1;AB_002966_T.1;AB_003040_T.1;AB_004548_T.1;AB_005192_T.1;AB_007998_T.1;AB_008250_T.1;AB_008832_T.1;AB_009024_T.1;AB_009126_T.1;AB_010336_T.1;AB_011887_T.1;AB_012369_T.1;AB_012375_T.1;AB_013183_T.1;AB_013357_T.1;AB_019694_T.1;AB_021688_T.1;AB_022342_T.1;AB_022452_T.1;AB_024290_T.1;AB_024653_T.1;AB_025324_T.1;AB_029469_T.1;AB_029678_T.1;AB_030954_T.1
1	1	120	Damaged	-0.337365267	2.11E-54	1999	26	AB_000148_T.1;AB_000464_T.1;AB_000540_T.1;AB_003528_T.1;AB_003852_T.1;AB_004548_T.1;AB_005192_T.1;AB_007998_T.1;AB_008250_T.1;AB_008832_T.1;AB_009024_T.1;AB_009126_T.1;AB_010336_T.1;AB_011887_T.1;AB_012041_T.1;AB_012369_T.1;AB_012375_T.1;AB_013357_T.1;AB_022342_T.1;AB_022452_T.1;AB_024290_T.1;AB_024653_T.1;AB_025324_T.1;AB_025537_T.1;AB_027631_T.1;AB_029469_T.1
1	1	120	Healthy	-0.279257057	6.73E-40	2155	28	AB_000148_T.1;AB_000464_T.1;AB_000540_T.1;AB_003528_T.1;AB_003852_T.1;AB_004548_T.1;AB_005192_T.1;AB_007998_T.1;AB_008250_T.1;AB_008832_T.1;AB_009024_T.1;AB_009126_T.1;AB_010336_T.1;AB_011887_T.1;AB_012041_T.1;AB_012369_T.1;AB_012375_T.1;AB_013357_T.1;AB_019694_T.1;AB_022342_T.1;AB_022452_T.1;AB_024290_T.1;AB_024653_T.1;AB_025324_T.1;AB_025537_T.1;AB_027631_T.1;AB_029469_T.1;AB_029678_T.1
1	1	123	Damaged	-0.1791797	9.45E-19	2398	17	AB_000148_T.1;AB_003528_T.1;AB_003852_T.1;AB_004548_T.1;AB_005192_T.1;AB_007998_T.1;AB_008832_T.1;AB_009024_T.1;AB_009126_T.1;AB_010011_T.1;AB_012041_T.1;AB_012375_T.1;AB_013357_T.1;AB_022342_T.1;AB_022452_T.1;AB_025324_T.1;AB_025537_T.1
1	1	123	Healthy	-0.124070701	1.83E-10	2622	20	AB_000148_T.1;AB_003528_T.1;AB_003852_T.1;AB_004548_T.1;AB_005192_T.1;AB_007998_T.1;AB_008832_T.1;AB_009024_T.1;AB_009126_T.1;AB_010011_T.1;AB_012041_T.1;AB_012375_T.1;AB_013357_T.1;AB_019694_T.1;AB_022342_T.1;AB_022452_T.1;AB_025324_T.1;AB_025537_T.1;AB_029469_T.1;AB_029678_T.1
1	1	125	Damaged	0.280269114	2.40E-17	880	7	AB_002966_T.1;AB_004040_T.1;AB_011887_T.1;AB_013357_T.1;AB_016773_T.1;AB_022342_T.1;AB_025324_T.1
1	1	125	Healthy	0.182691683	4.02E-11	1287	12	AB_000218_T.1;AB_002966_T.1;AB_004040_T.1;AB_005323_T.1;AB_009024_T.1;AB_011887_T.1;AB_013357_T.1;AB_016773_T.1;AB_019437_T.1;AB_019694_T.1;AB_022342_T.1;AB_025324_T.1
1	1	126	Damaged	-0.37481569	3.71E-52	1528	12	AB_000148_T.1;AB_004040_T.1;AB_005192_T.1;AB_007998_T.1;AB_009024_T.1;AB_011887_T.1;AB_012041_T.1;AB_013357_T.1;AB_016773_T.1;AB_022342_T.1;AB_025324_T.1;AB_029469_T.1
1	1	126	Healthy	-0.311568976	7.90E-46	1980	15	AB_000148_T.1;AB_003528_T.1;AB_004040_T.1;AB_005192_T.1;AB_007998_T.1;AB_009024_T.1;AB_011887_T.1;AB_012041_T.1;AB_013357_T.1;AB_016773_T.1;AB_019694_T.1;AB_022342_T.1;AB_025324_T.1;AB_029469_T.1;AB_029678_T.1
1	1	127	Damaged	0.215700541	4.36E-22	1962	16	AB_000464_T.1;AB_003528_T.1;AB_003852_T.1;AB_007998_T.1;AB_008832_T.1;AB_009024_T.1;AB_010011_T.1;AB_011887_T.1;AB_012041_T.1;AB_013357_T.1;AB_022342_T.1;AB_024290_T.1;AB_025324_T.1;AB_025537_T.1;AB_027631_T.1;AB_029469_T.1
1	1	127	Healthy	0.170310425	2.54E-15	2129	20	AB_000148_T.1;AB_000464_T.1;AB_003528_T.1;AB_003852_T.1;AB_005192_T.1;AB_007998_T.1;AB_008832_T.1;AB_009024_T.1;AB_010011_T.1;AB_011887_T.1;AB_012041_T.1;AB_013357_T.1;AB_019694_T.1;AB_022342_T.1;AB_024290_T.1;AB_025324_T.1;AB_025537_T.1;AB_027631_T.1;AB_029469_T.1;AB_029678_T.1
1	1	128	Damaged	-0.895255787	8.15E-142	400	9	AB_000148_T.1;AB_005192_T.1;AB_008832_T.1;AB_011887_T.1;AB_013357_T.1;AB_016773_T.1;AB_024290_T.1;AB_025324_T.1;AB_029469_T.1
1	1	128	Healthy	-0.66924131	8.24E-65	489	11	AB_000148_T.1;AB_005192_T.1;AB_008832_T.1;AB_011887_T.1;AB_013357_T.1;AB_016773_T.1;AB_019694_T.1;AB_024290_T.1;AB_025324_T.1;AB_029469_T.1;AB_029678_T.1
1	1	129	Damaged	-0.411084991	1.45E-08	176	5	AB_007998_T.1;AB_012041_T.1;AB_016773_T.1;AB_022342_T.1;AB_025324_T.1
1	1	129	Healthy	-0.321738664	3.31E-07	241	8	AB_007998_T.1;AB_012041_T.1;AB_013357_T.1;AB_016773_T.1;AB_019694_T.1;AB_022342_T.1;AB_025324_T.1;AB_029678_T.1
1	1	130	Damaged	0.161779053	0.000117116	562	12	AB_000148_T.1;AB_000464_T.1;AB_003852_T.1;AB_005192_T.1;AB_007998_T.1;AB_008832_T.1;AB_011887_T.1;AB_012041_T.1;AB_013357_T.1;AB_025324_T.1;AB_025537_T.1;AB_027631_T.1
1	1	130	Healthy	0.092549989	0.012789256	723	15	AB_000148_T.1;AB_000464_T.1;AB_003852_T.1;AB_005192_T.1;AB_007998_T.1;AB_008832_T.1;AB_011887_T.1;AB_012041_T.1;AB_013357_T.1;AB_019694_T.1;AB_022342_T.1;AB_025324_T.1;AB_025537_T.1;AB_027631_T.1;AB_029678_T.1
1	1	131	Damaged	-0.095301872	4.66E-06	2301	15	AB_000148_T.1;AB_000464_T.1;AB_003852_T.1;AB_005192_T.1;AB_007998_T.1;AB_008832_T.1;AB_010011_T.1;AB_011887_T.1;AB_012041_T.1;AB_013357_T.1;AB_022342_T.1;AB_024290_T.1;AB_025324_T.1;AB_025537_T.1;AB_027631_T.1
1	1	131	Healthy	-0.046207508	0.018527975	2597	17	AB_000148_T.1;AB_000464_T.1;AB_003852_T.1;AB_005192_T.1;AB_007998_T.1;AB_008832_T.1;AB_010011_T.1;AB_011887_T.1;AB_012041_T.1;AB_013357_T.1;AB_019694_T.1;AB_022342_T.1;AB_024290_T.1;AB_025324_T.1;AB_025537_T.1;AB_027631_T.1;AB_029678_T.1
1	1	133	Damaged	0.109597675	8.05E-05	1289	9	AB_000464_T.1;AB_003852_T.1;AB_007998_T.1;AB_008832_T.1;AB_012041_T.1;AB_013357_T.1;AB_022342_T.1;AB_025537_T.1;AB_027631_T.1
1	1	133	Healthy	0.083468377	0.000314929	1859	10	AB_000464_T.1;AB_003852_T.1;AB_007998_T.1;AB_008832_T.1;AB_012041_T.1;AB_013357_T.1;AB_019694_T.1;AB_022342_T.1;AB_025537_T.1;AB_027631_T.1
1	1	135	Damaged	-0.07435333	0.014207261	1087	7	AB_007998_T.1;AB_008832_T.1;AB_010011_T.1;AB_012041_T.1;AB_013357_T.1;AB_022342_T.1;AB_025537_T.1
1	2	0	Damaged	-0.086959928	7.02E-28	15784	63	AB_000576_T.1;AB_000679_T.1;AB_001206_T.1;AB_001356_T.1;AB_001511_T.1;AB_002077_T.1;AB_002469_T.1;AB_002834_T.1;AB_003647_T.1;AB_005132_T.1;AB_005178_T.1;AB_005234_T.1;AB_006220_T.1;AB_007096_T.1;AB_008129_T.1;AB_008372_T.1;AB_008549_T.1;AB_008734_T.1;AB_009841_T.1;AB_010571_T.1;AB_010576_T.1;AB_011051_T.1;AB_011260_T.1;AB_011288_T.1;AB_011485_T.1;AB_011698_T.1;AB_011816_T.1;AB_011949_T.1;AB_0123…
1	2	0	Healthy	-0.080625105	8.58E-25	16210	82	AB_000576_T.1;AB_000679_T.1;AB_001206_T.1;AB_001356_T.1;AB_001420_T.1;AB_001511_T.1;AB_001946_T.1;AB_002077_T.1;AB_002469_T.1;AB_002834_T.1;AB_003647_T.1;AB_005015_T.1;AB_005132_T.1;AB_005178_T.1;AB_005234_T.1;AB_005613_T.1;AB_006220_T.1;AB_007096_T.1;AB_007173_T.1;AB_008129_T.1;AB_008372_T.1;AB_008440_T.1;AB_008549_T.1;AB_008734_T.1;AB_008958_T.1;AB_009841_T.1;AB_010571_T.1;AB_010576_T.1;AB_0110…
1	2	1	Damaged	0.040771604	0.000135891	8753	40	AB_001511_T.1;AB_002834_T.1;AB_005132_T.1;AB_005234_T.1;AB_008372_T.1;AB_008549_T.1;AB_008734_T.1;AB_009841_T.1;AB_010571_T.1;AB_010576_T.1;AB_011051_T.1;AB_011260_T.1;AB_011288_T.1;AB_011698_T.1;AB_011949_T.1;AB_012320_T.1;AB_012375_T.1;AB_012941_T.1;AB_014366_T.1;AB_015233_T.1;AB_015318_T.1;AB_018101_T.1;AB_019340_T.1;AB_020089_T.1;AB_020261_T.1;AB_020410_T.1;AB_020446_T.1;AB_020450_T.1;AB_0207…
1	2	1	Healthy	0.047002643	2.63E-06	9981	61	AB_001356_T.1;AB_001420_T.1;AB_001511_T.1;AB_002834_T.1;AB_005015_T.1;AB_005132_T.1;AB_005234_T.1;AB_005613_T.1;AB_007173_T.1;AB_008372_T.1;AB_008440_T.1;AB_008549_T.1;AB_008734_T.1;AB_008958_T.1;AB_009841_T.1;AB_010571_T.1;AB_010576_T.1;AB_011051_T.1;AB_011260_T.1;AB_011288_T.1;AB_011698_T.1;AB_011816_T.1;AB_011921_T.1;AB_011949_T.1;AB_012320_T.1;AB_012375_T.1;AB_013811_T.1;AB_014256_T.1;AB_0143…
1	2	2	Damaged	0.360230426	2.35E-97	3157	38	AB_000679_T.1;AB_002077_T.1;AB_003647_T.1;AB_005178_T.1;AB_005234_T.1;AB_008372_T.1;AB_008549_T.1;AB_009841_T.1;AB_010571_T.1;AB_010576_T.1;AB_011051_T.1;AB_011288_T.1;AB_011698_T.1;AB_011949_T.1;AB_012320_T.1;AB_012375_T.1;AB_012941_T.1;AB_014366_T.1;AB_015233_T.1;AB_015318_T.1;AB_016718_T.1;AB_018101_T.1;AB_018713_T.1;AB_019339_T.1;AB_019340_T.1;AB_020261_T.1;AB_020410_T.1;AB_020446_T.1;AB_0204…
1	2	2	Healthy	0.107338342	7.07E-11	3670	56	AB_000679_T.1;AB_001420_T.1;AB_001511_T.1;AB_002077_T.1;AB_003647_T.1;AB_005015_T.1;AB_005178_T.1;AB_005234_T.1;AB_005613_T.1;AB_007173_T.1;AB_008372_T.1;AB_008440_T.1;AB_008549_T.1;AB_008958_T.1;AB_009841_T.1;AB_010571_T.1;AB_010576_T.1;AB_011051_T.1;AB_011260_T.1;AB_011288_T.1;AB_011698_T.1;AB_011949_T.1;AB_012320_T.1;AB_012375_T.1;AB_013811_T.1;AB_014256_T.1;AB_014366_T.1;AB_015233_T.1;AB_0153…
1	2	3	Damaged	0.078343672	2.39E-11	7250	57	AB_000576_T.1;AB_000679_T.1;AB_001206_T.1;AB_001356_T.1;AB_001511_T.1;AB_002469_T.1;AB_002834_T.1;AB_003647_T.1;AB_005132_T.1;AB_005234_T.1;AB_006220_T.1;AB_007096_T.1;AB_008129_T.1;AB_008372_T.1;AB_008549_T.1;AB_008734_T.1;AB_009841_T.1;AB_010571_T.1;AB_010576_T.1;AB_011051_T.1;AB_011260_T.1;AB_011288_T.1;AB_011698_T.1;AB_011949_T.1;AB_012320_T.1;AB_012375_T.1;AB_013904_T.1;AB_014366_T.1;AB_0152…
1	2	3	Healthy	0.072874651	6.55E-11	8012	76	AB_000576_T.1;AB_000679_T.1;AB_001206_T.1;AB_001356_T.1;AB_001420_T.1;AB_001511_T.1;AB_001946_T.1;AB_002469_T.1;AB_002834_T.1;AB_003647_T.1;AB_005015_T.1;AB_005132_T.1;AB_005178_T.1;AB_005234_T.1;AB_005613_T.1;AB_006220_T.1;AB_007096_T.1;AB_007173_T.1;AB_008129_T.1;AB_008372_T.1;AB_008440_T.1;AB_008549_T.1;AB_008734_T.1;AB_008958_T.1;AB_009841_T.1;AB_010571_T.1;AB_010576_T.1;AB_011051_T.1;AB_0112…
1	2	4	Damaged	-0.229206387	2.54E-78	6507	46	AB_000679_T.1;AB_001356_T.1;AB_001511_T.1;AB_002077_T.1;AB_002834_T.1;AB_005132_T.1;AB_005178_T.1;AB_005234_T.1;AB_006220_T.1;AB_007096_T.1;AB_008129_T.1;AB_008549_T.1;AB_008734_T.1;AB_010571_T.1;AB_010576_T.1;AB_011051_T.1;AB_011260_T.1;AB_011485_T.1;AB_011698_T.1;AB_011816_T.1;AB_011949_T.1;AB_012320_T.1;AB_012375_T.1;AB_012941_T.1;AB_014366_T.1;AB_014683_T.1;AB_015233_T.1;AB_015318_T.1;AB_0167…
1	2	4	Healthy	-0.189303425	1.86E-60	7374	63	AB_000679_T.1;AB_001356_T.1;AB_001420_T.1;AB_001511_T.1;AB_002077_T.1;AB_002834_T.1;AB_005015_T.1;AB_005132_T.1;AB_005178_T.1;AB_005234_T.1;AB_005613_T.1;AB_006220_T.1;AB_007096_T.1;AB_007173_T.1;AB_008129_T.1;AB_008372_T.1;AB_008549_T.1;AB_008734_T.1;AB_010571_T.1;AB_010576_T.1;AB_011051_T.1;AB_011260_T.1;AB_011485_T.1;AB_011698_T.1;AB_011816_T.1;AB_011949_T.1;AB_012320_T.1;AB_012375_T.1;AB_0138…
1	2	5	Damaged	0.14392003	3.83E-40	8406	40	AB_000576_T.1;AB_001356_T.1;AB_001511_T.1;AB_002077_T.1;AB_002834_T.1;AB_005234_T.1;AB_006220_T.1;AB_007096_T.1;AB_008129_T.1;AB_008372_T.1;AB_008549_T.1;AB_008734_T.1;AB_010571_T.1;AB_010576_T.1;AB_011051_T.1;AB_011698_T.1;AB_011816_T.1;AB_011949_T.1;AB_012320_T.1;AB_012375_T.1;AB_013904_T.1;AB_014366_T.1;AB_015318_T.1;AB_017094_T.1;AB_018713_T.1;AB_019339_T.1;AB_020089_T.1;AB_020261_T.1;AB_0204…
1	2	5	Healthy	0.114885223	1.77E-26	8537	64	AB_000576_T.1;AB_001206_T.1;AB_001356_T.1;AB_001420_T.1;AB_001511_T.1;AB_002077_T.1;AB_002834_T.1;AB_005015_T.1;AB_005132_T.1;AB_005234_T.1;AB_005613_T.1;AB_006220_T.1;AB_007096_T.1;AB_007173_T.1;AB_008129_T.1;AB_008372_T.1;AB_008440_T.1;AB_008549_T.1;AB_008734_T.1;AB_009841_T.1;AB_010571_T.1;AB_010576_T.1;AB_011051_T.1;AB_011698_T.1;AB_011816_T.1;AB_011949_T.1;AB_012320_T.1;AB_012375_T.1;AB_0127…
1	2	6	Damaged	0.237837574	2.57E-73	5636	38	AB_001206_T.1;AB_002077_T.1;AB_002469_T.1;AB_005132_T.1;AB_005178_T.1;AB_005234_T.1;AB_006220_T.1;AB_007096_T.1;AB_008129_T.1;AB_008549_T.1;AB_010571_T.1;AB_010576_T.1;AB_011051_T.1;AB_011485_T.1;AB_011698_T.1;AB_011816_T.1;AB_012320_T.1;AB_012375_T.1;AB_013904_T.1;AB_014366_T.1;AB_015233_T.1;AB_015318_T.1;AB_017094_T.1;AB_018101_T.1;AB_018713_T.1;AB_019340_T.1;AB_020446_T.1;AB_020450_T.1;AB_0207…
1	2	6	Healthy	0.197904631	1.71E-50	5592	57	AB_000679_T.1;AB_001206_T.1;AB_001946_T.1;AB_002077_T.1;AB_002469_T.1;AB_005132_T.1;AB_005178_T.1;AB_005234_T.1;AB_006220_T.1;AB_007096_T.1;AB_007173_T.1;AB_008129_T.1;AB_008440_T.1;AB_008549_T.1;AB_008734_T.1;AB_008958_T.1;AB_010571_T.1;AB_010576_T.1;AB_011051_T.1;AB_011288_T.1;AB_011485_T.1;AB_011698_T.1;AB_011816_T.1;AB_011921_T.1;AB_012320_T.1;AB_012375_T.1;AB_012787_T.1;AB_013904_T.1;AB_0143…
1	2	8	Damaged	0.098933416	1.25E-06	2391	40	AB_000679_T.1;AB_001356_T.1;AB_002077_T.1;AB_002834_T.1;AB_003647_T.1;AB_005178_T.1;AB_005234_T.1;AB_006220_T.1;AB_008129_T.1;AB_008372_T.1;AB_009841_T.1;AB_010571_T.1;AB_011051_T.1;AB_011260_T.1;AB_011288_T.1;AB_011485_T.1;AB_011698_T.1;AB_011816_T.1;AB_011949_T.1;AB_012375_T.1;AB_012941_T.1;AB_014683_T.1;AB_015233_T.1;AB_017094_T.1;AB_018101_T.1;AB_019340_T.1;AB_020410_T.1;AB_020446_T.1;AB_0207…
1	2	9	Damaged	-0.04877829	0.002551331	3824	46	AB_000576_T.1;AB_000679_T.1;AB_001206_T.1;AB_001511_T.1;AB_002077_T.1;AB_002469_T.1;AB_002834_T.1;AB_005132_T.1;AB_007096_T.1;AB_008372_T.1;AB_008549_T.1;AB_008734_T.1;AB_010571_T.1;AB_010576_T.1;AB_011051_T.1;AB_011288_T.1;AB_011816_T.1;AB_011949_T.1;AB_012320_T.1;AB_012375_T.1;AB_012941_T.1;AB_013904_T.1;AB_014366_T.1;AB_014683_T.1;AB_015318_T.1;AB_016718_T.1;AB_017094_T.1;AB_018101_T.1;AB_0187…
1	2	9	Healthy	-0.049093648	0.001241062	4324	66	AB_000576_T.1;AB_000679_T.1;AB_001206_T.1;AB_001511_T.1;AB_001946_T.1;AB_002077_T.1;AB_002469_T.1;AB_002834_T.1;AB_003647_T.1;AB_005015_T.1;AB_005132_T.1;AB_005613_T.1;AB_007096_T.1;AB_007173_T.1;AB_008372_T.1;AB_008440_T.1;AB_008549_T.1;AB_008734_T.1;AB_008958_T.1;AB_010571_T.1;AB_010576_T.1;AB_011051_T.1;AB_011288_T.1;AB_011485_T.1;AB_011816_T.1;AB_011949_T.1;AB_012320_T.1;AB_012375_T.1;AB_0127…
1	2	10	Damaged	0.198995406	4.07E-46	5033	45	AB_000576_T.1;AB_000679_T.1;AB_001206_T.1;AB_002077_T.1;AB_002469_T.1;AB_002834_T.1;AB_003647_T.1;AB_005178_T.1;AB_005234_T.1;AB_006220_T.1;AB_007096_T.1;AB_008549_T.1;AB_010571_T.1;AB_011051_T.1;AB_011288_T.1;AB_011698_T.1;AB_011816_T.1;AB_011949_T.1;AB_012320_T.1;AB_012375_T.1;AB_013904_T.1;AB_014683_T.1;AB_015233_T.1;AB_015318_T.1;AB_016718_T.1;AB_017094_T.1;AB_018713_T.1;AB_019339_T.1;AB_0193…
1	2	10	Healthy	0.181414429	1.42E-37	4907	58	AB_000576_T.1;AB_000679_T.1;AB_001206_T.1;AB_001420_T.1;AB_001946_T.1;AB_002077_T.1;AB_002469_T.1;AB_002834_T.1;AB_003647_T.1;AB_005178_T.1;AB_005234_T.1;AB_005613_T.1;AB_006220_T.1;AB_007096_T.1;AB_007173_T.1;AB_008129_T.1;AB_008440_T.1;AB_008549_T.1;AB_008958_T.1;AB_010571_T.1;AB_011051_T.1;AB_011288_T.1;AB_011485_T.1;AB_011698_T.1;AB_011816_T.1;AB_011921_T.1;AB_011949_T.1;AB_012320_T.1;AB_0123…
1	2	11	Healthy	-0.044233643	0.00671586	3754	51	AB_000576_T.1;AB_001206_T.1;AB_001420_T.1;AB_001946_T.1;AB_002077_T.1;AB_002469_T.1;AB_002834_T.1;AB_003647_T.1;AB_005015_T.1;AB_005178_T.1;AB_005613_T.1;AB_007173_T.1;AB_008129_T.1;AB_008958_T.1;AB_009841_T.1;AB_010571_T.1;AB_011288_T.1;AB_011921_T.1;AB_011949_T.1;AB_012320_T.1;AB_012375_T.1;AB_012787_T.1;AB_013811_T.1;AB_013904_T.1;AB_014683_T.1;AB_015233_T.1;AB_015318_T.1;AB_016718_T.1;AB_0170…
1	2	12	Damaged	0.093319757	2.17E-11	5126	50	AB_000576_T.1;AB_000679_T.1;AB_001206_T.1;AB_001356_T.1;AB_001511_T.1;AB_002077_T.1;AB_002834_T.1;AB_003647_T.1;AB_005234_T.1;AB_006220_T.1;AB_007096_T.1;AB_008129_T.1;AB_008372_T.1;AB_008734_T.1;AB_009841_T.1;AB_010571_T.1;AB_011260_T.1;AB_011288_T.1;AB_011485_T.1;AB_011698_T.1;AB_011816_T.1;AB_011949_T.1;AB_012375_T.1;AB_013904_T.1;AB_014683_T.1;AB_015233_T.1;AB_016718_T.1;AB_017094_T.1;AB_0181…
1	2	12	Healthy	0.098802607	8.80E-13	5211	63	AB_000576_T.1;AB_000679_T.1;AB_001206_T.1;AB_001356_T.1;AB_001511_T.1;AB_002077_T.1;AB_002834_T.1;AB_003647_T.1;AB_005015_T.1;AB_005234_T.1;AB_005613_T.1;AB_006220_T.1;AB_007096_T.1;AB_007173_T.1;AB_008129_T.1;AB_008372_T.1;AB_008734_T.1;AB_008958_T.1;AB_009841_T.1;AB_010571_T.1;AB_011260_T.1;AB_011288_T.1;AB_011485_T.1;AB_011698_T.1;AB_011816_T.1;AB_011921_T.1;AB_011949_T.1;AB_012375_T.1;AB_0127…
1	2	13	Damaged	0.064654379	0.002253232	2230	36	AB_000576_T.1;AB_001206_T.1;AB_001356_T.1;AB_002469_T.1;AB_002834_T.1;AB_003647_T.1;AB_005132_T.1;AB_007096_T.1;AB_008129_T.1;AB_008372_T.1;AB_008734_T.1;AB_009841_T.1;AB_010571_T.1;AB_010576_T.1;AB_011288_T.1;AB_011485_T.1;AB_011949_T.1;AB_012375_T.1;AB_012941_T.1;AB_013904_T.1;AB_014366_T.1;AB_015233_T.1;AB_017094_T.1;AB_018101_T.1;AB_018713_T.1;AB_019340_T.1;AB_020261_T.1;AB_020450_T.1;AB_0225…
1	2	14	Damaged	0.04617912	0.010053935	3106	38	AB_000576_T.1;AB_000679_T.1;AB_002834_T.1;AB_003647_T.1;AB_005132_T.1;AB_005178_T.1;AB_007096_T.1;AB_008129_T.1;AB_008734_T.1;AB_009841_T.1;AB_010571_T.1;AB_011051_T.1;AB_011260_T.1;AB_011288_T.1;AB_011485_T.1;AB_011949_T.1;AB_012375_T.1;AB_012941_T.1;AB_015233_T.1;AB_016718_T.1;AB_018713_T.1;AB_019340_T.1;AB_020261_T.1;AB_020410_T.1;AB_020450_T.1;AB_020714_T.1;AB_021135_T.1;AB_022556_T.1;AB_0228…
1	2	14	Healthy	-0.103645608	2.09E-09	3325	53	AB_000576_T.1;AB_000679_T.1;AB_001356_T.1;AB_001420_T.1;AB_001511_T.1;AB_002834_T.1;AB_003647_T.1;AB_005015_T.1;AB_005132_T.1;AB_005178_T.1;AB_005613_T.1;AB_007096_T.1;AB_008129_T.1;AB_008440_T.1;AB_008734_T.1;AB_009841_T.1;AB_010571_T.1;AB_011051_T.1;AB_011260_T.1;AB_011288_T.1;AB_011485_T.1;AB_011816_T.1;AB_011921_T.1;AB_011949_T.1;AB_012375_T.1;AB_013811_T.1;AB_015233_T.1;AB_016718_T.1;AB_0187…
1	2	16	Damaged	-0.112336463	0.000264977	1050	38	AB_000576_T.1;AB_000679_T.1;AB_001206_T.1;AB_001356_T.1;AB_001511_T.1;AB_002834_T.1;AB_003647_T.1;AB_005132_T.1;AB_005234_T.1;AB_006220_T.1;AB_008372_T.1;AB_010571_T.1;AB_010576_T.1;AB_011260_T.1;AB_011288_T.1;AB_011485_T.1;AB_011698_T.1;AB_011816_T.1;AB_014366_T.1;AB_014683_T.1;AB_015233_T.1;AB_017094_T.1;AB_019339_T.1;AB_020089_T.1;AB_020410_T.1;AB_020446_T.1;AB_020723_T.1;AB_022556_T.1;AB_0228…
1	2	16	Healthy	-0.058664435	0.026160638	1437	58	AB_000576_T.1;AB_000679_T.1;AB_001206_T.1;AB_001356_T.1;AB_001420_T.1;AB_001511_T.1;AB_002834_T.1;AB_003647_T.1;AB_005132_T.1;AB_005234_T.1;AB_005613_T.1;AB_006220_T.1;AB_008372_T.1;AB_008440_T.1;AB_008958_T.1;AB_010571_T.1;AB_010576_T.1;AB_011260_T.1;AB_011288_T.1;AB_011485_T.1;AB_011698_T.1;AB_011816_T.1;AB_011921_T.1;AB_012375_T.1;AB_013811_T.1;AB_014256_T.1;AB_014366_T.1;AB_014683_T.1;AB_0152…
1	2	17	Healthy	0.239391693	5.20E-18	1270	39	AB_000576_T.1;AB_000679_T.1;AB_001206_T.1;AB_003647_T.1;AB_005132_T.1;AB_005178_T.1;AB_005613_T.1;AB_007173_T.1;AB_008129_T.1;AB_008440_T.1;AB_008549_T.1;AB_010576_T.1;AB_011051_T.1;AB_011288_T.1;AB_011921_T.1;AB_012375_T.1;AB_012787_T.1;AB_013811_T.1;AB_013904_T.1;AB_014256_T.1;AB_014366_T.1;AB_015233_T.1;AB_017094_T.1;AB_018713_T.1;AB_019340_T.1;AB_020446_T.1;AB_020450_T.1;AB_021170_T.1;AB_0225…
1	2	18	Damaged	0.094175364	5.25E-06	2331	41	AB_001206_T.1;AB_001356_T.1;AB_001511_T.1;AB_002469_T.1;AB_003647_T.1;AB_005132_T.1;AB_005178_T.1;AB_006220_T.1;AB_007096_T.1;AB_008129_T.1;AB_008372_T.1;AB_010571_T.1;AB_011051_T.1;AB_011260_T.1;AB_011288_T.1;AB_011485_T.1;AB_011816_T.1;AB_011949_T.1;AB_012320_T.1;AB_012375_T.1;AB_012941_T.1;AB_014683_T.1;AB_015233_T.1;AB_015318_T.1;AB_017094_T.1;AB_019340_T.1;AB_020089_T.1;AB_020261_T.1;AB_0204…
1	2	18	Healthy	0.094125058	9.65E-07	2699	58	AB_001206_T.1;AB_001356_T.1;AB_001420_T.1;AB_001511_T.1;AB_001946_T.1;AB_002469_T.1;AB_003647_T.1;AB_005132_T.1;AB_005178_T.1;AB_005613_T.1;AB_006220_T.1;AB_007096_T.1;AB_007173_T.1;AB_008129_T.1;AB_008372_T.1;AB_008440_T.1;AB_010571_T.1;AB_011051_T.1;AB_011260_T.1;AB_011288_T.1;AB_011485_T.1;AB_011816_T.1;AB_011921_T.1;AB_011949_T.1;AB_012320_T.1;AB_012375_T.1;AB_013811_T.1;AB_014256_T.1;AB_0146…
1	2	19	Damaged	-0.242823115	1.52E-40	2927	29	AB_000679_T.1;AB_001511_T.1;AB_002077_T.1;AB_003647_T.1;AB_005178_T.1;AB_006220_T.1;AB_009841_T.1;AB_010571_T.1;AB_011051_T.1;AB_011260_T.1;AB_011288_T.1;AB_011816_T.1;AB_011949_T.1;AB_012375_T.1;AB_012941_T.1;AB_013904_T.1;AB_015233_T.1;AB_016718_T.1;AB_017094_T.1;AB_018713_T.1;AB_020089_T.1;AB_022807_T.1;AB_024136_T.1;AB_025537_T.1;AB_026664_T.1;AB_028440_T.1;AB_029883_T.1;AB_034947_T.1;AB_0371…
1	2	19	Healthy	-0.193813587	4.21E-25	2800	40	AB_000679_T.1;AB_001420_T.1;AB_001511_T.1;AB_002077_T.1;AB_003647_T.1;AB_005015_T.1;AB_005132_T.1;AB_005178_T.1;AB_005613_T.1;AB_006220_T.1;AB_009841_T.1;AB_010571_T.1;AB_011051_T.1;AB_011260_T.1;AB_011288_T.1;AB_011816_T.1;AB_011921_T.1;AB_011949_T.1;AB_012375_T.1;AB_012787_T.1;AB_013811_T.1;AB_013904_T.1;AB_014256_T.1;AB_015233_T.1;AB_016718_T.1;AB_017094_T.1;AB_018713_T.1;AB_020089_T.1;AB_0204…
1	2	20	Damaged	0.101220538	3.68E-05	1656	40	AB_000679_T.1;AB_001356_T.1;AB_001511_T.1;AB_002077_T.1;AB_003647_T.1;AB_005178_T.1;AB_006220_T.1;AB_007096_T.1;AB_008129_T.1;AB_008372_T.1;AB_008549_T.1;AB_008734_T.1;AB_010571_T.1;AB_011288_T.1;AB_011485_T.1;AB_011816_T.1;AB_012320_T.1;AB_012941_T.1;AB_014683_T.1;AB_015233_T.1;AB_015318_T.1;AB_016718_T.1;AB_017094_T.1;AB_018101_T.1;AB_018713_T.1;AB_019339_T.1;AB_020089_T.1;AB_020410_T.1;AB_0204…
1	2	20	Healthy	-0.064401487	0.007088321	1747	58	AB_000576_T.1;AB_000679_T.1;AB_001356_T.1;AB_001420_T.1;AB_001511_T.1;AB_002077_T.1;AB_003647_T.1;AB_005178_T.1;AB_005613_T.1;AB_006220_T.1;AB_007096_T.1;AB_007173_T.1;AB_008129_T.1;AB_008372_T.1;AB_008440_T.1;AB_008549_T.1;AB_008734_T.1;AB_008958_T.1;AB_010571_T.1;AB_011051_T.1;AB_011288_T.1;AB_011485_T.1;AB_011816_T.1;AB_011921_T.1;AB_012320_T.1;AB_012375_T.1;AB_013811_T.1;AB_014256_T.1;AB_0146…
1	2	21	Damaged	0.189504615	4.12E-14	1564	29	AB_000576_T.1;AB_000679_T.1;AB_001206_T.1;AB_001511_T.1;AB_002469_T.1;AB_002834_T.1;AB_003647_T.1;AB_005132_T.1;AB_007096_T.1;AB_008129_T.1;AB_008549_T.1;AB_010571_T.1;AB_011288_T.1;AB_011816_T.1;AB_012320_T.1;AB_012375_T.1;AB_012941_T.1;AB_014683_T.1;AB_015318_T.1;AB_016718_T.1;AB_020089_T.1;AB_020723_T.1;AB_021135_T.1;AB_022807_T.1;AB_024136_T.1;AB_026664_T.1;AB_029258_T.1;AB_029883_T.1;AB_0457…
1	2	21	Healthy	0.234114269	6.76E-28	2129	45	AB_000576_T.1;AB_001206_T.1;AB_001420_T.1;AB_001511_T.1;AB_001946_T.1;AB_002469_T.1;AB_002834_T.1;AB_003647_T.1;AB_005132_T.1;AB_005613_T.1;AB_007096_T.1;AB_008129_T.1;AB_008372_T.1;AB_008549_T.1;AB_008958_T.1;AB_010571_T.1;AB_011288_T.1;AB_011816_T.1;AB_011921_T.1;AB_012320_T.1;AB_012375_T.1;AB_014256_T.1;AB_014683_T.1;AB_015233_T.1;AB_015318_T.1;AB_016718_T.1;AB_017094_T.1;AB_020089_T.1;AB_0207…
1	2	22	Damaged	-0.337961671	2.69E-57	2101	35	AB_000576_T.1;AB_000679_T.1;AB_001356_T.1;AB_002077_T.1;AB_002469_T.1;AB_005132_T.1;AB_007096_T.1;AB_008129_T.1;AB_008372_T.1;AB_010571_T.1;AB_011051_T.1;AB_011288_T.1;AB_011816_T.1;AB_011949_T.1;AB_012375_T.1;AB_012941_T.1;AB_013904_T.1;AB_014683_T.1;AB_015233_T.1;AB_016718_T.1;AB_017094_T.1;AB_018101_T.1;AB_018713_T.1;AB_019339_T.1;AB_019340_T.1;AB_020261_T.1;AB_020450_T.1;AB_021135_T.1;AB_0228…
1	2	22	Healthy	-0.373481227	1.73E-95	2864	52	AB_000576_T.1;AB_000679_T.1;AB_001356_T.1;AB_001420_T.1;AB_001946_T.1;AB_002077_T.1;AB_002469_T.1;AB_005132_T.1;AB_005178_T.1;AB_005234_T.1;AB_005613_T.1;AB_007096_T.1;AB_007173_T.1;AB_008129_T.1;AB_008372_T.1;AB_010571_T.1;AB_011051_T.1;AB_011260_T.1;AB_011288_T.1;AB_011698_T.1;AB_011816_T.1;AB_011921_T.1;AB_011949_T.1;AB_012375_T.1;AB_012787_T.1;AB_013811_T.1;AB_013904_T.1;AB_014256_T.1;AB_0146…
1	2	23	Damaged	0.069785408	4.88E-05	3381	33	AB_000679_T.1;AB_001511_T.1;AB_002077_T.1;AB_003647_T.1;AB_005132_T.1;AB_009841_T.1;AB_010571_T.1;AB_011051_T.1;AB_011260_T.1;AB_011288_T.1;AB_011816_T.1;AB_011949_T.1;AB_012375_T.1;AB_014683_T.1;AB_015233_T.1;AB_016718_T.1;AB_017094_T.1;AB_018101_T.1;AB_018713_T.1;AB_019340_T.1;AB_020089_T.1;AB_020450_T.1;AB_020714_T.1;AB_020723_T.1;AB_022556_T.1;AB_022807_T.1;AB_025537_T.1;AB_028440_T.1;AB_0294…
1	2	23	Healthy	0.081058873	1.05E-07	4292	50	AB_000679_T.1;AB_001420_T.1;AB_001511_T.1;AB_002077_T.1;AB_003647_T.1;AB_005015_T.1;AB_005132_T.1;AB_005178_T.1;AB_005613_T.1;AB_007173_T.1;AB_008440_T.1;AB_008958_T.1;AB_009841_T.1;AB_010571_T.1;AB_010576_T.1;AB_011051_T.1;AB_011260_T.1;AB_011288_T.1;AB_011816_T.1;AB_011921_T.1;AB_011949_T.1;AB_012375_T.1;AB_013811_T.1;AB_014366_T.1;AB_014683_T.1;AB_015233_T.1;AB_016718_T.1;AB_017094_T.1;AB_0181…
1	2	24	Damaged	-0.220130254	3.78E-21	1796	29	AB_000679_T.1;AB_001511_T.1;AB_002077_T.1;AB_005178_T.1;AB_005234_T.1;AB_008129_T.1;AB_008734_T.1;AB_010571_T.1;AB_011260_T.1;AB_011288_T.1;AB_011485_T.1;AB_011698_T.1;AB_012375_T.1;AB_013904_T.1;AB_014683_T.1;AB_015233_T.1;AB_016718_T.1;AB_017094_T.1;AB_019339_T.1;AB_020089_T.1;AB_020410_T.1;AB_022807_T.1;AB_023246_T.1;AB_025537_T.1;AB_026664_T.1;AB_029883_T.1;AB_031030_T.1;AB_034218_T.1;AB_0349…
1	2	24	Healthy	-0.087870462	1.94E-05	2357	45	AB_000679_T.1;AB_001206_T.1;AB_001420_T.1;AB_001511_T.1;AB_002077_T.1;AB_003647_T.1;AB_005015_T.1;AB_005178_T.1;AB_005234_T.1;AB_007173_T.1;AB_008129_T.1;AB_008440_T.1;AB_008734_T.1;AB_008958_T.1;AB_010571_T.1;AB_011260_T.1;AB_011288_T.1;AB_011485_T.1;AB_011698_T.1;AB_011921_T.1;AB_012375_T.1;AB_012787_T.1;AB_013904_T.1;AB_014683_T.1;AB_015233_T.1;AB_016718_T.1;AB_017094_T.1;AB_019339_T.1;AB_0200…
1	2	25	Damaged	-0.166999195	3.15E-19	2843	41	AB_000576_T.1;AB_001206_T.1;AB_002077_T.1;AB_002469_T.1;AB_002834_T.1;AB_005132_T.1;AB_005178_T.1;AB_006220_T.1;AB_007096_T.1;AB_008129_T.1;AB_008372_T.1;AB_009841_T.1;AB_010571_T.1;AB_010576_T.1;AB_011260_T.1;AB_011288_T.1;AB_011485_T.1;AB_011816_T.1;AB_011949_T.1;AB_012375_T.1;AB_012941_T.1;AB_013904_T.1;AB_015233_T.1;AB_017094_T.1;AB_018713_T.1;AB_020450_T.1;AB_020714_T.1;AB_020723_T.1;AB_0211…
1	2	25	Healthy	-0.051145699	0.005428387	2954	56	AB_000576_T.1;AB_001206_T.1;AB_001356_T.1;AB_001946_T.1;AB_002077_T.1;AB_002469_T.1;AB_002834_T.1;AB_005132_T.1;AB_005178_T.1;AB_005613_T.1;AB_007096_T.1;AB_007173_T.1;AB_008129_T.1;AB_008372_T.1;AB_008440_T.1;AB_009841_T.1;AB_010571_T.1;AB_010576_T.1;AB_011051_T.1;AB_011260_T.1;AB_011288_T.1;AB_011485_T.1;AB_011816_T.1;AB_011921_T.1;AB_011949_T.1;AB_012375_T.1;AB_012787_T.1;AB_013811_T.1;AB_0139…
1	2	26	Damaged	0.276369271	9.91E-44	2423	34	AB_000576_T.1;AB_001356_T.1;AB_001511_T.1;AB_002077_T.1;AB_002469_T.1;AB_005132_T.1;AB_008129_T.1;AB_010571_T.1;AB_010576_T.1;AB_011051_T.1;AB_011260_T.1;AB_011288_T.1;AB_011485_T.1;AB_011949_T.1;AB_012375_T.1;AB_013904_T.1;AB_014366_T.1;AB_014683_T.1;AB_015233_T.1;AB_019340_T.1;AB_020089_T.1;AB_020261_T.1;AB_020714_T.1;AB_021135_T.1;AB_023246_T.1;AB_025537_T.1;AB_029258_T.1;AB_029469_T.1;AB_0298…
1	2	26	Healthy	0.158967761	1.11E-18	3044	55	AB_000576_T.1;AB_001356_T.1;AB_001511_T.1;AB_001946_T.1;AB_002077_T.1;AB_002469_T.1;AB_005015_T.1;AB_005132_T.1;AB_006220_T.1;AB_007096_T.1;AB_007173_T.1;AB_008129_T.1;AB_008440_T.1;AB_008958_T.1;AB_010571_T.1;AB_010576_T.1;AB_011051_T.1;AB_011260_T.1;AB_011288_T.1;AB_011485_T.1;AB_011921_T.1;AB_011949_T.1;AB_012375_T.1;AB_012787_T.1;AB_013904_T.1;AB_014256_T.1;AB_014366_T.1;AB_014683_T.1;AB_0152…
1	2	27	Healthy	-0.14365985	3.00E-14	2771	56	AB_000576_T.1;AB_001356_T.1;AB_001511_T.1;AB_001946_T.1;AB_002077_T.1;AB_002469_T.1;AB_003647_T.1;AB_005015_T.1;AB_005132_T.1;AB_005234_T.1;AB_005613_T.1;AB_006220_T.1;AB_007096_T.1;AB_008129_T.1;AB_008372_T.1;AB_008440_T.1;AB_008549_T.1;AB_008734_T.1;AB_008958_T.1;AB_009841_T.1;AB_011051_T.1;AB_011260_T.1;AB_011288_T.1;AB_011485_T.1;AB_011698_T.1;AB_011921_T.1;AB_011949_T.1;AB_012320_T.1;AB_0123…
1	2	28	Damaged	-0.212726445	8.86E-16	1399	29	AB_000576_T.1;AB_001356_T.1;AB_002077_T.1;AB_005178_T.1;AB_008734_T.1;AB_010571_T.1;AB_010576_T.1;AB_011260_T.1;AB_011288_T.1;AB_011485_T.1;AB_012375_T.1;AB_012941_T.1;AB_014366_T.1;AB_014683_T.1;AB_015233_T.1;AB_018713_T.1;AB_019339_T.1;AB_020446_T.1;AB_020450_T.1;AB_021135_T.1;AB_022556_T.1;AB_023246_T.1;AB_025537_T.1;AB_026664_T.1;AB_029883_T.1;AB_031030_T.1;AB_034218_T.1;AB_045216_T.1;AB_0457…
1	2	28	Healthy	-0.229350166	1.95E-29	2351	45	AB_000576_T.1;AB_001356_T.1;AB_001420_T.1;AB_001946_T.1;AB_002077_T.1;AB_002469_T.1;AB_005178_T.1;AB_005613_T.1;AB_007173_T.1;AB_008129_T.1;AB_008440_T.1;AB_008734_T.1;AB_008958_T.1;AB_010571_T.1;AB_010576_T.1;AB_011260_T.1;AB_011288_T.1;AB_011485_T.1;AB_011949_T.1;AB_012375_T.1;AB_014366_T.1;AB_014683_T.1;AB_015233_T.1;AB_018713_T.1;AB_019339_T.1;AB_020446_T.1;AB_020450_T.1;AB_021135_T.1;AB_0211…
1	2	29	Damaged	-0.235214691	2.45E-12	865	30	AB_000576_T.1;AB_001206_T.1;AB_001356_T.1;AB_002077_T.1;AB_005132_T.1;AB_005178_T.1;AB_005234_T.1;AB_007096_T.1;AB_008549_T.1;AB_011288_T.1;AB_011485_T.1;AB_011698_T.1;AB_011816_T.1;AB_012375_T.1;AB_012941_T.1;AB_014683_T.1;AB_015233_T.1;AB_018713_T.1;AB_020410_T.1;AB_020723_T.1;AB_021135_T.1;AB_022556_T.1;AB_023246_T.1;AB_026664_T.1;AB_029883_T.1;AB_031030_T.1;AB_034947_T.1;AB_037194_T.1;AB_0452…
1	2	29	Healthy	-0.220563037	1.25E-19	1650	52	AB_000576_T.1;AB_001206_T.1;AB_001356_T.1;AB_001420_T.1;AB_001946_T.1;AB_002077_T.1;AB_002469_T.1;AB_005015_T.1;AB_005132_T.1;AB_005178_T.1;AB_005234_T.1;AB_005613_T.1;AB_007096_T.1;AB_008129_T.1;AB_008440_T.1;AB_008549_T.1;AB_009841_T.1;AB_010571_T.1;AB_011288_T.1;AB_011485_T.1;AB_011698_T.1;AB_011816_T.1;AB_011921_T.1;AB_011949_T.1;AB_012375_T.1;AB_013811_T.1;AB_014256_T.1;AB_014683_T.1;AB_0152…
1	2	31	Damaged	-0.41764329	7.78E-118	2781	40	AB_000679_T.1;AB_001206_T.1;AB_001356_T.1;AB_001511_T.1;AB_002077_T.1;AB_002469_T.1;AB_002834_T.1;AB_005132_T.1;AB_005234_T.1;AB_008129_T.1;AB_008372_T.1;AB_009841_T.1;AB_010571_T.1;AB_010576_T.1;AB_011051_T.1;AB_011260_T.1;AB_011288_T.1;AB_011698_T.1;AB_011816_T.1;AB_011949_T.1;AB_012375_T.1;AB_012941_T.1;AB_014366_T.1;AB_014683_T.1;AB_015233_T.1;AB_017094_T.1;AB_019340_T.1;AB_020089_T.1;AB_0202…
1	2	31	Healthy	-0.348599714	2.75E-101	3526	55	AB_000679_T.1;AB_001356_T.1;AB_001420_T.1;AB_001511_T.1;AB_001946_T.1;AB_002077_T.1;AB_002469_T.1;AB_002834_T.1;AB_005015_T.1;AB_005132_T.1;AB_005234_T.1;AB_008129_T.1;AB_008372_T.1;AB_009841_T.1;AB_010571_T.1;AB_010576_T.1;AB_011051_T.1;AB_011260_T.1;AB_011288_T.1;AB_011485_T.1;AB_011698_T.1;AB_011816_T.1;AB_011921_T.1;AB_011949_T.1;AB_012375_T.1;AB_012787_T.1;AB_013904_T.1;AB_014256_T.1;AB_0143…
1	2	32	Damaged	-0.183455347	1.35E-14	1735	33	AB_000576_T.1;AB_001206_T.1;AB_001356_T.1;AB_002077_T.1;AB_002469_T.1;AB_002834_T.1;AB_003647_T.1;AB_005132_T.1;AB_005178_T.1;AB_007096_T.1;AB_008129_T.1;AB_008549_T.1;AB_008734_T.1;AB_010576_T.1;AB_011288_T.1;AB_011816_T.1;AB_012375_T.1;AB_014366_T.1;AB_014683_T.1;AB_015233_T.1;AB_017094_T.1;AB_018101_T.1;AB_018713_T.1;AB_019339_T.1;AB_020410_T.1;AB_020446_T.1;AB_020450_T.1;AB_022556_T.1;AB_0266…
1	2	32	Healthy	-0.108607815	3.23E-06	1829	53	AB_000576_T.1;AB_001206_T.1;AB_001356_T.1;AB_001420_T.1;AB_001946_T.1;AB_002077_T.1;AB_002469_T.1;AB_002834_T.1;AB_003647_T.1;AB_005132_T.1;AB_005178_T.1;AB_005234_T.1;AB_005613_T.1;AB_007096_T.1;AB_008129_T.1;AB_008549_T.1;AB_008734_T.1;AB_010571_T.1;AB_010576_T.1;AB_011288_T.1;AB_011698_T.1;AB_011816_T.1;AB_011921_T.1;AB_012375_T.1;AB_014256_T.1;AB_014366_T.1;AB_014683_T.1;AB_015233_T.1;AB_0170…
1	2	33	Damaged	0.455194633	5.29E-106	2062	34	AB_000576_T.1;AB_001206_T.1;AB_001356_T.1;AB_002077_T.1;AB_002469_T.1;AB_005132_T.1;AB_005178_T.1;AB_007096_T.1;AB_010571_T.1;AB_011288_T.1;AB_011485_T.1;AB_011816_T.1;AB_012320_T.1;AB_012375_T.1;AB_012941_T.1;AB_014683_T.1;AB_015233_T.1;AB_015318_T.1;AB_016718_T.1;AB_017094_T.1;AB_018713_T.1;AB_019340_T.1;AB_020261_T.1;AB_020446_T.1;AB_020723_T.1;AB_023246_T.1;AB_024136_T.1;AB_026664_T.1;AB_0292…
1	2	33	Healthy	0.362566432	6.28E-96	3067	48	AB_000576_T.1;AB_001206_T.1;AB_001356_T.1;AB_001420_T.1;AB_001946_T.1;AB_002077_T.1;AB_002469_T.1;AB_005132_T.1;AB_005178_T.1;AB_005613_T.1;AB_007096_T.1;AB_008372_T.1;AB_008958_T.1;AB_010571_T.1;AB_010576_T.1;AB_011288_T.1;AB_011485_T.1;AB_011816_T.1;AB_011921_T.1;AB_012320_T.1;AB_012375_T.1;AB_013811_T.1;AB_014256_T.1;AB_014366_T.1;AB_014683_T.1;AB_015233_T.1;AB_015318_T.1;AB_016718_T.1;AB_0170…
1	2	34	Damaged	-0.350446471	2.21E-89	3069	31	AB_000679_T.1;AB_001356_T.1;AB_002469_T.1;AB_007096_T.1;AB_008129_T.1;AB_008372_T.1;AB_008549_T.1;AB_010571_T.1;AB_011816_T.1;AB_011949_T.1;AB_012320_T.1;AB_012375_T.1;AB_012941_T.1;AB_014683_T.1;AB_015233_T.1;AB_015318_T.1;AB_016718_T.1;AB_017094_T.1;AB_019340_T.1;AB_020446_T.1;AB_021135_T.1;AB_022556_T.1;AB_022807_T.1;AB_023246_T.1;AB_024136_T.1;AB_029258_T.1;AB_029469_T.1;AB_031030_T.1;AB_0371…
1	2	34	Healthy	-0.248301949	2.87E-57	4000	47	AB_000576_T.1;AB_000679_T.1;AB_001356_T.1;AB_001946_T.1;AB_002469_T.1;AB_005613_T.1;AB_007173_T.1;AB_008129_T.1;AB_008372_T.1;AB_008440_T.1;AB_008549_T.1;AB_010571_T.1;AB_011288_T.1;AB_011485_T.1;AB_011816_T.1;AB_011921_T.1;AB_011949_T.1;AB_012320_T.1;AB_012375_T.1;AB_013811_T.1;AB_014256_T.1;AB_014683_T.1;AB_015233_T.1;AB_015318_T.1;AB_016718_T.1;AB_017094_T.1;AB_019340_T.1;AB_020446_T.1;AB_0211…
1	2	35	Damaged	0.069243183	0.004308901	1698	43	AB_000576_T.1;AB_000679_T.1;AB_001356_T.1;AB_002077_T.1;AB_002469_T.1;AB_003647_T.1;AB_005132_T.1;AB_005234_T.1;AB_006220_T.1;AB_008129_T.1;AB_008372_T.1;AB_008549_T.1;AB_009841_T.1;AB_010571_T.1;AB_011051_T.1;AB_011288_T.1;AB_011485_T.1;AB_011698_T.1;AB_011816_T.1;AB_011949_T.1;AB_012320_T.1;AB_012375_T.1;AB_012941_T.1;AB_013904_T.1;AB_014683_T.1;AB_015233_T.1;AB_015318_T.1;AB_017094_T.1;AB_0181…
1	2	35	Healthy	0.048073687	0.018003439	2421	57	AB_000576_T.1;AB_000679_T.1;AB_001356_T.1;AB_001946_T.1;AB_002077_T.1;AB_002469_T.1;AB_003647_T.1;AB_005132_T.1;AB_005178_T.1;AB_005234_T.1;AB_005613_T.1;AB_006220_T.1;AB_008129_T.1;AB_008372_T.1;AB_008440_T.1;AB_008549_T.1;AB_009841_T.1;AB_010571_T.1;AB_011051_T.1;AB_011288_T.1;AB_011485_T.1;AB_011698_T.1;AB_011816_T.1;AB_011921_T.1;AB_011949_T.1;AB_012320_T.1;AB_012375_T.1;AB_012787_T.1;AB_0139…
1	2	36	Damaged	-0.300175954	1.46E-43	2031	27	AB_001206_T.1;AB_001511_T.1;AB_002077_T.1;AB_005132_T.1;AB_008549_T.1;AB_008734_T.1;AB_010571_T.1;AB_010576_T.1;AB_011260_T.1;AB_011288_T.1;AB_011485_T.1;AB_011816_T.1;AB_012320_T.1;AB_012375_T.1;AB_014366_T.1;AB_014683_T.1;AB_015233_T.1;AB_015318_T.1;AB_018101_T.1;AB_019339_T.1;AB_020089_T.1;AB_024136_T.1;AB_025537_T.1;AB_026664_T.1;AB_029883_T.1;AB_034947_T.1;AB_037194_T.1
1	2	36	Healthy	-0.172382373	3.20E-24	3420	46	AB_001206_T.1;AB_001420_T.1;AB_001511_T.1;AB_002077_T.1;AB_005015_T.1;AB_005132_T.1;AB_005178_T.1;AB_005234_T.1;AB_007096_T.1;AB_008440_T.1;AB_008549_T.1;AB_008734_T.1;AB_010571_T.1;AB_010576_T.1;AB_011260_T.1;AB_011288_T.1;AB_011485_T.1;AB_011698_T.1;AB_011816_T.1;AB_011921_T.1;AB_012320_T.1;AB_012375_T.1;AB_014256_T.1;AB_014366_T.1;AB_014683_T.1;AB_015233_T.1;AB_015318_T.1;AB_018101_T.1;AB_0187…
1	2	37	Damaged	-0.188072762	1.03E-16	1916	23	AB_001511_T.1;AB_005132_T.1;AB_005178_T.1;AB_010571_T.1;AB_011051_T.1;AB_011260_T.1;AB_011288_T.1;AB_011485_T.1;AB_011816_T.1;AB_012375_T.1;AB_014683_T.1;AB_015233_T.1;AB_018713_T.1;AB_020089_T.1;AB_020450_T.1;AB_020723_T.1;AB_023246_T.1;AB_024136_T.1;AB_025537_T.1;AB_026664_T.1;AB_029883_T.1;AB_031030_T.1;AB_037194_T.1
1	2	37	Healthy	-0.066923814	0.000210645	3062	43	AB_001356_T.1;AB_001420_T.1;AB_001511_T.1;AB_003647_T.1;AB_005132_T.1;AB_005178_T.1;AB_005613_T.1;AB_008372_T.1;AB_008440_T.1;AB_008549_T.1;AB_008958_T.1;AB_010571_T.1;AB_010576_T.1;AB_011051_T.1;AB_011260_T.1;AB_011288_T.1;AB_011485_T.1;AB_011816_T.1;AB_011921_T.1;AB_012320_T.1;AB_012375_T.1;AB_013811_T.1;AB_014256_T.1;AB_014366_T.1;AB_014683_T.1;AB_015233_T.1;AB_015318_T.1;AB_018713_T.1;AB_0200…
1	2	38	Damaged	-0.375418837	4.99E-53	1549	28	AB_001356_T.1;AB_001511_T.1;AB_002469_T.1;AB_005132_T.1;AB_005178_T.1;AB_006220_T.1;AB_010571_T.1;AB_011051_T.1;AB_011260_T.1;AB_011288_T.1;AB_011816_T.1;AB_012375_T.1;AB_012941_T.1;AB_015233_T.1;AB_018101_T.1;AB_018713_T.1;AB_020089_T.1;AB_020446_T.1;AB_020450_T.1;AB_021135_T.1;AB_022556_T.1;AB_025537_T.1;AB_026664_T.1;AB_029258_T.1;AB_029883_T.1;AB_034947_T.1;AB_037194_T.1;AB_045216_T.1
1	2	38	Healthy	-0.230571651	6.40E-25	1948	41	AB_001356_T.1;AB_001420_T.1;AB_001511_T.1;AB_001946_T.1;AB_002469_T.1;AB_005132_T.1;AB_005178_T.1;AB_006220_T.1;AB_007173_T.1;AB_008372_T.1;AB_010571_T.1;AB_010576_T.1;AB_011051_T.1;AB_011260_T.1;AB_011288_T.1;AB_011485_T.1;AB_011816_T.1;AB_011921_T.1;AB_012375_T.1;AB_014256_T.1;AB_014366_T.1;AB_015233_T.1;AB_018101_T.1;AB_018713_T.1;AB_020089_T.1;AB_020446_T.1;AB_020450_T.1;AB_021135_T.1;AB_0211…
1	2	39	Damaged	-0.117255144	5.70E-07	1809	31	AB_001511_T.1;AB_002834_T.1;AB_003647_T.1;AB_005132_T.1;AB_006220_T.1;AB_007096_T.1;AB_008129_T.1;AB_008372_T.1;AB_009841_T.1;AB_010571_T.1;AB_011260_T.1;AB_011288_T.1;AB_011485_T.1;AB_011816_T.1;AB_011949_T.1;AB_012375_T.1;AB_012941_T.1;AB_013904_T.1;AB_015233_T.1;AB_020089_T.1;AB_020410_T.1;AB_020446_T.1;AB_020450_T.1;AB_021135_T.1;AB_022556_T.1;AB_025537_T.1;AB_028440_T.1;AB_029469_T.1;AB_0298…
1	2	39	Healthy	-0.160605175	2.88E-11	1696	45	AB_001206_T.1;AB_001356_T.1;AB_001420_T.1;AB_001511_T.1;AB_002834_T.1;AB_003647_T.1;AB_005132_T.1;AB_006220_T.1;AB_007096_T.1;AB_008129_T.1;AB_008372_T.1;AB_008440_T.1;AB_009841_T.1;AB_010571_T.1;AB_011260_T.1;AB_011288_T.1;AB_011485_T.1;AB_011816_T.1;AB_011921_T.1;AB_011949_T.1;AB_012375_T.1;AB_012787_T.1;AB_013904_T.1;AB_014256_T.1;AB_015233_T.1;AB_018101_T.1;AB_018713_T.1;AB_020089_T.1;AB_0204…
1	2	40	Damaged	0.114778719	7.41E-06	1517	35	AB_000576_T.1;AB_000679_T.1;AB_001206_T.1;AB_001511_T.1;AB_002077_T.1;AB_002469_T.1;AB_005234_T.1;AB_008372_T.1;AB_008549_T.1;AB_008734_T.1;AB_010571_T.1;AB_010576_T.1;AB_011051_T.1;AB_011485_T.1;AB_011698_T.1;AB_011816_T.1;AB_011949_T.1;AB_012375_T.1;AB_012941_T.1;AB_014683_T.1;AB_015233_T.1;AB_016718_T.1;AB_018713_T.1;AB_020089_T.1;AB_020261_T.1;AB_020714_T.1;AB_021135_T.1;AB_022556_T.1;AB_0228…
1	2	41	Damaged	0.340353579	5.32E-69	2506	29	AB_000576_T.1;AB_000679_T.1;AB_001356_T.1;AB_003647_T.1;AB_005132_T.1;AB_005178_T.1;AB_008372_T.1;AB_010571_T.1;AB_010576_T.1;AB_011288_T.1;AB_011816_T.1;AB_012320_T.1;AB_012375_T.1;AB_012941_T.1;AB_014366_T.1;AB_015233_T.1;AB_015318_T.1;AB_016718_T.1;AB_019339_T.1;AB_019340_T.1;AB_020450_T.1;AB_021135_T.1;AB_022807_T.1;AB_023246_T.1;AB_024136_T.1;AB_029883_T.1;AB_031030_T.1;AB_034947_T.1;AB_0457…
1	2	41	Healthy	0.211092514	1.10E-31	3012	47	AB_000576_T.1;AB_000679_T.1;AB_001356_T.1;AB_001420_T.1;AB_002077_T.1;AB_003647_T.1;AB_005132_T.1;AB_005178_T.1;AB_005613_T.1;AB_007173_T.1;AB_008372_T.1;AB_008440_T.1;AB_008549_T.1;AB_010571_T.1;AB_010576_T.1;AB_011051_T.1;AB_011260_T.1;AB_011288_T.1;AB_011816_T.1;AB_011921_T.1;AB_011949_T.1;AB_012320_T.1;AB_012375_T.1;AB_013811_T.1;AB_014256_T.1;AB_014366_T.1;AB_015233_T.1;AB_015318_T.1;AB_0167…
1	2	42	Damaged	-0.432442728	4.14E-65	1405	30	AB_000576_T.1;AB_000679_T.1;AB_002469_T.1;AB_005132_T.1;AB_005178_T.1;AB_007096_T.1;AB_010571_T.1;AB_011051_T.1;AB_011260_T.1;AB_011288_T.1;AB_011816_T.1;AB_011949_T.1;AB_012375_T.1;AB_012941_T.1;AB_013904_T.1;AB_015233_T.1;AB_017094_T.1;AB_018713_T.1;AB_020410_T.1;AB_020446_T.1;AB_020723_T.1;AB_022556_T.1;AB_022807_T.1;AB_024136_T.1;AB_025537_T.1;AB_026664_T.1;AB_029258_T.1;AB_029883_T.1;AB_0371…
1	2	42	Healthy	-0.261524904	1.19E-35	2195	48	AB_000576_T.1;AB_000679_T.1;AB_001420_T.1;AB_001946_T.1;AB_002469_T.1;AB_005132_T.1;AB_005178_T.1;AB_005613_T.1;AB_007096_T.1;AB_008129_T.1;AB_008549_T.1;AB_010571_T.1;AB_011051_T.1;AB_011260_T.1;AB_011288_T.1;AB_011816_T.1;AB_011921_T.1;AB_011949_T.1;AB_012320_T.1;AB_012375_T.1;AB_012787_T.1;AB_013811_T.1;AB_013904_T.1;AB_014256_T.1;AB_015233_T.1;AB_015318_T.1;AB_017094_T.1;AB_018713_T.1;AB_0193…
1	2	43	Damaged	-0.100568176	0.000100829	1490	36	AB_000679_T.1;AB_002077_T.1;AB_002469_T.1;AB_002834_T.1;AB_005178_T.1;AB_007096_T.1;AB_008129_T.1;AB_008372_T.1;AB_011288_T.1;AB_011485_T.1;AB_011816_T.1;AB_011949_T.1;AB_012375_T.1;AB_012941_T.1;AB_013904_T.1;AB_014683_T.1;AB_015233_T.1;AB_016718_T.1;AB_017094_T.1;AB_018101_T.1;AB_018713_T.1;AB_019339_T.1;AB_020410_T.1;AB_020450_T.1;AB_020714_T.1;AB_021135_T.1;AB_022556_T.1;AB_022807_T.1;AB_0266…
1	2	44	Damaged	-0.128852628	1.10E-05	1157	32	AB_000576_T.1;AB_001206_T.1;AB_001356_T.1;AB_002469_T.1;AB_002834_T.1;AB_003647_T.1;AB_005234_T.1;AB_006220_T.1;AB_008129_T.1;AB_009841_T.1;AB_010571_T.1;AB_011288_T.1;AB_011485_T.1;AB_011698_T.1;AB_011816_T.1;AB_012375_T.1;AB_012941_T.1;AB_014683_T.1;AB_015233_T.1;AB_017094_T.1;AB_019340_T.1;AB_020261_T.1;AB_020446_T.1;AB_020714_T.1;AB_020723_T.1;AB_022556_T.1;AB_026664_T.1;AB_028440_T.1;AB_0292…
1	2	44	Healthy	-0.072868484	0.002133011	1774	49	AB_000576_T.1;AB_001206_T.1;AB_001356_T.1;AB_001420_T.1;AB_001946_T.1;AB_002077_T.1;AB_002469_T.1;AB_002834_T.1;AB_003647_T.1;AB_005234_T.1;AB_005613_T.1;AB_006220_T.1;AB_007173_T.1;AB_008129_T.1;AB_008958_T.1;AB_010571_T.1;AB_011288_T.1;AB_011485_T.1;AB_011698_T.1;AB_011816_T.1;AB_011921_T.1;AB_012375_T.1;AB_012787_T.1;AB_013811_T.1;AB_013904_T.1;AB_014683_T.1;AB_015233_T.1;AB_016718_T.1;AB_0170…
1	2	45	Damaged	-0.150607634	5.72E-15	2661	39	AB_001206_T.1;AB_001511_T.1;AB_002077_T.1;AB_002469_T.1;AB_003647_T.1;AB_005178_T.1;AB_006220_T.1;AB_007096_T.1;AB_008129_T.1;AB_008372_T.1;AB_008549_T.1;AB_008734_T.1;AB_010576_T.1;AB_011051_T.1;AB_011260_T.1;AB_011288_T.1;AB_011485_T.1;AB_011949_T.1;AB_012320_T.1;AB_012375_T.1;AB_012941_T.1;AB_015233_T.1;AB_015318_T.1;AB_016718_T.1;AB_017094_T.1;AB_018713_T.1;AB_019340_T.1;AB_020089_T.1;AB_0202…
1	2	45	Healthy	-0.071258406	0.00015152	2822	55	AB_000679_T.1;AB_001206_T.1;AB_001420_T.1;AB_001511_T.1;AB_001946_T.1;AB_002077_T.1;AB_002469_T.1;AB_003647_T.1;AB_005178_T.1;AB_005613_T.1;AB_006220_T.1;AB_007096_T.1;AB_007173_T.1;AB_008129_T.1;AB_008372_T.1;AB_008549_T.1;AB_009841_T.1;AB_010571_T.1;AB_010576_T.1;AB_011051_T.1;AB_011260_T.1;AB_011288_T.1;AB_011485_T.1;AB_011921_T.1;AB_011949_T.1;AB_012320_T.1;AB_012375_T.1;AB_012787_T.1;AB_0138…
1	2	46	Damaged	0.398703827	3.29E-74	1921	32	AB_000679_T.1;AB_001206_T.1;AB_001511_T.1;AB_002469_T.1;AB_006220_T.1;AB_008129_T.1;AB_009841_T.1;AB_010571_T.1;AB_010576_T.1;AB_011288_T.1;AB_011816_T.1;AB_011949_T.1;AB_012375_T.1;AB_014366_T.1;AB_015233_T.1;AB_017094_T.1;AB_018713_T.1;AB_019340_T.1;AB_020089_T.1;AB_020450_T.1;AB_022556_T.1;AB_022807_T.1;AB_023246_T.1;AB_024136_T.1;AB_026664_T.1;AB_028440_T.1;AB_029258_T.1;AB_029469_T.1;AB_0310…
1	2	46	Healthy	0.404055812	1.49E-77	1952	45	AB_000679_T.1;AB_001206_T.1;AB_001420_T.1;AB_001511_T.1;AB_001946_T.1;AB_002469_T.1;AB_005015_T.1;AB_005613_T.1;AB_006220_T.1;AB_007173_T.1;AB_008129_T.1;AB_008440_T.1;AB_008734_T.1;AB_009841_T.1;AB_010571_T.1;AB_010576_T.1;AB_011288_T.1;AB_011816_T.1;AB_011921_T.1;AB_011949_T.1;AB_012375_T.1;AB_014366_T.1;AB_015233_T.1;AB_017094_T.1;AB_018713_T.1;AB_019340_T.1;AB_020089_T.1;AB_020450_T.1;AB_0207…
1	2	47	Damaged	-0.572873549	1.18E-71	808	23	AB_001511_T.1;AB_002077_T.1;AB_005234_T.1;AB_006220_T.1;AB_008129_T.1;AB_008372_T.1;AB_008734_T.1;AB_010571_T.1;AB_011698_T.1;AB_011816_T.1;AB_012375_T.1;AB_013904_T.1;AB_014683_T.1;AB_017094_T.1;AB_018101_T.1;AB_020089_T.1;AB_020446_T.1;AB_021135_T.1;AB_022556_T.1;AB_034218_T.1;AB_034947_T.1;AB_037194_T.1;AB_045216_T.1
1	2	47	Healthy	-0.278381292	2.18E-20	1064	37	AB_001511_T.1;AB_001946_T.1;AB_002077_T.1;AB_002469_T.1;AB_005015_T.1;AB_005234_T.1;AB_005613_T.1;AB_006220_T.1;AB_008129_T.1;AB_008372_T.1;AB_008734_T.1;AB_010571_T.1;AB_011485_T.1;AB_011698_T.1;AB_011816_T.1;AB_011921_T.1;AB_012375_T.1;AB_012787_T.1;AB_013811_T.1;AB_013904_T.1;AB_014256_T.1;AB_014683_T.1;AB_016718_T.1;AB_017094_T.1;AB_018101_T.1;AB_020089_T.1;AB_020446_T.1;AB_021135_T.1;AB_0225…
1	2	48	Damaged	0.118244155	1.55E-09	2593	36	AB_000576_T.1;AB_001206_T.1;AB_001356_T.1;AB_001511_T.1;AB_002077_T.1;AB_002469_T.1;AB_003647_T.1;AB_005132_T.1;AB_005178_T.1;AB_005234_T.1;AB_007096_T.1;AB_008129_T.1;AB_008734_T.1;AB_010571_T.1;AB_010576_T.1;AB_011051_T.1;AB_011260_T.1;AB_011288_T.1;AB_011698_T.1;AB_012375_T.1;AB_012941_T.1;AB_013904_T.1;AB_014683_T.1;AB_017094_T.1;AB_020089_T.1;AB_020446_T.1;AB_020714_T.1;AB_022556_T.1;AB_0232…
1	2	48	Healthy	0.128491018	4.67E-12	2875	50	AB_000576_T.1;AB_000679_T.1;AB_001206_T.1;AB_001356_T.1;AB_001511_T.1;AB_001946_T.1;AB_002077_T.1;AB_002469_T.1;AB_003647_T.1;AB_005132_T.1;AB_005178_T.1;AB_005234_T.1;AB_005613_T.1;AB_007096_T.1;AB_007173_T.1;AB_008129_T.1;AB_008372_T.1;AB_008734_T.1;AB_010571_T.1;AB_010576_T.1;AB_011051_T.1;AB_011260_T.1;AB_011288_T.1;AB_011485_T.1;AB_011698_T.1;AB_012375_T.1;AB_012787_T.1;AB_013811_T.1;AB_0139…
1	2	49	Damaged	0.189737073	2.17E-20	2338	30	AB_000679_T.1;AB_001511_T.1;AB_002077_T.1;AB_002469_T.1;AB_002834_T.1;AB_005132_T.1;AB_008129_T.1;AB_008549_T.1;AB_010576_T.1;AB_011051_T.1;AB_011288_T.1;AB_011485_T.1;AB_012375_T.1;AB_013904_T.1;AB_014366_T.1;AB_014683_T.1;AB_015233_T.1;AB_016718_T.1;AB_017094_T.1;AB_020089_T.1;AB_020410_T.1;AB_020714_T.1;AB_022556_T.1;AB_022807_T.1;AB_023246_T.1;AB_026664_T.1;AB_029258_T.1;AB_029883_T.1;AB_0310…
1	2	49	Healthy	0.111018265	2.68E-09	2857	48	AB_000679_T.1;AB_001420_T.1;AB_001511_T.1;AB_001946_T.1;AB_002077_T.1;AB_002469_T.1;AB_002834_T.1;AB_005132_T.1;AB_005234_T.1;AB_005613_T.1;AB_006220_T.1;AB_007096_T.1;AB_008129_T.1;AB_008440_T.1;AB_008549_T.1;AB_010576_T.1;AB_011051_T.1;AB_011288_T.1;AB_011485_T.1;AB_011698_T.1;AB_012375_T.1;AB_012787_T.1;AB_013811_T.1;AB_013904_T.1;AB_014366_T.1;AB_014683_T.1;AB_015233_T.1;AB_016718_T.1;AB_0170…
1	2	50	Damaged	0.352321187	5.33E-37	1221	30	AB_001206_T.1;AB_001511_T.1;AB_002469_T.1;AB_002834_T.1;AB_005178_T.1;AB_006220_T.1;AB_008129_T.1;AB_010571_T.1;AB_011051_T.1;AB_011485_T.1;AB_011949_T.1;AB_012320_T.1;AB_012375_T.1;AB_015233_T.1;AB_015318_T.1;AB_017094_T.1;AB_018713_T.1;AB_020089_T.1;AB_020261_T.1;AB_020410_T.1;AB_020446_T.1;AB_020450_T.1;AB_020714_T.1;AB_021135_T.1;AB_022556_T.1;AB_024136_T.1;AB_026664_T.1;AB_029258_T.1;AB_0349…
1	2	50	Healthy	0.193634754	1.04E-14	1568	48	AB_000576_T.1;AB_001206_T.1;AB_001420_T.1;AB_001511_T.1;AB_001946_T.1;AB_002469_T.1;AB_002834_T.1;AB_005178_T.1;AB_005234_T.1;AB_005613_T.1;AB_006220_T.1;AB_007096_T.1;AB_008129_T.1;AB_008440_T.1;AB_010571_T.1;AB_010576_T.1;AB_011051_T.1;AB_011288_T.1;AB_011485_T.1;AB_011698_T.1;AB_011949_T.1;AB_012320_T.1;AB_012375_T.1;AB_013811_T.1;AB_015233_T.1;AB_015318_T.1;AB_017094_T.1;AB_018713_T.1;AB_0200…
1	2	51	Damaged	0.279564252	3.50E-31	1660	21	AB_000576_T.1;AB_001511_T.1;AB_002834_T.1;AB_005178_T.1;AB_008129_T.1;AB_010571_T.1;AB_012375_T.1;AB_015233_T.1;AB_017094_T.1;AB_019339_T.1;AB_019340_T.1;AB_020089_T.1;AB_020261_T.1;AB_020446_T.1;AB_021135_T.1;AB_022556_T.1;AB_024136_T.1;AB_026664_T.1;AB_029883_T.1;AB_037194_T.1;AB_045216_T.1
1	2	51	Healthy	0.22243209	3.21E-25	2124	36	AB_000576_T.1;AB_001511_T.1;AB_002834_T.1;AB_005178_T.1;AB_005613_T.1;AB_008129_T.1;AB_008958_T.1;AB_010571_T.1;AB_010576_T.1;AB_011288_T.1;AB_011921_T.1;AB_012375_T.1;AB_013811_T.1;AB_014256_T.1;AB_014366_T.1;AB_014683_T.1;AB_015233_T.1;AB_017094_T.1;AB_019339_T.1;AB_019340_T.1;AB_020089_T.1;AB_020261_T.1;AB_020446_T.1;AB_021135_T.1;AB_022556_T.1;AB_024136_T.1;AB_025738_T.1;AB_026664_T.1;AB_0267…
1	2	52	Healthy	-0.045223253	0.009970203	3246	55	AB_000576_T.1;AB_001206_T.1;AB_001356_T.1;AB_001420_T.1;AB_001511_T.1;AB_001946_T.1;AB_002469_T.1;AB_002834_T.1;AB_003647_T.1;AB_005132_T.1;AB_005178_T.1;AB_005234_T.1;AB_005613_T.1;AB_006220_T.1;AB_007096_T.1;AB_007173_T.1;AB_008129_T.1;AB_008372_T.1;AB_010571_T.1;AB_011260_T.1;AB_011288_T.1;AB_011698_T.1;AB_012375_T.1;AB_012787_T.1;AB_013811_T.1;AB_013904_T.1;AB_014683_T.1;AB_015233_T.1;AB_0167…
1	2	53	Damaged	-0.245222536	2.31E-34	2412	46	AB_000576_T.1;AB_000679_T.1;AB_001206_T.1;AB_001356_T.1;AB_001511_T.1;AB_002469_T.1;AB_005178_T.1;AB_005234_T.1;AB_006220_T.1;AB_007096_T.1;AB_008372_T.1;AB_008549_T.1;AB_010571_T.1;AB_010576_T.1;AB_011051_T.1;AB_011288_T.1;AB_011485_T.1;AB_011698_T.1;AB_011949_T.1;AB_012320_T.1;AB_012375_T.1;AB_012941_T.1;AB_013904_T.1;AB_014366_T.1;AB_014683_T.1;AB_015318_T.1;AB_017094_T.1;AB_018713_T.1;AB_0193…
1	2	53	Healthy	-0.125229102	1.58E-10	2592	60	AB_000576_T.1;AB_000679_T.1;AB_001206_T.1;AB_001356_T.1;AB_001420_T.1;AB_001511_T.1;AB_001946_T.1;AB_002469_T.1;AB_003647_T.1;AB_005178_T.1;AB_005234_T.1;AB_005613_T.1;AB_006220_T.1;AB_007096_T.1;AB_007173_T.1;AB_008129_T.1;AB_008372_T.1;AB_008440_T.1;AB_008549_T.1;AB_010571_T.1;AB_010576_T.1;AB_011051_T.1;AB_011288_T.1;AB_011485_T.1;AB_011698_T.1;AB_011949_T.1;AB_012320_T.1;AB_012375_T.1;AB_0127…
1	2	54	Damaged	-0.189409281	3.79E-18	2067	36	AB_000576_T.1;AB_002077_T.1;AB_002469_T.1;AB_005234_T.1;AB_007096_T.1;AB_008129_T.1;AB_008372_T.1;AB_009841_T.1;AB_010571_T.1;AB_010576_T.1;AB_011051_T.1;AB_011288_T.1;AB_011698_T.1;AB_011816_T.1;AB_011949_T.1;AB_012320_T.1;AB_012375_T.1;AB_014683_T.1;AB_015233_T.1;AB_015318_T.1;AB_017094_T.1;AB_018713_T.1;AB_019339_T.1;AB_019340_T.1;AB_020410_T.1;AB_020450_T.1;AB_020714_T.1;AB_021135_T.1;AB_0241…
1	2	54	Healthy	-0.195960267	1.13E-18	1990	49	AB_000576_T.1;AB_001420_T.1;AB_001946_T.1;AB_002077_T.1;AB_002469_T.1;AB_002834_T.1;AB_005015_T.1;AB_005234_T.1;AB_005613_T.1;AB_007096_T.1;AB_008129_T.1;AB_008372_T.1;AB_008440_T.1;AB_009841_T.1;AB_010571_T.1;AB_010576_T.1;AB_011051_T.1;AB_011288_T.1;AB_011698_T.1;AB_011816_T.1;AB_011921_T.1;AB_011949_T.1;AB_012320_T.1;AB_012375_T.1;AB_013811_T.1;AB_014683_T.1;AB_015233_T.1;AB_015318_T.1;AB_0170…
1	2	55	Damaged	0.479372044	2.03E-215	3761	40	AB_000576_T.1;AB_001206_T.1;AB_001511_T.1;AB_002077_T.1;AB_002469_T.1;AB_002834_T.1;AB_003647_T.1;AB_005178_T.1;AB_007096_T.1;AB_008129_T.1;AB_008372_T.1;AB_008734_T.1;AB_010571_T.1;AB_010576_T.1;AB_011051_T.1;AB_011260_T.1;AB_011288_T.1;AB_011816_T.1;AB_012375_T.1;AB_014366_T.1;AB_015233_T.1;AB_016718_T.1;AB_017094_T.1;AB_018101_T.1;AB_018713_T.1;AB_019339_T.1;AB_020089_T.1;AB_020446_T.1;AB_0207…
1	2	55	Healthy	0.343625767	5.64E-123	4429	57	AB_000576_T.1;AB_001206_T.1;AB_001356_T.1;AB_001420_T.1;AB_001511_T.1;AB_001946_T.1;AB_002077_T.1;AB_002469_T.1;AB_002834_T.1;AB_003647_T.1;AB_005178_T.1;AB_005613_T.1;AB_007096_T.1;AB_008129_T.1;AB_008372_T.1;AB_008440_T.1;AB_008549_T.1;AB_008734_T.1;AB_008958_T.1;AB_010571_T.1;AB_010576_T.1;AB_011051_T.1;AB_011260_T.1;AB_011288_T.1;AB_011816_T.1;AB_011921_T.1;AB_012320_T.1;AB_012375_T.1;AB_0138…
1	2	56	Damaged	0.215310107	2.07E-27	2481	27	AB_000576_T.1;AB_000679_T.1;AB_001206_T.1;AB_001511_T.1;AB_005178_T.1;AB_007096_T.1;AB_008129_T.1;AB_010571_T.1;AB_011051_T.1;AB_011260_T.1;AB_011288_T.1;AB_012375_T.1;AB_013904_T.1;AB_016718_T.1;AB_017094_T.1;AB_018101_T.1;AB_018713_T.1;AB_019340_T.1;AB_020089_T.1;AB_020261_T.1;AB_020446_T.1;AB_020723_T.1;AB_022807_T.1;AB_025537_T.1;AB_029883_T.1;AB_045216_T.1;AB_045705_T.1
1	2	56	Healthy	0.059399332	0.000893335	3125	50	AB_000576_T.1;AB_000679_T.1;AB_001206_T.1;AB_001356_T.1;AB_001420_T.1;AB_001511_T.1;AB_001946_T.1;AB_002469_T.1;AB_002834_T.1;AB_003647_T.1;AB_005178_T.1;AB_005613_T.1;AB_007096_T.1;AB_007173_T.1;AB_008129_T.1;AB_010571_T.1;AB_011051_T.1;AB_011260_T.1;AB_011288_T.1;AB_011816_T.1;AB_011921_T.1;AB_012320_T.1;AB_012375_T.1;AB_012787_T.1;AB_013811_T.1;AB_013904_T.1;AB_015318_T.1;AB_016718_T.1;AB_0170…
1	2	57	Damaged	0.097127028	7.44E-07	2587	41	AB_000576_T.1;AB_000679_T.1;AB_001206_T.1;AB_001356_T.1;AB_001511_T.1;AB_002469_T.1;AB_005234_T.1;AB_006220_T.1;AB_007096_T.1;AB_008129_T.1;AB_008549_T.1;AB_009841_T.1;AB_010571_T.1;AB_011260_T.1;AB_011288_T.1;AB_011698_T.1;AB_011816_T.1;AB_011949_T.1;AB_012320_T.1;AB_012375_T.1;AB_012941_T.1;AB_014683_T.1;AB_015318_T.1;AB_017094_T.1;AB_018713_T.1;AB_019340_T.1;AB_020089_T.1;AB_020446_T.1;AB_0204…
1	2	57	Healthy	0.147840206	6.68E-16	2954	53	AB_000576_T.1;AB_000679_T.1;AB_001206_T.1;AB_001356_T.1;AB_001420_T.1;AB_001511_T.1;AB_001946_T.1;AB_002469_T.1;AB_005234_T.1;AB_005613_T.1;AB_006220_T.1;AB_007096_T.1;AB_007173_T.1;AB_008129_T.1;AB_008440_T.1;AB_008549_T.1;AB_009841_T.1;AB_010571_T.1;AB_011260_T.1;AB_011288_T.1;AB_011698_T.1;AB_011949_T.1;AB_012320_T.1;AB_012375_T.1;AB_013811_T.1;AB_014683_T.1;AB_015318_T.1;AB_017094_T.1;AB_0181…
1	2	58	Damaged	-0.14793567	5.42E-17	3174	41	AB_000576_T.1;AB_001356_T.1;AB_001511_T.1;AB_002077_T.1;AB_002469_T.1;AB_002834_T.1;AB_003647_T.1;AB_005178_T.1;AB_005234_T.1;AB_007096_T.1;AB_008129_T.1;AB_008372_T.1;AB_008549_T.1;AB_008734_T.1;AB_009841_T.1;AB_010571_T.1;AB_010576_T.1;AB_011051_T.1;AB_011288_T.1;AB_011485_T.1;AB_011698_T.1;AB_012320_T.1;AB_012375_T.1;AB_014366_T.1;AB_015318_T.1;AB_017094_T.1;AB_018713_T.1;AB_020089_T.1;AB_0204…
1	2	58	Healthy	-0.068891245	4.72E-05	3483	56	AB_000576_T.1;AB_001356_T.1;AB_001420_T.1;AB_001511_T.1;AB_001946_T.1;AB_002077_T.1;AB_002469_T.1;AB_002834_T.1;AB_003647_T.1;AB_005015_T.1;AB_005178_T.1;AB_005234_T.1;AB_005613_T.1;AB_007096_T.1;AB_007173_T.1;AB_008129_T.1;AB_008372_T.1;AB_008440_T.1;AB_008549_T.1;AB_008734_T.1;AB_009841_T.1;AB_010571_T.1;AB_010576_T.1;AB_011051_T.1;AB_011288_T.1;AB_011485_T.1;AB_011698_T.1;AB_012320_T.1;AB_0123…
1	2	59	Damaged	-0.215638093	9.49E-54	5006	30	AB_001206_T.1;AB_001511_T.1;AB_003647_T.1;AB_005132_T.1;AB_007096_T.1;AB_008129_T.1;AB_008549_T.1;AB_008734_T.1;AB_010571_T.1;AB_010576_T.1;AB_011051_T.1;AB_011288_T.1;AB_011949_T.1;AB_012320_T.1;AB_012375_T.1;AB_013904_T.1;AB_014366_T.1;AB_015318_T.1;AB_016718_T.1;AB_020089_T.1;AB_020261_T.1;AB_020450_T.1;AB_023246_T.1;AB_024136_T.1;AB_026664_T.1;AB_029883_T.1;AB_031030_T.1;AB_034947_T.1;AB_0371…
1	2	59	Healthy	-0.090783458	2.17E-11	5417	43	AB_001206_T.1;AB_001420_T.1;AB_001511_T.1;AB_003647_T.1;AB_005015_T.1;AB_005132_T.1;AB_005178_T.1;AB_005613_T.1;AB_007096_T.1;AB_007173_T.1;AB_008129_T.1;AB_008440_T.1;AB_008549_T.1;AB_008734_T.1;AB_010571_T.1;AB_010576_T.1;AB_011051_T.1;AB_011260_T.1;AB_011288_T.1;AB_011921_T.1;AB_011949_T.1;AB_012320_T.1;AB_012375_T.1;AB_012787_T.1;AB_013904_T.1;AB_014256_T.1;AB_014366_T.1;AB_015318_T.1;AB_0167…
1	2	60	Damaged	0.519351437	1.37E-295	4298	34	AB_000576_T.1;AB_000679_T.1;AB_001206_T.1;AB_001511_T.1;AB_003647_T.1;AB_005132_T.1;AB_005178_T.1;AB_006220_T.1;AB_007096_T.1;AB_010571_T.1;AB_011051_T.1;AB_011288_T.1;AB_011949_T.1;AB_012320_T.1;AB_012375_T.1;AB_015318_T.1;AB_016718_T.1;AB_018101_T.1;AB_018713_T.1;AB_019339_T.1;AB_019340_T.1;AB_020089_T.1;AB_020446_T.1;AB_020714_T.1;AB_022807_T.1;AB_023246_T.1;AB_024136_T.1;AB_026664_T.1;AB_0298…
1	2	60	Healthy	0.21015251	2.20E-47	4631	47	AB_000576_T.1;AB_000679_T.1;AB_001206_T.1;AB_001420_T.1;AB_001511_T.1;AB_003647_T.1;AB_005132_T.1;AB_005178_T.1;AB_005613_T.1;AB_006220_T.1;AB_007096_T.1;AB_007173_T.1;AB_008440_T.1;AB_010571_T.1;AB_011051_T.1;AB_011260_T.1;AB_011288_T.1;AB_011921_T.1;AB_011949_T.1;AB_012320_T.1;AB_012375_T.1;AB_013811_T.1;AB_015318_T.1;AB_016718_T.1;AB_017094_T.1;AB_018101_T.1;AB_018713_T.1;AB_019339_T.1;AB_0193…
1	2	61	Damaged	0.134196962	5.13E-10	2128	36	AB_000576_T.1;AB_001206_T.1;AB_001356_T.1;AB_001511_T.1;AB_002834_T.1;AB_003647_T.1;AB_005178_T.1;AB_005234_T.1;AB_006220_T.1;AB_007096_T.1;AB_010571_T.1;AB_011051_T.1;AB_011260_T.1;AB_011288_T.1;AB_011698_T.1;AB_011949_T.1;AB_012375_T.1;AB_015233_T.1;AB_016718_T.1;AB_017094_T.1;AB_018101_T.1;AB_019339_T.1;AB_020089_T.1;AB_020410_T.1;AB_020446_T.1;AB_020723_T.1;AB_022556_T.1;AB_023246_T.1;AB_0255…
1	2	61	Healthy	0.143572964	2.38E-13	2579	56	AB_000576_T.1;AB_001206_T.1;AB_001356_T.1;AB_001511_T.1;AB_002834_T.1;AB_003647_T.1;AB_005178_T.1;AB_005234_T.1;AB_005613_T.1;AB_006220_T.1;AB_007096_T.1;AB_007173_T.1;AB_008372_T.1;AB_008958_T.1;AB_010571_T.1;AB_011051_T.1;AB_011260_T.1;AB_011288_T.1;AB_011485_T.1;AB_011698_T.1;AB_011921_T.1;AB_011949_T.1;AB_012375_T.1;AB_012787_T.1;AB_013811_T.1;AB_013904_T.1;AB_015233_T.1;AB_016718_T.1;AB_0170…
1	2	62	Damaged	0.125478288	1.72E-07	1724	36	AB_000576_T.1;AB_000679_T.1;AB_001206_T.1;AB_001511_T.1;AB_005132_T.1;AB_005178_T.1;AB_007096_T.1;AB_008549_T.1;AB_010571_T.1;AB_010576_T.1;AB_011260_T.1;AB_011485_T.1;AB_011816_T.1;AB_012320_T.1;AB_012375_T.1;AB_012941_T.1;AB_014366_T.1;AB_014683_T.1;AB_015233_T.1;AB_015318_T.1;AB_017094_T.1;AB_018101_T.1;AB_018713_T.1;AB_019339_T.1;AB_020089_T.1;AB_020261_T.1;AB_020446_T.1;AB_020723_T.1;AB_0228…
1	2	62	Healthy	0.153562236	2.99E-12	2043	43	AB_000576_T.1;AB_000679_T.1;AB_001206_T.1;AB_001420_T.1;AB_001511_T.1;AB_005178_T.1;AB_007096_T.1;AB_008549_T.1;AB_008958_T.1;AB_010571_T.1;AB_010576_T.1;AB_011051_T.1;AB_011260_T.1;AB_011485_T.1;AB_011816_T.1;AB_011921_T.1;AB_012320_T.1;AB_012375_T.1;AB_014366_T.1;AB_014683_T.1;AB_015233_T.1;AB_015318_T.1;AB_017094_T.1;AB_018101_T.1;AB_018713_T.1;AB_019339_T.1;AB_020089_T.1;AB_020261_T.1;AB_0204…
1	2	63	Damaged	-0.142822013	1.60E-11	2206	36	AB_000576_T.1;AB_001206_T.1;AB_002469_T.1;AB_007096_T.1;AB_008129_T.1;AB_008372_T.1;AB_008549_T.1;AB_009841_T.1;AB_010571_T.1;AB_011051_T.1;AB_011288_T.1;AB_011949_T.1;AB_012320_T.1;AB_012375_T.1;AB_012941_T.1;AB_013904_T.1;AB_015233_T.1;AB_015318_T.1;AB_017094_T.1;AB_018713_T.1;AB_019339_T.1;AB_019340_T.1;AB_020450_T.1;AB_020723_T.1;AB_023246_T.1;AB_024136_T.1;AB_026664_T.1;AB_028440_T.1;AB_0292…
1	2	63	Healthy	-0.14374614	8.67E-13	2451	47	AB_000576_T.1;AB_001206_T.1;AB_001420_T.1;AB_001946_T.1;AB_002469_T.1;AB_005178_T.1;AB_005613_T.1;AB_007096_T.1;AB_007173_T.1;AB_008129_T.1;AB_008372_T.1;AB_008440_T.1;AB_008549_T.1;AB_008958_T.1;AB_009841_T.1;AB_010571_T.1;AB_011051_T.1;AB_011288_T.1;AB_011921_T.1;AB_011949_T.1;AB_012320_T.1;AB_012375_T.1;AB_012787_T.1;AB_013904_T.1;AB_015233_T.1;AB_015318_T.1;AB_016718_T.1;AB_017094_T.1;AB_0187…
1	2	64	Damaged	0.088758183	8.62E-07	3064	33	AB_000576_T.1;AB_001206_T.1;AB_002834_T.1;AB_005178_T.1;AB_005234_T.1;AB_006220_T.1;AB_007096_T.1;AB_008129_T.1;AB_008372_T.1;AB_008734_T.1;AB_009841_T.1;AB_010571_T.1;AB_011051_T.1;AB_011288_T.1;AB_011698_T.1;AB_011949_T.1;AB_012320_T.1;AB_012375_T.1;AB_015318_T.1;AB_018713_T.1;AB_020410_T.1;AB_020446_T.1;AB_020714_T.1;AB_020723_T.1;AB_023246_T.1;AB_024136_T.1;AB_026664_T.1;AB_028440_T.1;AB_0294…
1	2	64	Healthy	0.158226296	2.98E-20	3355	50	AB_000576_T.1;AB_000679_T.1;AB_001206_T.1;AB_001420_T.1;AB_002834_T.1;AB_005015_T.1;AB_005178_T.1;AB_005234_T.1;AB_005613_T.1;AB_006220_T.1;AB_007096_T.1;AB_007173_T.1;AB_008129_T.1;AB_008372_T.1;AB_008734_T.1;AB_008958_T.1;AB_009841_T.1;AB_010571_T.1;AB_011051_T.1;AB_011288_T.1;AB_011698_T.1;AB_011921_T.1;AB_011949_T.1;AB_012320_T.1;AB_012375_T.1;AB_012787_T.1;AB_013811_T.1;AB_013904_T.1;AB_0152…
1	2	65	Damaged	-0.264415263	6.33E-43	2605	36	AB_000576_T.1;AB_001206_T.1;AB_002077_T.1;AB_002469_T.1;AB_002834_T.1;AB_005178_T.1;AB_007096_T.1;AB_008372_T.1;AB_008734_T.1;AB_009841_T.1;AB_010571_T.1;AB_010576_T.1;AB_011051_T.1;AB_011260_T.1;AB_011288_T.1;AB_011949_T.1;AB_012375_T.1;AB_012941_T.1;AB_013904_T.1;AB_015233_T.1;AB_016718_T.1;AB_017094_T.1;AB_018101_T.1;AB_018713_T.1;AB_020410_T.1;AB_020446_T.1;AB_022556_T.1;AB_023246_T.1;AB_0255…
1	2	65	Healthy	-0.12487957	4.51E-10	2476	47	AB_000576_T.1;AB_001206_T.1;AB_001420_T.1;AB_001946_T.1;AB_002077_T.1;AB_002469_T.1;AB_002834_T.1;AB_005015_T.1;AB_005178_T.1;AB_007096_T.1;AB_007173_T.1;AB_008372_T.1;AB_008734_T.1;AB_009841_T.1;AB_010571_T.1;AB_010576_T.1;AB_011051_T.1;AB_011260_T.1;AB_011288_T.1;AB_011949_T.1;AB_012375_T.1;AB_012787_T.1;AB_013904_T.1;AB_014683_T.1;AB_016718_T.1;AB_017094_T.1;AB_018101_T.1;AB_018713_T.1;AB_0193…
1	2	66	Damaged	0.183763938	3.87E-22	2727	43	AB_000576_T.1;AB_000679_T.1;AB_001206_T.1;AB_001356_T.1;AB_001511_T.1;AB_002077_T.1;AB_003647_T.1;AB_006220_T.1;AB_007096_T.1;AB_008129_T.1;AB_008372_T.1;AB_008549_T.1;AB_008734_T.1;AB_009841_T.1;AB_010571_T.1;AB_010576_T.1;AB_011288_T.1;AB_011816_T.1;AB_011949_T.1;AB_012320_T.1;AB_012375_T.1;AB_014366_T.1;AB_014683_T.1;AB_015318_T.1;AB_016718_T.1;AB_017094_T.1;AB_018101_T.1;AB_018713_T.1;AB_0193…
1	2	66	Healthy	0.232367093	5.58E-34	2663	55	AB_000576_T.1;AB_000679_T.1;AB_001206_T.1;AB_001356_T.1;AB_001420_T.1;AB_001511_T.1;AB_002077_T.1;AB_003647_T.1;AB_005015_T.1;AB_005234_T.1;AB_006220_T.1;AB_007096_T.1;AB_007173_T.1;AB_008129_T.1;AB_008372_T.1;AB_008549_T.1;AB_008734_T.1;AB_008958_T.1;AB_009841_T.1;AB_010571_T.1;AB_010576_T.1;AB_011288_T.1;AB_011485_T.1;AB_011698_T.1;AB_011816_T.1;AB_011921_T.1;AB_011949_T.1;AB_012320_T.1;AB_0123…
1	2	67	Damaged	-0.092868138	9.25E-05	1767	28	AB_000576_T.1;AB_001206_T.1;AB_002469_T.1;AB_003647_T.1;AB_005132_T.1;AB_005178_T.1;AB_007096_T.1;AB_010571_T.1;AB_011051_T.1;AB_011288_T.1;AB_011485_T.1;AB_012320_T.1;AB_012375_T.1;AB_013904_T.1;AB_015318_T.1;AB_018713_T.1;AB_019340_T.1;AB_020446_T.1;AB_020714_T.1;AB_020723_T.1;AB_021135_T.1;AB_023246_T.1;AB_024136_T.1;AB_029258_T.1;AB_029883_T.1;AB_031030_T.1;AB_045216_T.1;AB_045705_T.1
1	2	67	Healthy	-0.076380197	0.001058696	1835	42	AB_000576_T.1;AB_001206_T.1;AB_001420_T.1;AB_001946_T.1;AB_002077_T.1;AB_002469_T.1;AB_003647_T.1;AB_005015_T.1;AB_005132_T.1;AB_005178_T.1;AB_007096_T.1;AB_007173_T.1;AB_008372_T.1;AB_010571_T.1;AB_010576_T.1;AB_011051_T.1;AB_011288_T.1;AB_011485_T.1;AB_011921_T.1;AB_011949_T.1;AB_012320_T.1;AB_012375_T.1;AB_012787_T.1;AB_013904_T.1;AB_014366_T.1;AB_015318_T.1;AB_018713_T.1;AB_019340_T.1;AB_0204…
1	2	68	Damaged	-0.108689343	6.13E-06	1723	32	AB_001206_T.1;AB_002077_T.1;AB_002834_T.1;AB_005178_T.1;AB_005234_T.1;AB_007096_T.1;AB_008372_T.1;AB_008734_T.1;AB_010571_T.1;AB_011051_T.1;AB_011288_T.1;AB_011485_T.1;AB_011698_T.1;AB_011949_T.1;AB_012375_T.1;AB_012941_T.1;AB_013904_T.1;AB_015233_T.1;AB_018713_T.1;AB_020410_T.1;AB_020446_T.1;AB_020714_T.1;AB_021135_T.1;AB_023246_T.1;AB_024136_T.1;AB_026664_T.1;AB_029469_T.1;AB_029883_T.1;AB_0310…
1	2	68	Healthy	-0.169318262	1.83E-13	1865	48	AB_001206_T.1;AB_001420_T.1;AB_002834_T.1;AB_005178_T.1;AB_005234_T.1;AB_005613_T.1;AB_006220_T.1;AB_007096_T.1;AB_007173_T.1;AB_008372_T.1;AB_008440_T.1;AB_008734_T.1;AB_008958_T.1;AB_009841_T.1;AB_010571_T.1;AB_011051_T.1;AB_011288_T.1;AB_011485_T.1;AB_011698_T.1;AB_011949_T.1;AB_012375_T.1;AB_012787_T.1;AB_013811_T.1;AB_013904_T.1;AB_015233_T.1;AB_018713_T.1;AB_019339_T.1;AB_020410_T.1;AB_0204…
1	2	69	Damaged	0.091097798	0.000140456	1742	24	AB_000576_T.1;AB_000679_T.1;AB_001206_T.1;AB_002834_T.1;AB_008372_T.1;AB_008549_T.1;AB_009841_T.1;AB_010576_T.1;AB_014366_T.1;AB_016718_T.1;AB_018101_T.1;AB_018713_T.1;AB_019339_T.1;AB_020410_T.1;AB_020714_T.1;AB_022556_T.1;AB_022807_T.1;AB_023246_T.1;AB_026664_T.1;AB_028440_T.1;AB_029883_T.1;AB_031030_T.1;AB_034218_T.1;AB_045216_T.1
1	2	69	Healthy	0.104308723	3.32E-06	1979	40	AB_000576_T.1;AB_000679_T.1;AB_001206_T.1;AB_001356_T.1;AB_001420_T.1;AB_002834_T.1;AB_005015_T.1;AB_005234_T.1;AB_008372_T.1;AB_008549_T.1;AB_008734_T.1;AB_009841_T.1;AB_010576_T.1;AB_011698_T.1;AB_011921_T.1;AB_014366_T.1;AB_016718_T.1;AB_018101_T.1;AB_018713_T.1;AB_019339_T.1;AB_020410_T.1;AB_020446_T.1;AB_020714_T.1;AB_022556_T.1;AB_022807_T.1;AB_023246_T.1;AB_026664_T.1;AB_026787_T.1;AB_0278…
1	2	70	Damaged	-0.399187447	8.33E-93	2408	36	AB_001206_T.1;AB_001356_T.1;AB_001511_T.1;AB_002834_T.1;AB_003647_T.1;AB_005234_T.1;AB_006220_T.1;AB_007096_T.1;AB_008372_T.1;AB_008734_T.1;AB_010571_T.1;AB_011051_T.1;AB_011260_T.1;AB_011288_T.1;AB_011485_T.1;AB_011698_T.1;AB_011816_T.1;AB_012320_T.1;AB_012375_T.1;AB_015233_T.1;AB_015318_T.1;AB_017094_T.1;AB_018713_T.1;AB_019340_T.1;AB_020089_T.1;AB_020261_T.1;AB_020410_T.1;AB_020723_T.1;AB_0211…
1	2	70	Healthy	-0.300820891	2.24E-58	2738	53	AB_001206_T.1;AB_001356_T.1;AB_001420_T.1;AB_001511_T.1;AB_002834_T.1;AB_003647_T.1;AB_005015_T.1;AB_005234_T.1;AB_006220_T.1;AB_007096_T.1;AB_007173_T.1;AB_008372_T.1;AB_008734_T.1;AB_008958_T.1;AB_010571_T.1;AB_010576_T.1;AB_011051_T.1;AB_011260_T.1;AB_011288_T.1;AB_011485_T.1;AB_011698_T.1;AB_011816_T.1;AB_011949_T.1;AB_012320_T.1;AB_012375_T.1;AB_014256_T.1;AB_014366_T.1;AB_014683_T.1;AB_0152…
1	2	71	Damaged	-0.058728493	0.003397845	2486	22	AB_000576_T.1;AB_001206_T.1;AB_005132_T.1;AB_005178_T.1;AB_008372_T.1;AB_010571_T.1;AB_010576_T.1;AB_011051_T.1;AB_012375_T.1;AB_014366_T.1;AB_014683_T.1;AB_018713_T.1;AB_019340_T.1;AB_020446_T.1;AB_020450_T.1;AB_023246_T.1;AB_024136_T.1;AB_026664_T.1;AB_029883_T.1;AB_031030_T.1;AB_045216_T.1;AB_045705_T.1
1	2	71	Healthy	-0.058184694	0.006975696	2149	34	AB_000576_T.1;AB_001206_T.1;AB_001420_T.1;AB_005015_T.1;AB_005132_T.1;AB_005178_T.1;AB_008372_T.1;AB_008440_T.1;AB_008549_T.1;AB_009841_T.1;AB_010571_T.1;AB_010576_T.1;AB_011051_T.1;AB_012320_T.1;AB_012375_T.1;AB_014366_T.1;AB_014683_T.1;AB_015318_T.1;AB_018713_T.1;AB_019340_T.1;AB_020446_T.1;AB_020450_T.1;AB_021170_T.1;AB_023246_T.1;AB_024136_T.1;AB_026664_T.1;AB_028440_T.1;AB_029883_T.1;AB_0310…
1	2	72	Damaged	-0.463568417	4.55E-61	1126	26	AB_001206_T.1;AB_001511_T.1;AB_005234_T.1;AB_009841_T.1;AB_010571_T.1;AB_011051_T.1;AB_011698_T.1;AB_011949_T.1;AB_012375_T.1;AB_014683_T.1;AB_015233_T.1;AB_018101_T.1;AB_018713_T.1;AB_019340_T.1;AB_020089_T.1;AB_020261_T.1;AB_020446_T.1;AB_023246_T.1;AB_026664_T.1;AB_028440_T.1;AB_029469_T.1;AB_029883_T.1;AB_031030_T.1;AB_034218_T.1;AB_034947_T.1;AB_045216_T.1
1	2	72	Healthy	-0.280405715	6.97E-26	1354	42	AB_001206_T.1;AB_001420_T.1;AB_001511_T.1;AB_002834_T.1;AB_005234_T.1;AB_005613_T.1;AB_007173_T.1;AB_008440_T.1;AB_008734_T.1;AB_009841_T.1;AB_010571_T.1;AB_011051_T.1;AB_011698_T.1;AB_011816_T.1;AB_011949_T.1;AB_012320_T.1;AB_012375_T.1;AB_014683_T.1;AB_015233_T.1;AB_015318_T.1;AB_018101_T.1;AB_018713_T.1;AB_019340_T.1;AB_020089_T.1;AB_020261_T.1;AB_020410_T.1;AB_020446_T.1;AB_023246_T.1;AB_0241…
1	2	73	Damaged	-0.208772068	1.26E-36	3588	25	AB_001206_T.1;AB_002077_T.1;AB_005178_T.1;AB_005234_T.1;AB_006220_T.1;AB_008129_T.1;AB_008372_T.1;AB_008549_T.1;AB_008734_T.1;AB_010571_T.1;AB_010576_T.1;AB_011485_T.1;AB_011698_T.1;AB_012320_T.1;AB_012375_T.1;AB_014366_T.1;AB_015318_T.1;AB_016718_T.1;AB_018713_T.1;AB_019339_T.1;AB_020446_T.1;AB_022556_T.1;AB_023246_T.1;AB_026664_T.1;AB_031030_T.1
1	2	73	Healthy	-0.141671758	1.48E-18	3814	42	AB_001206_T.1;AB_001420_T.1;AB_002077_T.1;AB_002834_T.1;AB_005015_T.1;AB_005178_T.1;AB_005234_T.1;AB_005613_T.1;AB_006220_T.1;AB_008129_T.1;AB_008372_T.1;AB_008549_T.1;AB_008734_T.1;AB_008958_T.1;AB_010571_T.1;AB_010576_T.1;AB_011260_T.1;AB_011485_T.1;AB_011698_T.1;AB_012320_T.1;AB_012375_T.1;AB_013811_T.1;AB_014366_T.1;AB_015318_T.1;AB_016718_T.1;AB_018713_T.1;AB_019339_T.1;AB_020261_T.1;AB_0204…
1	2	74	Damaged	0.163347673	1.69E-14	2179	33	AB_000679_T.1;AB_001206_T.1;AB_001511_T.1;AB_002469_T.1;AB_002834_T.1;AB_005178_T.1;AB_008129_T.1;AB_008372_T.1;AB_010571_T.1;AB_010576_T.1;AB_011051_T.1;AB_011260_T.1;AB_011288_T.1;AB_011816_T.1;AB_012375_T.1;AB_013904_T.1;AB_014366_T.1;AB_014683_T.1;AB_015233_T.1;AB_017094_T.1;AB_018713_T.1;AB_020089_T.1;AB_020410_T.1;AB_020446_T.1;AB_020723_T.1;AB_022807_T.1;AB_024136_T.1;AB_025537_T.1;AB_0266…
1	2	74	Healthy	0.105109313	2.20E-07	2419	55	AB_000576_T.1;AB_000679_T.1;AB_001206_T.1;AB_001356_T.1;AB_001420_T.1;AB_001511_T.1;AB_001946_T.1;AB_002469_T.1;AB_002834_T.1;AB_005178_T.1;AB_005613_T.1;AB_007096_T.1;AB_007173_T.1;AB_008129_T.1;AB_008372_T.1;AB_008549_T.1;AB_010571_T.1;AB_010576_T.1;AB_011051_T.1;AB_011260_T.1;AB_011288_T.1;AB_011816_T.1;AB_012320_T.1;AB_012375_T.1;AB_012787_T.1;AB_013811_T.1;AB_013904_T.1;AB_014256_T.1;AB_0143…
1	2	75	Healthy	-0.084166702	1.05E-05	2733	55	AB_001206_T.1;AB_001356_T.1;AB_001420_T.1;AB_001946_T.1;AB_002469_T.1;AB_002834_T.1;AB_005132_T.1;AB_005178_T.1;AB_005613_T.1;AB_007096_T.1;AB_007173_T.1;AB_008129_T.1;AB_008372_T.1;AB_008440_T.1;AB_008549_T.1;AB_010571_T.1;AB_010576_T.1;AB_011051_T.1;AB_011288_T.1;AB_011485_T.1;AB_011816_T.1;AB_011921_T.1;AB_011949_T.1;AB_012375_T.1;AB_012787_T.1;AB_013811_T.1;AB_013904_T.1;AB_014256_T.1;AB_0143…
1	2	76	Damaged	-0.204011367	2.98E-11	1042	26	AB_000576_T.1;AB_001206_T.1;AB_001511_T.1;AB_007096_T.1;AB_008372_T.1;AB_009841_T.1;AB_010571_T.1;AB_011051_T.1;AB_011288_T.1;AB_011949_T.1;AB_012320_T.1;AB_012375_T.1;AB_015318_T.1;AB_017094_T.1;AB_018713_T.1;AB_019339_T.1;AB_019340_T.1;AB_020089_T.1;AB_020261_T.1;AB_020446_T.1;AB_024136_T.1;AB_026664_T.1;AB_028440_T.1;AB_029883_T.1;AB_037194_T.1;AB_045705_T.1
1	2	76	Healthy	-0.301505027	6.33E-24	1070	40	AB_000576_T.1;AB_001206_T.1;AB_001420_T.1;AB_001511_T.1;AB_005015_T.1;AB_005613_T.1;AB_007096_T.1;AB_008372_T.1;AB_008440_T.1;AB_008958_T.1;AB_009841_T.1;AB_010571_T.1;AB_011051_T.1;AB_011288_T.1;AB_011921_T.1;AB_011949_T.1;AB_012320_T.1;AB_012375_T.1;AB_013811_T.1;AB_014256_T.1;AB_015318_T.1;AB_017094_T.1;AB_018101_T.1;AB_018713_T.1;AB_019339_T.1;AB_019340_T.1;AB_020089_T.1;AB_020261_T.1;AB_0204…
1	2	77	Damaged	0.088945499	7.73E-06	2521	28	AB_000576_T.1;AB_001206_T.1;AB_001356_T.1;AB_002077_T.1;AB_005178_T.1;AB_007096_T.1;AB_008129_T.1;AB_008372_T.1;AB_008549_T.1;AB_008734_T.1;AB_010571_T.1;AB_011288_T.1;AB_012320_T.1;AB_012375_T.1;AB_012941_T.1;AB_014683_T.1;AB_015233_T.1;AB_015318_T.1;AB_017094_T.1;AB_019339_T.1;AB_019340_T.1;AB_020446_T.1;AB_020723_T.1;AB_021135_T.1;AB_024136_T.1;AB_026664_T.1;AB_029883_T.1;AB_045705_T.1
1	2	77	Healthy	0.123596232	2.13E-10	2623	40	AB_000576_T.1;AB_000679_T.1;AB_001206_T.1;AB_001356_T.1;AB_001420_T.1;AB_002077_T.1;AB_005132_T.1;AB_005178_T.1;AB_007096_T.1;AB_007173_T.1;AB_008129_T.1;AB_008372_T.1;AB_008440_T.1;AB_008549_T.1;AB_008734_T.1;AB_008958_T.1;AB_010571_T.1;AB_012320_T.1;AB_012375_T.1;AB_014683_T.1;AB_015233_T.1;AB_015318_T.1;AB_016718_T.1;AB_017094_T.1;AB_019339_T.1;AB_019340_T.1;AB_020446_T.1;AB_020723_T.1;AB_0211…
1	2	78	Damaged	0.234124437	1.93E-28	2173	37	AB_000679_T.1;AB_001356_T.1;AB_002469_T.1;AB_002834_T.1;AB_003647_T.1;AB_005178_T.1;AB_006220_T.1;AB_007096_T.1;AB_008129_T.1;AB_008372_T.1;AB_008549_T.1;AB_010571_T.1;AB_011288_T.1;AB_011816_T.1;AB_011949_T.1;AB_012320_T.1;AB_012375_T.1;AB_012941_T.1;AB_013904_T.1;AB_015233_T.1;AB_015318_T.1;AB_016718_T.1;AB_017094_T.1;AB_018101_T.1;AB_018713_T.1;AB_020410_T.1;AB_021135_T.1;AB_022556_T.1;AB_0228…
1	2	78	Healthy	0.142733	4.45E-13	2550	52	AB_000679_T.1;AB_001356_T.1;AB_001420_T.1;AB_001946_T.1;AB_002469_T.1;AB_002834_T.1;AB_003647_T.1;AB_005178_T.1;AB_005613_T.1;AB_006220_T.1;AB_007096_T.1;AB_007173_T.1;AB_008129_T.1;AB_008372_T.1;AB_008440_T.1;AB_008549_T.1;AB_010571_T.1;AB_011051_T.1;AB_011260_T.1;AB_011288_T.1;AB_011816_T.1;AB_011921_T.1;AB_011949_T.1;AB_012320_T.1;AB_012375_T.1;AB_012787_T.1;AB_013904_T.1;AB_014256_T.1;AB_0152…
1	2	79	Damaged	0.073925845	1.61E-05	3398	32	AB_000576_T.1;AB_002469_T.1;AB_005132_T.1;AB_005178_T.1;AB_005234_T.1;AB_007096_T.1;AB_008129_T.1;AB_008372_T.1;AB_009841_T.1;AB_010571_T.1;AB_011051_T.1;AB_011260_T.1;AB_011698_T.1;AB_011949_T.1;AB_012320_T.1;AB_012375_T.1;AB_015318_T.1;AB_018101_T.1;AB_020261_T.1;AB_020714_T.1;AB_021135_T.1;AB_022556_T.1;AB_024136_T.1;AB_025537_T.1;AB_026664_T.1;AB_028440_T.1;AB_029258_T.1;AB_029469_T.1;AB_0298…
1	2	79	Healthy	0.091060556	2.24E-08	3759	51	AB_000576_T.1;AB_001420_T.1;AB_001511_T.1;AB_001946_T.1;AB_002469_T.1;AB_003647_T.1;AB_005015_T.1;AB_005132_T.1;AB_005178_T.1;AB_005234_T.1;AB_005613_T.1;AB_007096_T.1;AB_007173_T.1;AB_008129_T.1;AB_008372_T.1;AB_008440_T.1;AB_009841_T.1;AB_010571_T.1;AB_011051_T.1;AB_011260_T.1;AB_011288_T.1;AB_011698_T.1;AB_011921_T.1;AB_011949_T.1;AB_012320_T.1;AB_012375_T.1;AB_013811_T.1;AB_014256_T.1;AB_0146…
1	2	80	Damaged	0.331408554	1.48E-117	4569	31	AB_000576_T.1;AB_002469_T.1;AB_003647_T.1;AB_005132_T.1;AB_005178_T.1;AB_005234_T.1;AB_007096_T.1;AB_008129_T.1;AB_008734_T.1;AB_009841_T.1;AB_010571_T.1;AB_010576_T.1;AB_011051_T.1;AB_011288_T.1;AB_011698_T.1;AB_012375_T.1;AB_012941_T.1;AB_014366_T.1;AB_017094_T.1;AB_018101_T.1;AB_019339_T.1;AB_019340_T.1;AB_020450_T.1;AB_022556_T.1;AB_024136_T.1;AB_026664_T.1;AB_028440_T.1;AB_029258_T.1;AB_0298…
1	2	80	Healthy	0.272090302	4.06E-78	4554	35	AB_000576_T.1;AB_001946_T.1;AB_002469_T.1;AB_005015_T.1;AB_005132_T.1;AB_005178_T.1;AB_005234_T.1;AB_007096_T.1;AB_008129_T.1;AB_008440_T.1;AB_008734_T.1;AB_008958_T.1;AB_009841_T.1;AB_010571_T.1;AB_010576_T.1;AB_011051_T.1;AB_011698_T.1;AB_012375_T.1;AB_014366_T.1;AB_015233_T.1;AB_017094_T.1;AB_018101_T.1;AB_019339_T.1;AB_019340_T.1;AB_020450_T.1;AB_021170_T.1;AB_022556_T.1;AB_024136_T.1;AB_0257…
1	2	81	Damaged	-0.241209342	1.60E-20	1441	30	AB_000576_T.1;AB_001356_T.1;AB_001511_T.1;AB_002077_T.1;AB_002469_T.1;AB_005178_T.1;AB_008372_T.1;AB_008734_T.1;AB_010571_T.1;AB_010576_T.1;AB_011051_T.1;AB_011260_T.1;AB_011949_T.1;AB_012375_T.1;AB_014366_T.1;AB_015233_T.1;AB_017094_T.1;AB_018101_T.1;AB_020089_T.1;AB_020450_T.1;AB_020723_T.1;AB_021135_T.1;AB_022556_T.1;AB_025537_T.1;AB_026664_T.1;AB_029258_T.1;AB_029883_T.1;AB_034218_T.1;AB_0349…
1	2	81	Healthy	-0.274782493	1.31E-29	1629	40	AB_000576_T.1;AB_001356_T.1;AB_001511_T.1;AB_001946_T.1;AB_002077_T.1;AB_002469_T.1;AB_005178_T.1;AB_005613_T.1;AB_006220_T.1;AB_007173_T.1;AB_008372_T.1;AB_008734_T.1;AB_008958_T.1;AB_010571_T.1;AB_010576_T.1;AB_011051_T.1;AB_011260_T.1;AB_011949_T.1;AB_012375_T.1;AB_014256_T.1;AB_014366_T.1;AB_015233_T.1;AB_016718_T.1;AB_017094_T.1;AB_018101_T.1;AB_020089_T.1;AB_020450_T.1;AB_020723_T.1;AB_0211…
1	2	82	Damaged	0.282486443	1.84E-17	872	23	AB_001511_T.1;AB_002469_T.1;AB_006220_T.1;AB_008129_T.1;AB_010571_T.1;AB_011260_T.1;AB_011288_T.1;AB_011485_T.1;AB_011816_T.1;AB_011949_T.1;AB_012375_T.1;AB_015233_T.1;AB_019339_T.1;AB_020089_T.1;AB_020446_T.1;AB_020450_T.1;AB_021135_T.1;AB_025537_T.1;AB_026664_T.1;AB_029258_T.1;AB_029469_T.1;AB_034947_T.1;AB_045216_T.1
1	2	82	Healthy	0.266729259	1.22E-25	1487	34	AB_000679_T.1;AB_001511_T.1;AB_001946_T.1;AB_002469_T.1;AB_005613_T.1;AB_006220_T.1;AB_007173_T.1;AB_008129_T.1;AB_008958_T.1;AB_010571_T.1;AB_011260_T.1;AB_011288_T.1;AB_011485_T.1;AB_011816_T.1;AB_011949_T.1;AB_012375_T.1;AB_013811_T.1;AB_014256_T.1;AB_015233_T.1;AB_019339_T.1;AB_020089_T.1;AB_020446_T.1;AB_020450_T.1;AB_021135_T.1;AB_022807_T.1;AB_025537_T.1;AB_025738_T.1;AB_026664_T.1;AB_0292…
1	2	83	Damaged	0.075841697	0.000417666	2161	25	AB_000679_T.1;AB_001511_T.1;AB_002834_T.1;AB_005132_T.1;AB_005178_T.1;AB_005234_T.1;AB_008129_T.1;AB_009841_T.1;AB_010571_T.1;AB_011288_T.1;AB_011485_T.1;AB_011698_T.1;AB_011949_T.1;AB_012375_T.1;AB_016718_T.1;AB_020089_T.1;AB_020410_T.1;AB_020446_T.1;AB_020723_T.1;AB_021135_T.1;AB_022807_T.1;AB_028440_T.1;AB_029469_T.1;AB_029883_T.1;AB_034947_T.1
1	2	83	Healthy	0.072863776	8.30E-05	2912	37	AB_000679_T.1;AB_001511_T.1;AB_002077_T.1;AB_002834_T.1;AB_005015_T.1;AB_005132_T.1;AB_005178_T.1;AB_005234_T.1;AB_005613_T.1;AB_007173_T.1;AB_008129_T.1;AB_008440_T.1;AB_009841_T.1;AB_010571_T.1;AB_011051_T.1;AB_011288_T.1;AB_011485_T.1;AB_011698_T.1;AB_011949_T.1;AB_012375_T.1;AB_013811_T.1;AB_016718_T.1;AB_017094_T.1;AB_020089_T.1;AB_020410_T.1;AB_020446_T.1;AB_020723_T.1;AB_021135_T.1;AB_0211…
1	2	84	Damaged	-0.428163804	1.57E-135	3034	29	AB_000679_T.1;AB_001511_T.1;AB_002469_T.1;AB_008129_T.1;AB_008549_T.1;AB_008734_T.1;AB_010571_T.1;AB_010576_T.1;AB_011051_T.1;AB_011949_T.1;AB_012320_T.1;AB_012375_T.1;AB_014366_T.1;AB_015233_T.1;AB_015318_T.1;AB_016718_T.1;AB_019340_T.1;AB_020089_T.1;AB_020261_T.1;AB_020446_T.1;AB_020450_T.1;AB_021135_T.1;AB_022556_T.1;AB_022807_T.1;AB_026664_T.1;AB_029258_T.1;AB_029469_T.1;AB_029883_T.1;AB_0349…
1	2	84	Healthy	-0.362402158	7.56E-108	3459	44	AB_000679_T.1;AB_001356_T.1;AB_001511_T.1;AB_001946_T.1;AB_002469_T.1;AB_005015_T.1;AB_005613_T.1;AB_007173_T.1;AB_008129_T.1;AB_008549_T.1;AB_008734_T.1;AB_008958_T.1;AB_010571_T.1;AB_010576_T.1;AB_011051_T.1;AB_011949_T.1;AB_012320_T.1;AB_012375_T.1;AB_013811_T.1;AB_014366_T.1;AB_015233_T.1;AB_015318_T.1;AB_016718_T.1;AB_017094_T.1;AB_019339_T.1;AB_019340_T.1;AB_020089_T.1;AB_020261_T.1;AB_0204…
1	2	85	Damaged	0.108754621	7.64E-08	2431	27	AB_000679_T.1;AB_001511_T.1;AB_002077_T.1;AB_002469_T.1;AB_003647_T.1;AB_008129_T.1;AB_008549_T.1;AB_009841_T.1;AB_011051_T.1;AB_011260_T.1;AB_011288_T.1;AB_011485_T.1;AB_011949_T.1;AB_012320_T.1;AB_012375_T.1;AB_013904_T.1;AB_015233_T.1;AB_015318_T.1;AB_017094_T.1;AB_019340_T.1;AB_020089_T.1;AB_022807_T.1;AB_024136_T.1;AB_025537_T.1;AB_028440_T.1;AB_029258_T.1;AB_037194_T.1
1	2	85	Healthy	0.136427538	5.92E-12	2523	39	AB_000679_T.1;AB_001511_T.1;AB_001946_T.1;AB_002077_T.1;AB_002469_T.1;AB_003647_T.1;AB_005015_T.1;AB_005613_T.1;AB_008129_T.1;AB_008440_T.1;AB_008549_T.1;AB_008958_T.1;AB_009841_T.1;AB_011051_T.1;AB_011260_T.1;AB_011288_T.1;AB_011485_T.1;AB_011921_T.1;AB_011949_T.1;AB_012320_T.1;AB_012375_T.1;AB_012787_T.1;AB_013811_T.1;AB_013904_T.1;AB_015233_T.1;AB_015318_T.1;AB_017094_T.1;AB_019340_T.1;AB_0200…
1	2	86	Damaged	0.117561387	9.92E-13	3657	27	AB_000679_T.1;AB_001511_T.1;AB_002077_T.1;AB_002469_T.1;AB_008129_T.1;AB_008734_T.1;AB_010571_T.1;AB_011288_T.1;AB_012375_T.1;AB_013904_T.1;AB_014683_T.1;AB_015233_T.1;AB_016718_T.1;AB_017094_T.1;AB_018101_T.1;AB_019339_T.1;AB_020089_T.1;AB_020446_T.1;AB_020450_T.1;AB_020714_T.1;AB_020723_T.1;AB_021135_T.1;AB_022807_T.1;AB_024136_T.1;AB_029258_T.1;AB_034218_T.1;AB_037194_T.1
1	2	86	Healthy	0.129102574	2.43E-17	4272	47	AB_000679_T.1;AB_001511_T.1;AB_001946_T.1;AB_002077_T.1;AB_002469_T.1;AB_002834_T.1;AB_005613_T.1;AB_006220_T.1;AB_007173_T.1;AB_008129_T.1;AB_008440_T.1;AB_008734_T.1;AB_008958_T.1;AB_010571_T.1;AB_011288_T.1;AB_011921_T.1;AB_011949_T.1;AB_012375_T.1;AB_012787_T.1;AB_013811_T.1;AB_013904_T.1;AB_014256_T.1;AB_014683_T.1;AB_015233_T.1;AB_016718_T.1;AB_017094_T.1;AB_018101_T.1;AB_019339_T.1;AB_0200…
1	2	87	Damaged	-0.254962331	2.09E-14	872	20	AB_002469_T.1;AB_002834_T.1;AB_005132_T.1;AB_006220_T.1;AB_008129_T.1;AB_010571_T.1;AB_011288_T.1;AB_011816_T.1;AB_012375_T.1;AB_012941_T.1;AB_014683_T.1;AB_017094_T.1;AB_018101_T.1;AB_020410_T.1;AB_020446_T.1;AB_020714_T.1;AB_020723_T.1;AB_021135_T.1;AB_029258_T.1;AB_037194_T.1
1	2	87	Healthy	-0.221845559	1.12E-13	1095	38	AB_001946_T.1;AB_002469_T.1;AB_002834_T.1;AB_005015_T.1;AB_005132_T.1;AB_005613_T.1;AB_006220_T.1;AB_007173_T.1;AB_008129_T.1;AB_008958_T.1;AB_009841_T.1;AB_010571_T.1;AB_011288_T.1;AB_011816_T.1;AB_011921_T.1;AB_011949_T.1;AB_012375_T.1;AB_013811_T.1;AB_014683_T.1;AB_017094_T.1;AB_018101_T.1;AB_020261_T.1;AB_020410_T.1;AB_020446_T.1;AB_020714_T.1;AB_020723_T.1;AB_021135_T.1;AB_021170_T.1;AB_0225…
1	2	88	Damaged	0.246896576	2.31E-09	570	20	AB_002469_T.1;AB_006220_T.1;AB_008129_T.1;AB_008549_T.1;AB_010571_T.1;AB_011051_T.1;AB_011816_T.1;AB_011949_T.1;AB_012320_T.1;AB_012375_T.1;AB_012941_T.1;AB_013904_T.1;AB_015318_T.1;AB_017094_T.1;AB_020261_T.1;AB_021135_T.1;AB_022556_T.1;AB_029258_T.1;AB_029469_T.1;AB_037194_T.1
1	2	88	Healthy	-0.227868053	2.16E-11	843	31	AB_001946_T.1;AB_002469_T.1;AB_005015_T.1;AB_005613_T.1;AB_006220_T.1;AB_007173_T.1;AB_008129_T.1;AB_008549_T.1;AB_008734_T.1;AB_010571_T.1;AB_011051_T.1;AB_011260_T.1;AB_011816_T.1;AB_011949_T.1;AB_012320_T.1;AB_012375_T.1;AB_013811_T.1;AB_015318_T.1;AB_017094_T.1;AB_019340_T.1;AB_020261_T.1;AB_021135_T.1;AB_021170_T.1;AB_022556_T.1;AB_025537_T.1;AB_026787_T.1;AB_029258_T.1;AB_029469_T.1;AB_0339…
1	2	89	Damaged	0.252095689	1.29E-15	976	29	AB_000679_T.1;AB_002077_T.1;AB_003647_T.1;AB_006220_T.1;AB_008129_T.1;AB_009841_T.1;AB_010571_T.1;AB_011288_T.1;AB_011816_T.1;AB_011949_T.1;AB_012320_T.1;AB_012375_T.1;AB_012941_T.1;AB_014683_T.1;AB_015233_T.1;AB_015318_T.1;AB_016718_T.1;AB_017094_T.1;AB_019339_T.1;AB_019340_T.1;AB_020714_T.1;AB_021135_T.1;AB_022556_T.1;AB_022807_T.1;AB_024136_T.1;AB_028440_T.1;AB_029469_T.1;AB_037194_T.1;AB_0452…
1	2	89	Healthy	0.092247648	0.008533114	812	34	AB_000679_T.1;AB_002077_T.1;AB_003647_T.1;AB_005015_T.1;AB_006220_T.1;AB_008129_T.1;AB_009841_T.1;AB_010571_T.1;AB_011288_T.1;AB_011816_T.1;AB_011921_T.1;AB_011949_T.1;AB_012320_T.1;AB_012375_T.1;AB_014683_T.1;AB_015233_T.1;AB_015318_T.1;AB_016718_T.1;AB_017094_T.1;AB_019339_T.1;AB_019340_T.1;AB_020450_T.1;AB_021135_T.1;AB_022556_T.1;AB_022807_T.1;AB_024136_T.1;AB_026787_T.1;AB_028440_T.1;AB_0294…
1	2	90	Damaged	-0.452220975	3.63E-24	452	19	AB_001356_T.1;AB_002469_T.1;AB_005234_T.1;AB_006220_T.1;AB_008734_T.1;AB_010571_T.1;AB_011288_T.1;AB_011698_T.1;AB_011816_T.1;AB_012375_T.1;AB_015233_T.1;AB_017094_T.1;AB_020723_T.1;AB_021135_T.1;AB_022556_T.1;AB_029258_T.1;AB_034218_T.1;AB_037194_T.1;AB_045216_T.1
1	2	90	Healthy	-0.401616475	2.25E-19	463	27	AB_001356_T.1;AB_001946_T.1;AB_002469_T.1;AB_005015_T.1;AB_005234_T.1;AB_006220_T.1;AB_008734_T.1;AB_008958_T.1;AB_010571_T.1;AB_011288_T.1;AB_011698_T.1;AB_011816_T.1;AB_011921_T.1;AB_012375_T.1;AB_014256_T.1;AB_015233_T.1;AB_017094_T.1;AB_020410_T.1;AB_020723_T.1;AB_021135_T.1;AB_022556_T.1;AB_025738_T.1;AB_029258_T.1;AB_033912_T.1;AB_034218_T.1;AB_037194_T.1;AB_045216_T.1
1	2	91	Damaged	-0.1960151	1.12E-07	721	11	AB_001356_T.1;AB_005234_T.1;AB_010576_T.1;AB_011288_T.1;AB_011698_T.1;AB_012375_T.1;AB_012941_T.1;AB_014366_T.1;AB_018101_T.1;AB_021135_T.1;AB_037194_T.1
1	2	92	Damaged	0.328095777	7.79E-32	1213	17	AB_002834_T.1;AB_005132_T.1;AB_009841_T.1;AB_010571_T.1;AB_010576_T.1;AB_011485_T.1;AB_011949_T.1;AB_012375_T.1;AB_012941_T.1;AB_014366_T.1;AB_020410_T.1;AB_021135_T.1;AB_022556_T.1;AB_028440_T.1;AB_029469_T.1;AB_037194_T.1;AB_045216_T.1
1	2	92	Healthy	0.234467423	6.70E-21	1558	30	AB_000679_T.1;AB_002834_T.1;AB_005132_T.1;AB_007173_T.1;AB_008440_T.1;AB_009841_T.1;AB_010571_T.1;AB_010576_T.1;AB_011051_T.1;AB_011288_T.1;AB_011485_T.1;AB_011921_T.1;AB_011949_T.1;AB_012375_T.1;AB_014256_T.1;AB_014366_T.1;AB_019340_T.1;AB_020261_T.1;AB_020410_T.1;AB_021135_T.1;AB_021170_T.1;AB_022556_T.1;AB_022807_T.1;AB_026787_T.1;AB_027860_T.1;AB_028440_T.1;AB_029469_T.1;AB_033912_T.1;AB_0345…
1	2	93	Damaged	0.114780526	0.001494119	763	27	AB_001356_T.1;AB_002077_T.1;AB_002834_T.1;AB_003647_T.1;AB_005132_T.1;AB_005234_T.1;AB_006220_T.1;AB_008734_T.1;AB_010571_T.1;AB_011051_T.1;AB_011288_T.1;AB_011485_T.1;AB_011698_T.1;AB_011816_T.1;AB_011949_T.1;AB_012375_T.1;AB_012941_T.1;AB_013904_T.1;AB_015233_T.1;AB_019340_T.1;AB_020261_T.1;AB_020410_T.1;AB_020446_T.1;AB_020714_T.1;AB_021135_T.1;AB_022556_T.1;AB_037194_T.1
1	2	94	Healthy	-0.098713759	0.037379155	445	15	AB_005132_T.1;AB_010571_T.1;AB_011260_T.1;AB_011288_T.1;AB_011921_T.1;AB_012375_T.1;AB_014256_T.1;AB_019339_T.1;AB_019340_T.1;AB_020446_T.1;AB_021170_T.1;AB_025537_T.1;AB_034218_T.1;AB_037194_T.1;AB_044618_T.1
1	2	95	Damaged	-0.2799034	1.80E-09	446	17	AB_002834_T.1;AB_005132_T.1;AB_008549_T.1;AB_010571_T.1;AB_011260_T.1;AB_011288_T.1;AB_012375_T.1;AB_015233_T.1;AB_019340_T.1;AB_020261_T.1;AB_020410_T.1;AB_020446_T.1;AB_020450_T.1;AB_020723_T.1;AB_025537_T.1;AB_034218_T.1;AB_037194_T.1
1	2	95	Healthy	-0.174554697	1.06E-06	772	28	AB_002834_T.1;AB_003647_T.1;AB_005132_T.1;AB_007173_T.1;AB_008440_T.1;AB_008549_T.1;AB_008958_T.1;AB_010571_T.1;AB_011260_T.1;AB_011288_T.1;AB_011921_T.1;AB_012375_T.1;AB_015233_T.1;AB_019340_T.1;AB_020261_T.1;AB_020410_T.1;AB_020446_T.1;AB_020450_T.1;AB_020723_T.1;AB_021170_T.1;AB_025537_T.1;AB_025738_T.1;AB_027860_T.1;AB_033912_T.1;AB_034218_T.1;AB_037194_T.1;AB_041906_T.1;AB_044618_T.1
1	2	96	Damaged	-0.364362349	1.05E-29	902	15	AB_008549_T.1;AB_011288_T.1;AB_011485_T.1;AB_012320_T.1;AB_012375_T.1;AB_012941_T.1;AB_014683_T.1;AB_015233_T.1;AB_015318_T.1;AB_020261_T.1;AB_020446_T.1;AB_020450_T.1;AB_024136_T.1;AB_034218_T.1;AB_037194_T.1
1	2	96	Healthy	-0.204077498	7.31E-12	1106	26	AB_006220_T.1;AB_007173_T.1;AB_008549_T.1;AB_011051_T.1;AB_011288_T.1;AB_011485_T.1;AB_011816_T.1;AB_011921_T.1;AB_011949_T.1;AB_012320_T.1;AB_012375_T.1;AB_014256_T.1;AB_014683_T.1;AB_015233_T.1;AB_015318_T.1;AB_020261_T.1;AB_020450_T.1;AB_021170_T.1;AB_024136_T.1;AB_026787_T.1;AB_033912_T.1;AB_034218_T.1;AB_034575_T.1;AB_037194_T.1;AB_041906_T.1;AB_044618_T.1
1	2	97	Damaged	0.196107432	7.59E-17	1775	28	AB_003647_T.1;AB_005132_T.1;AB_009841_T.1;AB_010571_T.1;AB_011051_T.1;AB_011260_T.1;AB_011288_T.1;AB_011485_T.1;AB_011816_T.1;AB_011949_T.1;AB_012320_T.1;AB_012375_T.1;AB_012941_T.1;AB_013904_T.1;AB_014683_T.1;AB_015233_T.1;AB_015318_T.1;AB_016718_T.1;AB_019340_T.1;AB_020446_T.1;AB_020714_T.1;AB_024136_T.1;AB_025537_T.1;AB_028440_T.1;AB_029469_T.1;AB_034218_T.1;AB_037194_T.1;AB_045216_T.1
1	2	97	Healthy	0.12903193	9.96E-09	1959	32	AB_003647_T.1;AB_005132_T.1;AB_008549_T.1;AB_009841_T.1;AB_010571_T.1;AB_011051_T.1;AB_011260_T.1;AB_011288_T.1;AB_011485_T.1;AB_011816_T.1;AB_011921_T.1;AB_011949_T.1;AB_012320_T.1;AB_012375_T.1;AB_012787_T.1;AB_013904_T.1;AB_014683_T.1;AB_015233_T.1;AB_015318_T.1;AB_016718_T.1;AB_019339_T.1;AB_019340_T.1;AB_020714_T.1;AB_021170_T.1;AB_024136_T.1;AB_025537_T.1;AB_028440_T.1;AB_029469_T.1;AB_0339…
1	2	98	Damaged	0.316771116	1.38E-23	950	21	AB_000679_T.1;AB_002077_T.1;AB_002834_T.1;AB_005234_T.1;AB_008549_T.1;AB_008734_T.1;AB_010571_T.1;AB_011051_T.1;AB_011288_T.1;AB_011485_T.1;AB_011698_T.1;AB_011816_T.1;AB_012320_T.1;AB_012375_T.1;AB_012941_T.1;AB_015318_T.1;AB_018101_T.1;AB_019339_T.1;AB_020410_T.1;AB_022807_T.1;AB_037194_T.1
1	2	98	Healthy	0.25292182	5.31E-16	996	26	AB_000679_T.1;AB_002077_T.1;AB_002834_T.1;AB_005015_T.1;AB_005234_T.1;AB_008734_T.1;AB_008958_T.1;AB_010571_T.1;AB_011051_T.1;AB_011288_T.1;AB_011485_T.1;AB_011698_T.1;AB_011816_T.1;AB_011921_T.1;AB_012375_T.1;AB_018101_T.1;AB_019339_T.1;AB_020410_T.1;AB_020723_T.1;AB_021170_T.1;AB_022807_T.1;AB_024136_T.1;AB_025738_T.1;AB_027860_T.1;AB_033912_T.1;AB_037194_T.1
1	2	99	Damaged	0.472251994	5.70E-56	987	23	AB_000679_T.1;AB_002077_T.1;AB_003647_T.1;AB_010571_T.1;AB_010576_T.1;AB_011051_T.1;AB_011288_T.1;AB_011485_T.1;AB_011816_T.1;AB_012320_T.1;AB_012941_T.1;AB_014366_T.1;AB_015233_T.1;AB_015318_T.1;AB_016718_T.1;AB_018101_T.1;AB_020261_T.1;AB_020450_T.1;AB_020723_T.1;AB_022807_T.1;AB_024136_T.1;AB_034218_T.1;AB_037194_T.1
1	2	99	Healthy	0.347868683	1.75E-29	988	24	AB_000679_T.1;AB_002077_T.1;AB_003647_T.1;AB_007173_T.1;AB_008958_T.1;AB_010571_T.1;AB_010576_T.1;AB_011051_T.1;AB_011288_T.1;AB_011485_T.1;AB_011816_T.1;AB_011921_T.1;AB_014366_T.1;AB_015233_T.1;AB_016718_T.1;AB_018101_T.1;AB_020261_T.1;AB_020450_T.1;AB_020723_T.1;AB_022807_T.1;AB_025738_T.1;AB_033912_T.1;AB_034218_T.1;AB_037194_T.1
1	2	100	Damaged	0.49545074	3.16E-26	401	9	AB_001356_T.1;AB_002077_T.1;AB_010571_T.1;AB_012375_T.1;AB_012941_T.1;AB_014683_T.1;AB_018101_T.1;AB_019340_T.1;AB_037194_T.1
1	2	100	Healthy	0.1514453	0.004237775	355	18	AB_001356_T.1;AB_002077_T.1;AB_007173_T.1;AB_009841_T.1;AB_010571_T.1;AB_011921_T.1;AB_011949_T.1;AB_012375_T.1;AB_014256_T.1;AB_014683_T.1;AB_019340_T.1;AB_020410_T.1;AB_026787_T.1;AB_028440_T.1;AB_029469_T.1;AB_033912_T.1;AB_034575_T.1;AB_037194_T.1
1	2	102	Healthy	0.24226069	6.77E-09	558	29	AB_001356_T.1;AB_005015_T.1;AB_005132_T.1;AB_005234_T.1;AB_006220_T.1;AB_008440_T.1;AB_008734_T.1;AB_010571_T.1;AB_011051_T.1;AB_011288_T.1;AB_011485_T.1;AB_011698_T.1;AB_011816_T.1;AB_011921_T.1;AB_011949_T.1;AB_012375_T.1;AB_014256_T.1;AB_014683_T.1;AB_019339_T.1;AB_019340_T.1;AB_020261_T.1;AB_020446_T.1;AB_020714_T.1;AB_021170_T.1;AB_026787_T.1;AB_033912_T.1;AB_034575_T.1;AB_041906_T.1;AB_0446…
1	2	103	Damaged	-0.363207912	6.40E-26	786	18	AB_005132_T.1;AB_006220_T.1;AB_008549_T.1;AB_008734_T.1;AB_010571_T.1;AB_010576_T.1;AB_011051_T.1;AB_011288_T.1;AB_011485_T.1;AB_011816_T.1;AB_011949_T.1;AB_012320_T.1;AB_012375_T.1;AB_012941_T.1;AB_014366_T.1;AB_014683_T.1;AB_015318_T.1;AB_019339_T.1
1	2	103	Healthy	-0.179113676	6.94E-10	1169	27	AB_005132_T.1;AB_006220_T.1;AB_007173_T.1;AB_008440_T.1;AB_008549_T.1;AB_008734_T.1;AB_008958_T.1;AB_010576_T.1;AB_011051_T.1;AB_011288_T.1;AB_011485_T.1;AB_011816_T.1;AB_011949_T.1;AB_012320_T.1;AB_012375_T.1;AB_012787_T.1;AB_013904_T.1;AB_014256_T.1;AB_014366_T.1;AB_014683_T.1;AB_015233_T.1;AB_015318_T.1;AB_019339_T.1;AB_020714_T.1;AB_020723_T.1;AB_021170_T.1;AB_025738_T.1
1	2	104	Damaged	0.169810263	2.34E-10	1375	14	AB_001356_T.1;AB_002077_T.1;AB_005132_T.1;AB_010571_T.1;AB_011051_T.1;AB_011260_T.1;AB_011485_T.1;AB_011949_T.1;AB_012375_T.1;AB_015233_T.1;AB_019339_T.1;AB_020723_T.1;AB_024136_T.1;AB_025537_T.1
1	2	104	Healthy	0.23157339	1.79E-20	1563	24	AB_001356_T.1;AB_002077_T.1;AB_005132_T.1;AB_007173_T.1;AB_008440_T.1;AB_008958_T.1;AB_010571_T.1;AB_011051_T.1;AB_011260_T.1;AB_011485_T.1;AB_011949_T.1;AB_012375_T.1;AB_014256_T.1;AB_015233_T.1;AB_019339_T.1;AB_020714_T.1;AB_020723_T.1;AB_021170_T.1;AB_024136_T.1;AB_025537_T.1;AB_025738_T.1;AB_026787_T.1;AB_034218_T.1;AB_034575_T.1
1	2	106	Damaged	-0.376391656	6.53E-58	1687	24	AB_001356_T.1;AB_005132_T.1;AB_005234_T.1;AB_009841_T.1;AB_010571_T.1;AB_011051_T.1;AB_011260_T.1;AB_011288_T.1;AB_011485_T.1;AB_011698_T.1;AB_011949_T.1;AB_012375_T.1;AB_013904_T.1;AB_014683_T.1;AB_015233_T.1;AB_019339_T.1;AB_020410_T.1;AB_020446_T.1;AB_020450_T.1;AB_020714_T.1;AB_020723_T.1;AB_025537_T.1;AB_028440_T.1;AB_029469_T.1
1	2	106	Healthy	-0.243392521	6.44E-24	1668	35	AB_001356_T.1;AB_005015_T.1;AB_005132_T.1;AB_005234_T.1;AB_007173_T.1;AB_008440_T.1;AB_008734_T.1;AB_009841_T.1;AB_010571_T.1;AB_011051_T.1;AB_011260_T.1;AB_011288_T.1;AB_011485_T.1;AB_011698_T.1;AB_011949_T.1;AB_012375_T.1;AB_012787_T.1;AB_013904_T.1;AB_014256_T.1;AB_014683_T.1;AB_015233_T.1;AB_019339_T.1;AB_020410_T.1;AB_020446_T.1;AB_020450_T.1;AB_020714_T.1;AB_020723_T.1;AB_021170_T.1;AB_0255…
1	2	107	Damaged	-0.390590262	5.37E-37	978	20	AB_001356_T.1;AB_002834_T.1;AB_005132_T.1;AB_008549_T.1;AB_008734_T.1;AB_009841_T.1;AB_010576_T.1;AB_011288_T.1;AB_011949_T.1;AB_012320_T.1;AB_012375_T.1;AB_014366_T.1;AB_014683_T.1;AB_015233_T.1;AB_015318_T.1;AB_020450_T.1;AB_020714_T.1;AB_020723_T.1;AB_028440_T.1;AB_029469_T.1
1	2	107	Healthy	-0.291348536	1.50E-25	1233	29	AB_001356_T.1;AB_002077_T.1;AB_002834_T.1;AB_005015_T.1;AB_005132_T.1;AB_007173_T.1;AB_008440_T.1;AB_008549_T.1;AB_008734_T.1;AB_008958_T.1;AB_009841_T.1;AB_010576_T.1;AB_011288_T.1;AB_011949_T.1;AB_012320_T.1;AB_012375_T.1;AB_014366_T.1;AB_014683_T.1;AB_015233_T.1;AB_015318_T.1;AB_020450_T.1;AB_020714_T.1;AB_020723_T.1;AB_021170_T.1;AB_025738_T.1;AB_027860_T.1;AB_028440_T.1;AB_029469_T.1;AB_0452…
1	2	108	Damaged	-0.167580889	7.98E-13	1803	20	AB_002077_T.1;AB_002834_T.1;AB_008734_T.1;AB_009841_T.1;AB_010571_T.1;AB_011051_T.1;AB_011260_T.1;AB_011288_T.1;AB_011485_T.1;AB_011949_T.1;AB_012375_T.1;AB_014683_T.1;AB_015233_T.1;AB_016718_T.1;AB_019340_T.1;AB_020261_T.1;AB_020410_T.1;AB_024136_T.1;AB_025537_T.1;AB_028440_T.1
1	2	108	Healthy	-0.106897008	2.09E-06	1961	26	AB_002077_T.1;AB_002834_T.1;AB_005015_T.1;AB_005234_T.1;AB_008440_T.1;AB_008734_T.1;AB_009841_T.1;AB_010571_T.1;AB_011051_T.1;AB_011260_T.1;AB_011288_T.1;AB_011485_T.1;AB_011698_T.1;AB_011949_T.1;AB_012375_T.1;AB_014683_T.1;AB_015233_T.1;AB_016718_T.1;AB_019340_T.1;AB_020261_T.1;AB_020410_T.1;AB_021170_T.1;AB_024136_T.1;AB_025537_T.1;AB_027860_T.1;AB_028440_T.1
1	2	109	Healthy	-0.117551726	8.85E-10	2702	30	AB_000679_T.1;AB_001356_T.1;AB_002077_T.1;AB_007173_T.1;AB_008440_T.1;AB_008734_T.1;AB_010571_T.1;AB_010576_T.1;AB_011260_T.1;AB_011288_T.1;AB_011949_T.1;AB_012375_T.1;AB_012787_T.1;AB_013904_T.1;AB_014366_T.1;AB_014683_T.1;AB_015233_T.1;AB_016718_T.1;AB_018101_T.1;AB_019339_T.1;AB_019340_T.1;AB_020261_T.1;AB_020446_T.1;AB_020450_T.1;AB_020714_T.1;AB_022807_T.1;AB_025537_T.1;AB_029469_T.1;AB_0446…
1	2	110	Damaged	0.1366706	1.39E-05	1004	24	AB_000679_T.1;AB_001356_T.1;AB_002077_T.1;AB_002834_T.1;AB_003647_T.1;AB_005234_T.1;AB_009841_T.1;AB_010571_T.1;AB_011260_T.1;AB_011288_T.1;AB_011698_T.1;AB_014683_T.1;AB_015233_T.1;AB_019340_T.1;AB_020410_T.1;AB_020446_T.1;AB_020450_T.1;AB_020714_T.1;AB_020723_T.1;AB_022807_T.1;AB_025537_T.1;AB_028440_T.1;AB_034218_T.1;AB_045216_T.1
1	2	110	Healthy	0.153398108	2.58E-07	1117	34	AB_000679_T.1;AB_001356_T.1;AB_002077_T.1;AB_002834_T.1;AB_003647_T.1;AB_005015_T.1;AB_005234_T.1;AB_007173_T.1;AB_008440_T.1;AB_008958_T.1;AB_009841_T.1;AB_010571_T.1;AB_011260_T.1;AB_011288_T.1;AB_011698_T.1;AB_014683_T.1;AB_015233_T.1;AB_019340_T.1;AB_020410_T.1;AB_020446_T.1;AB_020450_T.1;AB_020714_T.1;AB_020723_T.1;AB_022807_T.1;AB_025537_T.1;AB_025738_T.1;AB_026787_T.1;AB_027860_T.1;AB_0284…
1	2	111	Damaged	-0.266640004	6.26E-47	2809	17	AB_001356_T.1;AB_003647_T.1;AB_005234_T.1;AB_008549_T.1;AB_008734_T.1;AB_010576_T.1;AB_011260_T.1;AB_011288_T.1;AB_011698_T.1;AB_012320_T.1;AB_014366_T.1;AB_015233_T.1;AB_015318_T.1;AB_020261_T.1;AB_020450_T.1;AB_025537_T.1;AB_034218_T.1
1	2	111	Healthy	-0.091428531	1.21E-06	2809	24	AB_001356_T.1;AB_003647_T.1;AB_005234_T.1;AB_008440_T.1;AB_008549_T.1;AB_008734_T.1;AB_010576_T.1;AB_011051_T.1;AB_011260_T.1;AB_011288_T.1;AB_011698_T.1;AB_011949_T.1;AB_012320_T.1;AB_014366_T.1;AB_015233_T.1;AB_015318_T.1;AB_020261_T.1;AB_020446_T.1;AB_020450_T.1;AB_025537_T.1;AB_026787_T.1;AB_034218_T.1;AB_034575_T.1;AB_044618_T.1
1	2	112	Damaged	-0.401849797	6.00E-104	2664	24	AB_000679_T.1;AB_001356_T.1;AB_002077_T.1;AB_003647_T.1;AB_006220_T.1;AB_009841_T.1;AB_010571_T.1;AB_010576_T.1;AB_011051_T.1;AB_011288_T.1;AB_011949_T.1;AB_012320_T.1;AB_012375_T.1;AB_014366_T.1;AB_014683_T.1;AB_015318_T.1;AB_016718_T.1;AB_019340_T.1;AB_020450_T.1;AB_022807_T.1;AB_024136_T.1;AB_028440_T.1;AB_029469_T.1;AB_045216_T.1
1	2	112	Healthy	-0.234008804	2.94E-24	1836	34	AB_000679_T.1;AB_001356_T.1;AB_002077_T.1;AB_003647_T.1;AB_006220_T.1;AB_007173_T.1;AB_008440_T.1;AB_008958_T.1;AB_009841_T.1;AB_010571_T.1;AB_010576_T.1;AB_011051_T.1;AB_011288_T.1;AB_011949_T.1;AB_012320_T.1;AB_012375_T.1;AB_014366_T.1;AB_014683_T.1;AB_015318_T.1;AB_016718_T.1;AB_019339_T.1;AB_019340_T.1;AB_020446_T.1;AB_020450_T.1;AB_022807_T.1;AB_024136_T.1;AB_025738_T.1;AB_026787_T.1;AB_0284…
1	2	113	Damaged	-0.256602093	2.04E-10	596	11	AB_000679_T.1;AB_001356_T.1;AB_006220_T.1;AB_010571_T.1;AB_011260_T.1;AB_012375_T.1;AB_013904_T.1;AB_020446_T.1;AB_022807_T.1;AB_025537_T.1;AB_045216_T.1
1	2	113	Healthy	-0.285698388	2.22E-16	794	22	AB_000679_T.1;AB_001356_T.1;AB_002077_T.1;AB_005015_T.1;AB_006220_T.1;AB_008440_T.1;AB_008549_T.1;AB_010571_T.1;AB_011260_T.1;AB_012320_T.1;AB_012375_T.1;AB_012787_T.1;AB_013904_T.1;AB_015318_T.1;AB_020446_T.1;AB_020723_T.1;AB_022807_T.1;AB_025537_T.1;AB_026787_T.1;AB_034575_T.1;AB_044618_T.1;AB_045216_T.1
1	2	114	Damaged	-0.190130188	5.26E-22	2528	21	AB_000679_T.1;AB_001356_T.1;AB_002077_T.1;AB_003647_T.1;AB_005234_T.1;AB_006220_T.1;AB_008734_T.1;AB_010571_T.1;AB_010576_T.1;AB_011051_T.1;AB_011260_T.1;AB_011288_T.1;AB_011698_T.1;AB_016718_T.1;AB_018101_T.1;AB_020446_T.1;AB_020450_T.1;AB_020714_T.1;AB_022807_T.1;AB_025537_T.1;AB_034218_T.1
1	2	114	Healthy	-0.169743759	2.07E-19	2779	32	AB_000679_T.1;AB_001356_T.1;AB_002077_T.1;AB_003647_T.1;AB_005234_T.1;AB_006220_T.1;AB_007173_T.1;AB_008440_T.1;AB_008734_T.1;AB_010571_T.1;AB_010576_T.1;AB_011051_T.1;AB_011260_T.1;AB_011288_T.1;AB_011698_T.1;AB_011949_T.1;AB_012320_T.1;AB_015318_T.1;AB_016718_T.1;AB_018101_T.1;AB_020446_T.1;AB_020450_T.1;AB_020714_T.1;AB_022807_T.1;AB_024136_T.1;AB_025537_T.1;AB_026787_T.1;AB_029469_T.1;AB_0342…
1	2	115	Damaged	0.399762903	4.57E-145	3780	14	AB_000679_T.1;AB_001356_T.1;AB_008549_T.1;AB_010571_T.1;AB_010576_T.1;AB_011260_T.1;AB_012320_T.1;AB_014366_T.1;AB_015318_T.1;AB_016718_T.1;AB_020446_T.1;AB_020450_T.1;AB_022807_T.1;AB_025537_T.1
1	2	115	Healthy	0.325016044	1.21E-99	4024	21	AB_000679_T.1;AB_001356_T.1;AB_005015_T.1;AB_008440_T.1;AB_008549_T.1;AB_009841_T.1;AB_010571_T.1;AB_010576_T.1;AB_011260_T.1;AB_012320_T.1;AB_014366_T.1;AB_015318_T.1;AB_016718_T.1;AB_018101_T.1;AB_020446_T.1;AB_020450_T.1;AB_022807_T.1;AB_025537_T.1;AB_026787_T.1;AB_028440_T.1;AB_034575_T.1
1	2	116	Damaged	-0.317814538	1.34E-42	1760	16	AB_001356_T.1;AB_003647_T.1;AB_006220_T.1;AB_008549_T.1;AB_010571_T.1;AB_011051_T.1;AB_011260_T.1;AB_011288_T.1;AB_012320_T.1;AB_012375_T.1;AB_015318_T.1;AB_016718_T.1;AB_020446_T.1;AB_020450_T.1;AB_024136_T.1;AB_025537_T.1
1	2	116	Healthy	-0.286456173	2.63E-39	2012	24	AB_001356_T.1;AB_003647_T.1;AB_006220_T.1;AB_007173_T.1;AB_008440_T.1;AB_008549_T.1;AB_008734_T.1;AB_010571_T.1;AB_011051_T.1;AB_011260_T.1;AB_011288_T.1;AB_012320_T.1;AB_012375_T.1;AB_015318_T.1;AB_016718_T.1;AB_018101_T.1;AB_020446_T.1;AB_020450_T.1;AB_024136_T.1;AB_025537_T.1;AB_026787_T.1;AB_034575_T.1;AB_041906_T.1;AB_044618_T.1
1	2	117	Damaged	-0.172313387	3.93E-23	3258	18	AB_000679_T.1;AB_002834_T.1;AB_006220_T.1;AB_010571_T.1;AB_011051_T.1;AB_011260_T.1;AB_011288_T.1;AB_011949_T.1;AB_012320_T.1;AB_012375_T.1;AB_015318_T.1;AB_020410_T.1;AB_020446_T.1;AB_020450_T.1;AB_022807_T.1;AB_024136_T.1;AB_025537_T.1;AB_045216_T.1
1	2	117	Healthy	-0.141139979	4.28E-14	2837	22	AB_000679_T.1;AB_002834_T.1;AB_006220_T.1;AB_007173_T.1;AB_008440_T.1;AB_010571_T.1;AB_011051_T.1;AB_011260_T.1;AB_011288_T.1;AB_011949_T.1;AB_012320_T.1;AB_012375_T.1;AB_015318_T.1;AB_020410_T.1;AB_020446_T.1;AB_020450_T.1;AB_022807_T.1;AB_024136_T.1;AB_025537_T.1;AB_027860_T.1;AB_044618_T.1;AB_045216_T.1
1	2	118	Damaged	-0.074170184	0.000369695	2301	23	AB_000679_T.1;AB_002834_T.1;AB_005234_T.1;AB_006220_T.1;AB_010571_T.1;AB_011051_T.1;AB_011260_T.1;AB_011288_T.1;AB_011698_T.1;AB_011949_T.1;AB_012375_T.1;AB_013904_T.1;AB_016718_T.1;AB_018101_T.1;AB_019339_T.1;AB_020261_T.1;AB_020410_T.1;AB_020446_T.1;AB_020450_T.1;AB_020714_T.1;AB_022807_T.1;AB_024136_T.1;AB_025537_T.1
1	2	119	Damaged	-0.357748879	2.77E-119	3940	23	AB_000679_T.1;AB_002834_T.1;AB_006220_T.1;AB_008549_T.1;AB_010571_T.1;AB_010576_T.1;AB_011260_T.1;AB_011288_T.1;AB_012320_T.1;AB_012375_T.1;AB_013904_T.1;AB_014366_T.1;AB_015318_T.1;AB_016718_T.1;AB_018101_T.1;AB_019339_T.1;AB_019340_T.1;AB_020261_T.1;AB_020450_T.1;AB_020714_T.1;AB_020723_T.1;AB_022807_T.1;AB_025537_T.1
1	2	119	Healthy	-0.322798329	3.83E-94	3853	29	AB_000679_T.1;AB_002834_T.1;AB_003647_T.1;AB_006220_T.1;AB_007173_T.1;AB_008549_T.1;AB_008958_T.1;AB_010571_T.1;AB_010576_T.1;AB_011260_T.1;AB_011288_T.1;AB_012320_T.1;AB_012375_T.1;AB_012787_T.1;AB_013904_T.1;AB_014366_T.1;AB_015318_T.1;AB_016718_T.1;AB_018101_T.1;AB_019339_T.1;AB_019340_T.1;AB_020261_T.1;AB_020450_T.1;AB_020714_T.1;AB_020723_T.1;AB_022807_T.1;AB_025537_T.1;AB_025738_T.1;AB_0278…
1	2	120	Damaged	0.224298287	2.74E-36	3068	17	AB_000679_T.1;AB_010571_T.1;AB_011260_T.1;AB_011288_T.1;AB_012320_T.1;AB_012375_T.1;AB_013904_T.1;AB_015318_T.1;AB_016718_T.1;AB_019340_T.1;AB_020261_T.1;AB_020450_T.1;AB_020714_T.1;AB_020723_T.1;AB_022807_T.1;AB_024136_T.1;AB_025537_T.1
1	2	120	Healthy	0.154458479	3.12E-17	2954	21	AB_000679_T.1;AB_007173_T.1;AB_008958_T.1;AB_010571_T.1;AB_011260_T.1;AB_011288_T.1;AB_012320_T.1;AB_012375_T.1;AB_012787_T.1;AB_013904_T.1;AB_015318_T.1;AB_016718_T.1;AB_019340_T.1;AB_020261_T.1;AB_020450_T.1;AB_020714_T.1;AB_020723_T.1;AB_022807_T.1;AB_024136_T.1;AB_025537_T.1;AB_025738_T.1
1	2	121	Damaged	-0.057601067	0.001187141	3165	24	AB_000679_T.1;AB_002834_T.1;AB_003647_T.1;AB_006220_T.1;AB_009841_T.1;AB_010571_T.1;AB_011051_T.1;AB_011288_T.1;AB_011949_T.1;AB_012375_T.1;AB_013904_T.1;AB_016718_T.1;AB_018101_T.1;AB_019339_T.1;AB_019340_T.1;AB_020410_T.1;AB_020446_T.1;AB_020714_T.1;AB_022807_T.1;AB_024136_T.1;AB_028440_T.1;AB_029469_T.1;AB_034218_T.1;AB_045216_T.1
1	2	121	Healthy	-0.073256091	2.84E-05	3259	28	AB_000679_T.1;AB_002834_T.1;AB_003647_T.1;AB_006220_T.1;AB_007173_T.1;AB_009841_T.1;AB_010571_T.1;AB_011051_T.1;AB_011288_T.1;AB_011949_T.1;AB_012375_T.1;AB_012787_T.1;AB_013904_T.1;AB_016718_T.1;AB_018101_T.1;AB_019339_T.1;AB_019340_T.1;AB_020410_T.1;AB_020446_T.1;AB_020714_T.1;AB_022807_T.1;AB_024136_T.1;AB_027860_T.1;AB_028440_T.1;AB_029469_T.1;AB_034218_T.1;AB_044618_T.1;AB_045216_T.1
1	2	123	Damaged	-0.191629594	3.91E-12	1290	20	AB_000679_T.1;AB_002834_T.1;AB_005234_T.1;AB_006220_T.1;AB_008549_T.1;AB_008734_T.1;AB_010571_T.1;AB_010576_T.1;AB_011051_T.1;AB_011288_T.1;AB_011698_T.1;AB_012320_T.1;AB_012375_T.1;AB_013904_T.1;AB_015318_T.1;AB_019340_T.1;AB_020261_T.1;AB_020410_T.1;AB_022807_T.1;AB_045216_T.1
1	2	123	Healthy	-0.178773737	9.77E-10	1153	23	AB_000679_T.1;AB_002834_T.1;AB_005015_T.1;AB_005234_T.1;AB_006220_T.1;AB_008549_T.1;AB_008734_T.1;AB_010571_T.1;AB_010576_T.1;AB_011051_T.1;AB_011288_T.1;AB_011698_T.1;AB_012320_T.1;AB_012375_T.1;AB_012787_T.1;AB_013904_T.1;AB_015318_T.1;AB_019340_T.1;AB_020261_T.1;AB_020410_T.1;AB_022807_T.1;AB_027860_T.1;AB_045216_T.1
1	2	124	Damaged	0.589823182	3.13E-148	1575	25	AB_000679_T.1;AB_002834_T.1;AB_003647_T.1;AB_005234_T.1;AB_006220_T.1;AB_010571_T.1;AB_010576_T.1;AB_011051_T.1;AB_011288_T.1;AB_011698_T.1;AB_011949_T.1;AB_012320_T.1;AB_012375_T.1;AB_014366_T.1;AB_015318_T.1;AB_016718_T.1;AB_019340_T.1;AB_020261_T.1;AB_020410_T.1;AB_020714_T.1;AB_022807_T.1;AB_024136_T.1;AB_029469_T.1;AB_034218_T.1;AB_045216_T.1
1	2	124	Healthy	0.517475991	8.05E-122	1770	27	AB_000679_T.1;AB_002834_T.1;AB_003647_T.1;AB_005234_T.1;AB_006220_T.1;AB_007173_T.1;AB_010571_T.1;AB_010576_T.1;AB_011051_T.1;AB_011288_T.1;AB_011698_T.1;AB_011949_T.1;AB_012320_T.1;AB_012375_T.1;AB_014366_T.1;AB_015318_T.1;AB_016718_T.1;AB_019340_T.1;AB_020261_T.1;AB_020410_T.1;AB_020714_T.1;AB_022807_T.1;AB_024136_T.1;AB_027860_T.1;AB_029469_T.1;AB_034218_T.1;AB_045216_T.1
1	2	126	Damaged	-0.271244969	1.65E-16	892	13	AB_002834_T.1;AB_003647_T.1;AB_005234_T.1;AB_006220_T.1;AB_008734_T.1;AB_010576_T.1;AB_011288_T.1;AB_011698_T.1;AB_014366_T.1;AB_018101_T.1;AB_019340_T.1;AB_020446_T.1;AB_034218_T.1
1	2	126	Healthy	0.323473542	3.36E-17	646	17	AB_002834_T.1;AB_003647_T.1;AB_005234_T.1;AB_006220_T.1;AB_007173_T.1;AB_008734_T.1;AB_010576_T.1;AB_011288_T.1;AB_011698_T.1;AB_012375_T.1;AB_014366_T.1;AB_018101_T.1;AB_019340_T.1;AB_020446_T.1;AB_027860_T.1;AB_034218_T.1;AB_044618_T.1
1	2	127	Damaged	-0.542058837	8.92E-32	398	13	AB_002834_T.1;AB_006220_T.1;AB_010571_T.1;AB_010576_T.1;AB_011051_T.1;AB_012375_T.1;AB_014366_T.1;AB_019340_T.1;AB_020261_T.1;AB_020410_T.1;AB_020446_T.1;AB_034218_T.1;AB_045216_T.1
1	2	127	Healthy	-0.471666365	3.24E-41	721	19	AB_002834_T.1;AB_006220_T.1;AB_007173_T.1;AB_010571_T.1;AB_010576_T.1;AB_011051_T.1;AB_012375_T.1;AB_012787_T.1;AB_013904_T.1;AB_014366_T.1;AB_019340_T.1;AB_020261_T.1;AB_020410_T.1;AB_020446_T.1;AB_027860_T.1;AB_034218_T.1;AB_041906_T.1;AB_044618_T.1;AB_045216_T.1
1	2	128	Damaged	-0.398728724	3.64E-55	1416	14	AB_002834_T.1;AB_006220_T.1;AB_008549_T.1;AB_010571_T.1;AB_011051_T.1;AB_011949_T.1;AB_012320_T.1;AB_012375_T.1;AB_013904_T.1;AB_015318_T.1;AB_019340_T.1;AB_020261_T.1;AB_020410_T.1;AB_020446_T.1
1	2	128	Healthy	-0.355014607	1.97E-45	1488	20	AB_002834_T.1;AB_006220_T.1;AB_007173_T.1;AB_008549_T.1;AB_010571_T.1;AB_011051_T.1;AB_011949_T.1;AB_012320_T.1;AB_012375_T.1;AB_012787_T.1;AB_013904_T.1;AB_015318_T.1;AB_019340_T.1;AB_020261_T.1;AB_020410_T.1;AB_020446_T.1;AB_020714_T.1;AB_027860_T.1;AB_041906_T.1;AB_044618_T.1
1	2	129	Damaged	0.065348082	0.004654248	1874	21	AB_002834_T.1;AB_005234_T.1;AB_008549_T.1;AB_010571_T.1;AB_010576_T.1;AB_011051_T.1;AB_011698_T.1;AB_011949_T.1;AB_012320_T.1;AB_012375_T.1;AB_013904_T.1;AB_015318_T.1;AB_019339_T.1;AB_019340_T.1;AB_020261_T.1;AB_020410_T.1;AB_020446_T.1;AB_020714_T.1;AB_020723_T.1;AB_024136_T.1;AB_034218_T.1
1	2	129	Healthy	0.056977118	0.009397937	2077	27	AB_002834_T.1;AB_005234_T.1;AB_008549_T.1;AB_008958_T.1;AB_010571_T.1;AB_010576_T.1;AB_011051_T.1;AB_011698_T.1;AB_011949_T.1;AB_012320_T.1;AB_012375_T.1;AB_012787_T.1;AB_013904_T.1;AB_015318_T.1;AB_019339_T.1;AB_019340_T.1;AB_020261_T.1;AB_020410_T.1;AB_020446_T.1;AB_020714_T.1;AB_020723_T.1;AB_024136_T.1;AB_025738_T.1;AB_027860_T.1;AB_034218_T.1;AB_041906_T.1;AB_044618_T.1
1	2	130	Damaged	-0.487264951	9.16E-146	2441	20	AB_002834_T.1;AB_008549_T.1;AB_010571_T.1;AB_010576_T.1;AB_011051_T.1;AB_012320_T.1;AB_012375_T.1;AB_013904_T.1;AB_014366_T.1;AB_015318_T.1;AB_018101_T.1;AB_019339_T.1;AB_019340_T.1;AB_020261_T.1;AB_020410_T.1;AB_020446_T.1;AB_020714_T.1;AB_020723_T.1;AB_024136_T.1;AB_034218_T.1
1	2	130	Healthy	-0.286342258	5.04E-47	2427	27	AB_002834_T.1;AB_007173_T.1;AB_008549_T.1;AB_008958_T.1;AB_010571_T.1;AB_010576_T.1;AB_011051_T.1;AB_012320_T.1;AB_012375_T.1;AB_012787_T.1;AB_013904_T.1;AB_014366_T.1;AB_015318_T.1;AB_018101_T.1;AB_019339_T.1;AB_019340_T.1;AB_020261_T.1;AB_020410_T.1;AB_020446_T.1;AB_020714_T.1;AB_020723_T.1;AB_024136_T.1;AB_025738_T.1;AB_027860_T.1;AB_034218_T.1;AB_041906_T.1;AB_044618_T.1
1	2	131	Damaged	0.24276241	2.98E-19	1327	14	AB_008549_T.1;AB_010571_T.1;AB_011051_T.1;AB_011949_T.1;AB_012375_T.1;AB_019340_T.1;AB_020261_T.1;AB_020410_T.1;AB_020446_T.1;AB_020714_T.1;AB_020723_T.1;AB_024136_T.1;AB_029469_T.1;AB_034218_T.1
1	2	131	Healthy	0.198043997	1.75E-14	1472	21	AB_007173_T.1;AB_008549_T.1;AB_008958_T.1;AB_010571_T.1;AB_011051_T.1;AB_011949_T.1;AB_012375_T.1;AB_012787_T.1;AB_013904_T.1;AB_019340_T.1;AB_020261_T.1;AB_020410_T.1;AB_020446_T.1;AB_020714_T.1;AB_020723_T.1;AB_024136_T.1;AB_025738_T.1;AB_029469_T.1;AB_034218_T.1;AB_044618_T.1;AB_045216_T.1
1	2	133	Damaged	-0.333705573	3.55E-30	1106	20	AB_002834_T.1;AB_005234_T.1;AB_008734_T.1;AB_009841_T.1;AB_010571_T.1;AB_011051_T.1;AB_011698_T.1;AB_011949_T.1;AB_012375_T.1;AB_013904_T.1;AB_019339_T.1;AB_019340_T.1;AB_020261_T.1;AB_020410_T.1;AB_020714_T.1;AB_020723_T.1;AB_024136_T.1;AB_028440_T.1;AB_034218_T.1;AB_045216_T.1
1	2	133	Healthy	-0.189737043	2.29E-12	1345	30	AB_002834_T.1;AB_005015_T.1;AB_005234_T.1;AB_007173_T.1;AB_008734_T.1;AB_008958_T.1;AB_009841_T.1;AB_010571_T.1;AB_010576_T.1;AB_011051_T.1;AB_011698_T.1;AB_011949_T.1;AB_012375_T.1;AB_012787_T.1;AB_013904_T.1;AB_014366_T.1;AB_019339_T.1;AB_019340_T.1;AB_020261_T.1;AB_020410_T.1;AB_020714_T.1;AB_020723_T.1;AB_024136_T.1;AB_025738_T.1;AB_027860_T.1;AB_028440_T.1;AB_034218_T.1;AB_041906_T.1;AB_0446…
1	2	134	Damaged	-0.142438168	1.93E-09	1761	20	AB_005234_T.1;AB_008549_T.1;AB_008734_T.1;AB_010571_T.1;AB_010576_T.1;AB_011051_T.1;AB_011698_T.1;AB_011949_T.1;AB_012320_T.1;AB_014366_T.1;AB_015318_T.1;AB_018101_T.1;AB_019339_T.1;AB_019340_T.1;AB_020261_T.1;AB_020714_T.1;AB_020723_T.1;AB_024136_T.1;AB_034218_T.1;AB_045216_T.1
1	2	136	Damaged	-0.264298802	1.73E-16	940	14	AB_008734_T.1;AB_009841_T.1;AB_010571_T.1;AB_010576_T.1;AB_011051_T.1;AB_011949_T.1;AB_012375_T.1;AB_014366_T.1;AB_018101_T.1;AB_020446_T.1;AB_020723_T.1;AB_028440_T.1;AB_029469_T.1;AB_045216_T.1
1	2	137	Damaged	0.278680699	7.02E-13	640	13	AB_005234_T.1;AB_008734_T.1;AB_009841_T.1;AB_010571_T.1;AB_011051_T.1;AB_011698_T.1;AB_011949_T.1;AB_019339_T.1;AB_020446_T.1;AB_028440_T.1;AB_029469_T.1;AB_034218_T.1;AB_045216_T.1
1	2	137	Healthy	0.16840857	3.74E-06	746	20	AB_005015_T.1;AB_005234_T.1;AB_007173_T.1;AB_008549_T.1;AB_008734_T.1;AB_009841_T.1;AB_010571_T.1;AB_010576_T.1;AB_011051_T.1;AB_011698_T.1;AB_011949_T.1;AB_012320_T.1;AB_015318_T.1;AB_019339_T.1;AB_020446_T.1;AB_028440_T.1;AB_029469_T.1;AB_034218_T.1;AB_044618_T.1;AB_045216_T.1
1	2	139	Damaged	-0.385153527	1.18E-43	1198	12	AB_008549_T.1;AB_008734_T.1;AB_010571_T.1;AB_010576_T.1;AB_011051_T.1;AB_011949_T.1;AB_012320_T.1;AB_015318_T.1;AB_019339_T.1;AB_020446_T.1;AB_020723_T.1;AB_024136_T.1
1	2	139	Healthy	-0.269121791	4.08E-25	1428	19	AB_005015_T.1;AB_007173_T.1;AB_008549_T.1;AB_008734_T.1;AB_008958_T.1;AB_010571_T.1;AB_010576_T.1;AB_011051_T.1;AB_011949_T.1;AB_012320_T.1;AB_014366_T.1;AB_015318_T.1;AB_019339_T.1;AB_020446_T.1;AB_020723_T.1;AB_024136_T.1;AB_025738_T.1;AB_041906_T.1;AB_044618_T.1
1	2	140	Damaged	0.519202848	2.05E-130	1882	16	AB_008549_T.1;AB_008734_T.1;AB_009841_T.1;AB_010571_T.1;AB_010576_T.1;AB_011051_T.1;AB_011949_T.1;AB_012320_T.1;AB_014366_T.1;AB_015318_T.1;AB_019339_T.1;AB_020446_T.1;AB_020723_T.1;AB_024136_T.1;AB_028440_T.1;AB_029469_T.1
1	2	140	Healthy	0.329649787	1.78E-58	2262	21	AB_007173_T.1;AB_008549_T.1;AB_008734_T.1;AB_008958_T.1;AB_009841_T.1;AB_010571_T.1;AB_010576_T.1;AB_011051_T.1;AB_011949_T.1;AB_012320_T.1;AB_014366_T.1;AB_015318_T.1;AB_018101_T.1;AB_019339_T.1;AB_020446_T.1;AB_020723_T.1;AB_024136_T.1;AB_025738_T.1;AB_028440_T.1;AB_029469_T.1;AB_044618_T.1
1	2	141	Damaged	0.414378302	3.84E-49	1155	14	AB_008734_T.1;AB_009841_T.1;AB_010571_T.1;AB_011051_T.1;AB_011949_T.1;AB_012320_T.1;AB_015318_T.1;AB_018101_T.1;AB_019339_T.1;AB_020446_T.1;AB_020723_T.1;AB_024136_T.1;AB_028440_T.1;AB_029469_T.1
1	2	141	Healthy	0.299633121	6.12E-30	1376	20	AB_005015_T.1;AB_007173_T.1;AB_008734_T.1;AB_008958_T.1;AB_009841_T.1;AB_010571_T.1;AB_011051_T.1;AB_011949_T.1;AB_012320_T.1;AB_015318_T.1;AB_018101_T.1;AB_019339_T.1;AB_020446_T.1;AB_020723_T.1;AB_024136_T.1;AB_025738_T.1;AB_028440_T.1;AB_029469_T.1;AB_041906_T.1;AB_044618_T.1
1	2	142	Damaged	-0.265367829	2.84E-27	1605	15	AB_008549_T.1;AB_008734_T.1;AB_009841_T.1;AB_010571_T.1;AB_011051_T.1;AB_011949_T.1;AB_012320_T.1;AB_015318_T.1;AB_018101_T.1;AB_019339_T.1;AB_020446_T.1;AB_020723_T.1;AB_024136_T.1;AB_028440_T.1;AB_029469_T.1
1	2	142	Healthy	-0.179781203	1.59E-16	2074	21	AB_005015_T.1;AB_007173_T.1;AB_008549_T.1;AB_008734_T.1;AB_008958_T.1;AB_009841_T.1;AB_010571_T.1;AB_011051_T.1;AB_011949_T.1;AB_012320_T.1;AB_015318_T.1;AB_018101_T.1;AB_019339_T.1;AB_020446_T.1;AB_020723_T.1;AB_024136_T.1;AB_025738_T.1;AB_028440_T.1;AB_029469_T.1;AB_041906_T.1;AB_044618_T.1
1	2	143	Damaged	0.647333908	8.65E-187	1567	13	AB_008549_T.1;AB_008734_T.1;AB_009841_T.1;AB_010571_T.1;AB_011949_T.1;AB_012320_T.1;AB_015318_T.1;AB_018101_T.1;AB_019339_T.1;AB_020723_T.1;AB_024136_T.1;AB_028440_T.1;AB_029469_T.1
1	2	143	Healthy	0.527998797	6.68E-133	1844	19	AB_005015_T.1;AB_007173_T.1;AB_008549_T.1;AB_008734_T.1;AB_008958_T.1;AB_009841_T.1;AB_010571_T.1;AB_011949_T.1;AB_012320_T.1;AB_015318_T.1;AB_018101_T.1;AB_019339_T.1;AB_020723_T.1;AB_024136_T.1;AB_025738_T.1;AB_028440_T.1;AB_029469_T.1;AB_041906_T.1;AB_044618_T.1
1	2	144	Damaged	-0.084815444	5.64E-05	2249	13	AB_008734_T.1;AB_009841_T.1;AB_010571_T.1;AB_011051_T.1;AB_011949_T.1;AB_012320_T.1;AB_015318_T.1;AB_018101_T.1;AB_019339_T.1;AB_020723_T.1;AB_024136_T.1;AB_028440_T.1;AB_029469_T.1
1	2	144	Healthy	-0.073406296	0.00047995	2259	15	AB_005015_T.1;AB_007173_T.1;AB_008734_T.1;AB_009841_T.1;AB_010571_T.1;AB_011051_T.1;AB_011949_T.1;AB_012320_T.1;AB_015318_T.1;AB_018101_T.1;AB_019339_T.1;AB_020723_T.1;AB_024136_T.1;AB_028440_T.1;AB_029469_T.1
1	2	145	Damaged	0.495019935	3.29E-49	776	9	AB_008734_T.1;AB_009841_T.1;AB_010571_T.1;AB_011949_T.1;AB_018101_T.1;AB_020723_T.1;AB_024136_T.1;AB_028440_T.1;AB_029469_T.1
1	2	145	Healthy	0.321023868	1.16E-22	885	13	AB_005015_T.1;AB_007173_T.1;AB_008734_T.1;AB_008958_T.1;AB_009841_T.1;AB_010571_T.1;AB_011949_T.1;AB_018101_T.1;AB_020723_T.1;AB_024136_T.1;AB_025738_T.1;AB_028440_T.1;AB_029469_T.1
1	2	146	Damaged	-0.56925179	8.20E-16	168	5	AB_008734_T.1;AB_009841_T.1;AB_010571_T.1;AB_018101_T.1;AB_028440_T.1
1	2	146	Healthy	-0.401117248	7.11E-08	168	5	AB_008734_T.1;AB_009841_T.1;AB_010571_T.1;AB_018101_T.1;AB_028440_T.1
1	2	147	Healthy	0.149441549	0.042898867	184	6	AB_005015_T.1;AB_007173_T.1;AB_008734_T.1;AB_010571_T.1;AB_011949_T.1;AB_029469_T.1
1	3	0	Damaged	0.292918451	0	20456	61	AB_000308_T.1;AB_000406_T.1;AB_000715_T.1;AB_000903_T.1;AB_001093_T.1;AB_001898_T.1;AB_002462_T.1;AB_003227_T.1;AB_003292_T.1;AB_003621_T.1;AB_003663_T.1;AB_003923_T.1;AB_004405_T.1;AB_005587_T.1;AB_005857_T.1;AB_006510_T.1;AB_007111_T.1;AB_007581_T.1;AB_007700_T.1;AB_008254_T.1;AB_009130_T.1;AB_009131_T.1;AB_009245_T.1;AB_009319_T.1;AB_009426_T.1;AB_010596_T.1;AB_010795_T.1;AB_011080_T.1;AB_0111…
1	3	0	Healthy	0.191813055	1.04E-149	18119	76	AB_000308_T.1;AB_000406_T.1;AB_000715_T.1;AB_000903_T.1;AB_001093_T.1;AB_001898_T.1;AB_002462_T.1;AB_003227_T.1;AB_003292_T.1;AB_003350_T.1;AB_003621_T.1;AB_003663_T.1;AB_003923_T.1;AB_004045_T.1;AB_004405_T.1;AB_004655_T.1;AB_005330_T.1;AB_005587_T.1;AB_006510_T.1;AB_007111_T.1;AB_007581_T.1;AB_007700_T.1;AB_008254_T.1;AB_008480_T.1;AB_009130_T.1;AB_009131_T.1;AB_009245_T.1;AB_009319_T.1;AB_0094…
1	3	1	Damaged	-0.176198532	1.89E-57	8095	50	AB_000308_T.1;AB_000406_T.1;AB_000715_T.1;AB_000903_T.1;AB_001093_T.1;AB_002462_T.1;AB_003227_T.1;AB_003292_T.1;AB_003621_T.1;AB_003663_T.1;AB_003923_T.1;AB_004405_T.1;AB_005857_T.1;AB_006510_T.1;AB_007111_T.1;AB_007581_T.1;AB_009130_T.1;AB_009131_T.1;AB_009245_T.1;AB_009319_T.1;AB_009426_T.1;AB_010596_T.1;AB_010795_T.1;AB_011080_T.1;AB_012375_T.1;AB_012690_T.1;AB_014633_T.1;AB_014973_T.1;AB_0202…
1	3	1	Healthy	-0.181760645	1.99E-63	8416	72	AB_000308_T.1;AB_000406_T.1;AB_000715_T.1;AB_000903_T.1;AB_001093_T.1;AB_001898_T.1;AB_002003_T.1;AB_002462_T.1;AB_003227_T.1;AB_003292_T.1;AB_003350_T.1;AB_003621_T.1;AB_003663_T.1;AB_003923_T.1;AB_004045_T.1;AB_004405_T.1;AB_004655_T.1;AB_005330_T.1;AB_005587_T.1;AB_006510_T.1;AB_007111_T.1;AB_007581_T.1;AB_007700_T.1;AB_008254_T.1;AB_008480_T.1;AB_009130_T.1;AB_009131_T.1;AB_009245_T.1;AB_0093…
1	3	2	Healthy	-0.075114587	0.007500118	1266	42	AB_000406_T.1;AB_000715_T.1;AB_000903_T.1;AB_001898_T.1;AB_002003_T.1;AB_002462_T.1;AB_003227_T.1;AB_003350_T.1;AB_003621_T.1;AB_003663_T.1;AB_004045_T.1;AB_004405_T.1;AB_005587_T.1;AB_007700_T.1;AB_009130_T.1;AB_010370_T.1;AB_010428_T.1;AB_010795_T.1;AB_011197_T.1;AB_011912_T.1;AB_012690_T.1;AB_014973_T.1;AB_015704_T.1;AB_016148_T.1;AB_017472_T.1;AB_020682_T.1;AB_021383_T.1;AB_022683_T.1;AB_0238…
1	3	3	Damaged	-0.058679591	2.27E-07	7768	48	AB_000406_T.1;AB_000715_T.1;AB_001093_T.1;AB_001898_T.1;AB_002462_T.1;AB_003292_T.1;AB_003923_T.1;AB_004405_T.1;AB_005587_T.1;AB_005857_T.1;AB_006510_T.1;AB_007111_T.1;AB_007581_T.1;AB_007700_T.1;AB_008254_T.1;AB_009131_T.1;AB_009245_T.1;AB_009426_T.1;AB_010596_T.1;AB_010795_T.1;AB_011080_T.1;AB_012375_T.1;AB_012690_T.1;AB_014633_T.1;AB_014973_T.1;AB_020216_T.1;AB_020355_T.1;AB_020879_T.1;AB_0209…
1	3	3	Healthy	-0.07654529	3.08E-11	7511	68	AB_000308_T.1;AB_000406_T.1;AB_000715_T.1;AB_000903_T.1;AB_001093_T.1;AB_001898_T.1;AB_002003_T.1;AB_002462_T.1;AB_003292_T.1;AB_003350_T.1;AB_003621_T.1;AB_003923_T.1;AB_004045_T.1;AB_004405_T.1;AB_004655_T.1;AB_005330_T.1;AB_005587_T.1;AB_006510_T.1;AB_007111_T.1;AB_007581_T.1;AB_007700_T.1;AB_008254_T.1;AB_008480_T.1;AB_009131_T.1;AB_009245_T.1;AB_009319_T.1;AB_009426_T.1;AB_010428_T.1;AB_0105…
1	3	5	Damaged	-0.089795274	5.98E-06	2534	39	AB_000308_T.1;AB_000715_T.1;AB_000903_T.1;AB_001898_T.1;AB_002462_T.1;AB_003621_T.1;AB_003663_T.1;AB_003923_T.1;AB_004405_T.1;AB_006510_T.1;AB_007111_T.1;AB_007581_T.1;AB_007700_T.1;AB_008254_T.1;AB_009245_T.1;AB_010596_T.1;AB_010795_T.1;AB_011080_T.1;AB_012375_T.1;AB_012690_T.1;AB_013238_T.1;AB_014633_T.1;AB_014973_T.1;AB_020216_T.1;AB_020710_T.1;AB_020926_T.1;AB_021383_T.1;AB_022277_T.1;AB_0226…
1	3	5	Healthy	-0.066323412	0.000342546	2911	55	AB_000308_T.1;AB_000715_T.1;AB_000903_T.1;AB_001898_T.1;AB_002462_T.1;AB_003621_T.1;AB_003663_T.1;AB_003923_T.1;AB_004045_T.1;AB_004405_T.1;AB_004655_T.1;AB_005330_T.1;AB_006510_T.1;AB_007111_T.1;AB_007581_T.1;AB_007700_T.1;AB_008254_T.1;AB_009245_T.1;AB_010370_T.1;AB_010428_T.1;AB_010596_T.1;AB_010795_T.1;AB_011080_T.1;AB_011912_T.1;AB_012375_T.1;AB_012690_T.1;AB_012726_T.1;AB_013238_T.1;AB_0146…
1	3	7	Damaged	0.069199232	0.002036801	1985	28	AB_000308_T.1;AB_001898_T.1;AB_002462_T.1;AB_003923_T.1;AB_006510_T.1;AB_007581_T.1;AB_007700_T.1;AB_009130_T.1;AB_009131_T.1;AB_010596_T.1;AB_010795_T.1;AB_011080_T.1;AB_011197_T.1;AB_012375_T.1;AB_012690_T.1;AB_014633_T.1;AB_014973_T.1;AB_019517_T.1;AB_020926_T.1;AB_021383_T.1;AB_023821_T.1;AB_025537_T.1;AB_027814_T.1;AB_027864_T.1;AB_030231_T.1;AB_032232_T.1;AB_041177_T.1;AB_042908_T.1
1	3	8	Damaged	-0.075312594	1.79E-05	3238	23	AB_000308_T.1;AB_001093_T.1;AB_001898_T.1;AB_002462_T.1;AB_003227_T.1;AB_003663_T.1;AB_003923_T.1;AB_006510_T.1;AB_007700_T.1;AB_009131_T.1;AB_010596_T.1;AB_010795_T.1;AB_013238_T.1;AB_014973_T.1;AB_019517_T.1;AB_020926_T.1;AB_021383_T.1;AB_023821_T.1;AB_025537_T.1;AB_027864_T.1;AB_030231_T.1;AB_032232_T.1;AB_042908_T.1
1	3	8	Healthy	-0.060305711	0.001051108	2949	37	AB_000308_T.1;AB_001093_T.1;AB_001898_T.1;AB_002003_T.1;AB_002462_T.1;AB_003227_T.1;AB_003621_T.1;AB_003663_T.1;AB_003923_T.1;AB_004045_T.1;AB_006510_T.1;AB_007700_T.1;AB_009131_T.1;AB_010370_T.1;AB_010596_T.1;AB_010795_T.1;AB_011197_T.1;AB_011912_T.1;AB_012375_T.1;AB_013238_T.1;AB_014633_T.1;AB_014973_T.1;AB_015704_T.1;AB_019517_T.1;AB_020682_T.1;AB_020710_T.1;AB_020926_T.1;AB_021383_T.1;AB_0238…
1	3	9	Damaged	-0.241456979	8.62E-24	1686	25	AB_001093_T.1;AB_003227_T.1;AB_007581_T.1;AB_007700_T.1;AB_008254_T.1;AB_009130_T.1;AB_010596_T.1;AB_010795_T.1;AB_011080_T.1;AB_012375_T.1;AB_014633_T.1;AB_014973_T.1;AB_020216_T.1;AB_020926_T.1;AB_023004_T.1;AB_025537_T.1;AB_026505_T.1;AB_027814_T.1;AB_027864_T.1;AB_030231_T.1;AB_032232_T.1;AB_034073_T.1;AB_041177_T.1;AB_042908_T.1;AB_044045_T.1
1	3	9	Healthy	-0.178803675	7.46E-13	1585	37	AB_001093_T.1;AB_002462_T.1;AB_003227_T.1;AB_003923_T.1;AB_005330_T.1;AB_007581_T.1;AB_007700_T.1;AB_008254_T.1;AB_009130_T.1;AB_010370_T.1;AB_010596_T.1;AB_010795_T.1;AB_011080_T.1;AB_011912_T.1;AB_012375_T.1;AB_012690_T.1;AB_014633_T.1;AB_014973_T.1;AB_015704_T.1;AB_017472_T.1;AB_020216_T.1;AB_020682_T.1;AB_020926_T.1;AB_023004_T.1;AB_025537_T.1;AB_026505_T.1;AB_027620_T.1;AB_027814_T.1;AB_0278…
1	3	10	Damaged	-0.094160732	1.30E-06	2633	26	AB_000308_T.1;AB_000406_T.1;AB_001093_T.1;AB_002462_T.1;AB_003621_T.1;AB_003923_T.1;AB_007581_T.1;AB_007700_T.1;AB_009130_T.1;AB_009131_T.1;AB_010596_T.1;AB_010795_T.1;AB_011197_T.1;AB_012690_T.1;AB_014973_T.1;AB_019517_T.1;AB_020216_T.1;AB_021383_T.1;AB_023004_T.1;AB_023821_T.1;AB_025537_T.1;AB_026505_T.1;AB_027864_T.1;AB_030231_T.1;AB_032232_T.1;AB_041177_T.1
1	3	10	Healthy	-0.125286047	3.26E-10	2500	41	AB_000308_T.1;AB_000406_T.1;AB_001093_T.1;AB_002003_T.1;AB_002462_T.1;AB_003350_T.1;AB_003621_T.1;AB_003923_T.1;AB_004045_T.1;AB_005330_T.1;AB_007581_T.1;AB_007700_T.1;AB_009130_T.1;AB_009131_T.1;AB_010370_T.1;AB_010596_T.1;AB_010795_T.1;AB_011080_T.1;AB_011197_T.1;AB_011912_T.1;AB_012690_T.1;AB_014973_T.1;AB_015704_T.1;AB_017472_T.1;AB_019517_T.1;AB_020216_T.1;AB_020682_T.1;AB_021383_T.1;AB_0230…
1	3	11	Healthy	-0.057130469	2.46E-05	5445	52	AB_000308_T.1;AB_000406_T.1;AB_002003_T.1;AB_003227_T.1;AB_003350_T.1;AB_003621_T.1;AB_003663_T.1;AB_003923_T.1;AB_004045_T.1;AB_004405_T.1;AB_004655_T.1;AB_005330_T.1;AB_006510_T.1;AB_007111_T.1;AB_007581_T.1;AB_007700_T.1;AB_008254_T.1;AB_009245_T.1;AB_009319_T.1;AB_010370_T.1;AB_010596_T.1;AB_011080_T.1;AB_011197_T.1;AB_011912_T.1;AB_012375_T.1;AB_012690_T.1;AB_012726_T.1;AB_013238_T.1;AB_0146…
1	3	12	Damaged	0.179393801	1.51E-16	2086	26	AB_000308_T.1;AB_001093_T.1;AB_003227_T.1;AB_003621_T.1;AB_003663_T.1;AB_007581_T.1;AB_009130_T.1;AB_009131_T.1;AB_009245_T.1;AB_010596_T.1;AB_010795_T.1;AB_012375_T.1;AB_012690_T.1;AB_014973_T.1;AB_019517_T.1;AB_020216_T.1;AB_020710_T.1;AB_023004_T.1;AB_026183_T.1;AB_027814_T.1;AB_027864_T.1;AB_030231_T.1;AB_030272_T.1;AB_034073_T.1;AB_040797_T.1;AB_041177_T.1
1	3	12	Healthy	0.159604743	1.32E-13	2127	42	AB_000308_T.1;AB_001093_T.1;AB_002003_T.1;AB_003227_T.1;AB_003621_T.1;AB_003663_T.1;AB_004045_T.1;AB_004405_T.1;AB_006510_T.1;AB_007111_T.1;AB_007581_T.1;AB_007700_T.1;AB_009130_T.1;AB_009131_T.1;AB_009245_T.1;AB_010370_T.1;AB_010596_T.1;AB_010795_T.1;AB_011912_T.1;AB_012375_T.1;AB_012690_T.1;AB_012726_T.1;AB_014973_T.1;AB_016148_T.1;AB_017472_T.1;AB_019517_T.1;AB_020216_T.1;AB_020710_T.1;AB_0222…
1	3	13	Damaged	0.091174335	8.37E-08	3443	40	AB_000308_T.1;AB_000406_T.1;AB_001093_T.1;AB_003621_T.1;AB_003663_T.1;AB_003923_T.1;AB_004405_T.1;AB_006510_T.1;AB_007111_T.1;AB_008254_T.1;AB_009131_T.1;AB_009245_T.1;AB_009319_T.1;AB_010596_T.1;AB_010795_T.1;AB_011080_T.1;AB_011197_T.1;AB_012690_T.1;AB_013238_T.1;AB_014633_T.1;AB_014973_T.1;AB_019517_T.1;AB_020216_T.1;AB_020710_T.1;AB_020926_T.1;AB_021383_T.1;AB_022277_T.1;AB_022683_T.1;AB_0230…
1	3	13	Healthy	0.05932654	0.000162199	4037	56	AB_000308_T.1;AB_000406_T.1;AB_001093_T.1;AB_001898_T.1;AB_002003_T.1;AB_002462_T.1;AB_003350_T.1;AB_003621_T.1;AB_003663_T.1;AB_003923_T.1;AB_004045_T.1;AB_004405_T.1;AB_004655_T.1;AB_005330_T.1;AB_006510_T.1;AB_007111_T.1;AB_008254_T.1;AB_009131_T.1;AB_009245_T.1;AB_009319_T.1;AB_010370_T.1;AB_010596_T.1;AB_010795_T.1;AB_011080_T.1;AB_011197_T.1;AB_011912_T.1;AB_012690_T.1;AB_012726_T.1;AB_0132…
1	3	14	Damaged	0.045205733	0.007861968	3456	29	AB_000406_T.1;AB_000715_T.1;AB_001093_T.1;AB_002462_T.1;AB_003227_T.1;AB_003621_T.1;AB_004405_T.1;AB_005587_T.1;AB_007111_T.1;AB_008254_T.1;AB_009130_T.1;AB_009245_T.1;AB_011080_T.1;AB_012375_T.1;AB_012690_T.1;AB_014633_T.1;AB_014973_T.1;AB_019517_T.1;AB_022277_T.1;AB_022683_T.1;AB_023004_T.1;AB_025537_T.1;AB_026183_T.1;AB_026505_T.1;AB_027814_T.1;AB_027864_T.1;AB_035216_T.1;AB_041177_T.1;AB_0440…
1	3	14	Healthy	0.054897831	0.001012763	3582	42	AB_000406_T.1;AB_000715_T.1;AB_001093_T.1;AB_002462_T.1;AB_003227_T.1;AB_003350_T.1;AB_003621_T.1;AB_004045_T.1;AB_004405_T.1;AB_005330_T.1;AB_005587_T.1;AB_007111_T.1;AB_008254_T.1;AB_008480_T.1;AB_009130_T.1;AB_009245_T.1;AB_010428_T.1;AB_011080_T.1;AB_011912_T.1;AB_012375_T.1;AB_012690_T.1;AB_012726_T.1;AB_014633_T.1;AB_014973_T.1;AB_016148_T.1;AB_017472_T.1;AB_019517_T.1;AB_022277_T.1;AB_0226…
1	3	15	Damaged	0.0373108	0.0089037	4914	39	AB_000406_T.1;AB_000903_T.1;AB_001093_T.1;AB_001898_T.1;AB_002462_T.1;AB_003227_T.1;AB_003292_T.1;AB_003621_T.1;AB_003663_T.1;AB_003923_T.1;AB_004405_T.1;AB_005857_T.1;AB_007111_T.1;AB_009130_T.1;AB_009131_T.1;AB_009245_T.1;AB_009426_T.1;AB_011080_T.1;AB_011197_T.1;AB_012375_T.1;AB_012690_T.1;AB_013238_T.1;AB_014633_T.1;AB_014973_T.1;AB_020216_T.1;AB_020355_T.1;AB_020879_T.1;AB_022277_T.1;AB_0226…
1	3	16	Damaged	0.045521397	0.006845326	3528	45	AB_000308_T.1;AB_000715_T.1;AB_000903_T.1;AB_001093_T.1;AB_001898_T.1;AB_002462_T.1;AB_003227_T.1;AB_003292_T.1;AB_003621_T.1;AB_003663_T.1;AB_004405_T.1;AB_005587_T.1;AB_005857_T.1;AB_006510_T.1;AB_007111_T.1;AB_007700_T.1;AB_008254_T.1;AB_009130_T.1;AB_009319_T.1;AB_009426_T.1;AB_010596_T.1;AB_011197_T.1;AB_012375_T.1;AB_012690_T.1;AB_013238_T.1;AB_014633_T.1;AB_014973_T.1;AB_020216_T.1;AB_0203…
1	3	17	Damaged	0.188774248	1.08E-15	1774	31	AB_000715_T.1;AB_000903_T.1;AB_001093_T.1;AB_003227_T.1;AB_003621_T.1;AB_003663_T.1;AB_003923_T.1;AB_005587_T.1;AB_006510_T.1;AB_007700_T.1;AB_009130_T.1;AB_009245_T.1;AB_011197_T.1;AB_012690_T.1;AB_013238_T.1;AB_014633_T.1;AB_019517_T.1;AB_020216_T.1;AB_021383_T.1;AB_023004_T.1;AB_023821_T.1;AB_025537_T.1;AB_026183_T.1;AB_026505_T.1;AB_027814_T.1;AB_027864_T.1;AB_032232_T.1;AB_034073_T.1;AB_0352…
1	3	17	Healthy	0.248085784	8.29E-36	2459	47	AB_000715_T.1;AB_000903_T.1;AB_001093_T.1;AB_001898_T.1;AB_002003_T.1;AB_003227_T.1;AB_003621_T.1;AB_003663_T.1;AB_003923_T.1;AB_004045_T.1;AB_005587_T.1;AB_006510_T.1;AB_007700_T.1;AB_009130_T.1;AB_009245_T.1;AB_010370_T.1;AB_010428_T.1;AB_010596_T.1;AB_010795_T.1;AB_011197_T.1;AB_012690_T.1;AB_012726_T.1;AB_013238_T.1;AB_014633_T.1;AB_015704_T.1;AB_019517_T.1;AB_020216_T.1;AB_020682_T.1;AB_0213…
1	3	18	Damaged	-0.19230993	9.24E-32	3652	35	AB_000308_T.1;AB_000715_T.1;AB_000903_T.1;AB_001093_T.1;AB_002462_T.1;AB_003292_T.1;AB_003663_T.1;AB_005587_T.1;AB_005857_T.1;AB_006510_T.1;AB_007581_T.1;AB_007700_T.1;AB_009319_T.1;AB_009426_T.1;AB_011080_T.1;AB_011197_T.1;AB_012690_T.1;AB_013238_T.1;AB_014973_T.1;AB_019517_T.1;AB_020355_T.1;AB_020710_T.1;AB_021383_T.1;AB_023004_T.1;AB_023821_T.1;AB_025537_T.1;AB_026183_T.1;AB_026505_T.1;AB_0274…
1	3	18	Healthy	-0.144641748	3.13E-19	3803	57	AB_000308_T.1;AB_000715_T.1;AB_000903_T.1;AB_001093_T.1;AB_001898_T.1;AB_002003_T.1;AB_002462_T.1;AB_003292_T.1;AB_003621_T.1;AB_003663_T.1;AB_004045_T.1;AB_004405_T.1;AB_004655_T.1;AB_005330_T.1;AB_005587_T.1;AB_006510_T.1;AB_007111_T.1;AB_007581_T.1;AB_007700_T.1;AB_008254_T.1;AB_008480_T.1;AB_009245_T.1;AB_009319_T.1;AB_009426_T.1;AB_010370_T.1;AB_010428_T.1;AB_011080_T.1;AB_011197_T.1;AB_0119…
1	3	19	Damaged	-0.090817306	0.004817866	962	23	AB_002462_T.1;AB_003227_T.1;AB_003663_T.1;AB_003923_T.1;AB_005587_T.1;AB_009130_T.1;AB_009319_T.1;AB_011197_T.1;AB_012375_T.1;AB_012690_T.1;AB_014633_T.1;AB_014973_T.1;AB_020216_T.1;AB_020879_T.1;AB_021383_T.1;AB_023821_T.1;AB_025537_T.1;AB_027405_T.1;AB_027814_T.1;AB_027864_T.1;AB_032232_T.1;AB_040797_T.1;AB_041177_T.1
1	3	19	Healthy	-0.081249496	0.004466216	1223	37	AB_002003_T.1;AB_002462_T.1;AB_003227_T.1;AB_003350_T.1;AB_003663_T.1;AB_003923_T.1;AB_004045_T.1;AB_004655_T.1;AB_005587_T.1;AB_007581_T.1;AB_009130_T.1;AB_009319_T.1;AB_010370_T.1;AB_011197_T.1;AB_011912_T.1;AB_012375_T.1;AB_012690_T.1;AB_014633_T.1;AB_014973_T.1;AB_015704_T.1;AB_020216_T.1;AB_020682_T.1;AB_020879_T.1;AB_021383_T.1;AB_023821_T.1;AB_025537_T.1;AB_027405_T.1;AB_027620_T.1;AB_0278…
1	3	20	Damaged	0.052129024	0.009433335	2479	48	AB_000406_T.1;AB_000715_T.1;AB_001898_T.1;AB_003227_T.1;AB_003292_T.1;AB_003621_T.1;AB_003663_T.1;AB_003923_T.1;AB_004405_T.1;AB_005587_T.1;AB_005857_T.1;AB_007111_T.1;AB_007700_T.1;AB_008254_T.1;AB_009131_T.1;AB_009245_T.1;AB_009319_T.1;AB_009426_T.1;AB_010596_T.1;AB_010795_T.1;AB_011080_T.1;AB_011197_T.1;AB_013238_T.1;AB_014633_T.1;AB_014973_T.1;AB_019517_T.1;AB_020216_T.1;AB_020355_T.1;AB_0207…
1	3	20	Healthy	0.078817985	5.95E-05	2589	63	AB_000406_T.1;AB_000715_T.1;AB_001898_T.1;AB_003227_T.1;AB_003292_T.1;AB_003350_T.1;AB_003621_T.1;AB_003663_T.1;AB_003923_T.1;AB_004045_T.1;AB_004405_T.1;AB_004655_T.1;AB_005330_T.1;AB_005587_T.1;AB_007111_T.1;AB_007700_T.1;AB_008254_T.1;AB_008480_T.1;AB_009131_T.1;AB_009245_T.1;AB_009319_T.1;AB_009426_T.1;AB_010370_T.1;AB_010428_T.1;AB_010596_T.1;AB_010795_T.1;AB_011080_T.1;AB_011197_T.1;AB_0119…
1	3	21	Damaged	0.28656213	3.34E-21	1045	27	AB_000308_T.1;AB_000406_T.1;AB_000715_T.1;AB_000903_T.1;AB_001898_T.1;AB_003227_T.1;AB_003621_T.1;AB_003663_T.1;AB_004405_T.1;AB_009130_T.1;AB_009245_T.1;AB_009319_T.1;AB_010596_T.1;AB_010795_T.1;AB_011197_T.1;AB_013238_T.1;AB_014633_T.1;AB_014973_T.1;AB_022683_T.1;AB_025537_T.1;AB_026183_T.1;AB_027814_T.1;AB_030231_T.1;AB_032232_T.1;AB_034073_T.1;AB_041177_T.1;AB_042908_T.1
1	3	21	Healthy	0.164043487	5.98E-09	1243	44	AB_000308_T.1;AB_000406_T.1;AB_000715_T.1;AB_000903_T.1;AB_001898_T.1;AB_002003_T.1;AB_002462_T.1;AB_003227_T.1;AB_003350_T.1;AB_003621_T.1;AB_003663_T.1;AB_004045_T.1;AB_004405_T.1;AB_004655_T.1;AB_005587_T.1;AB_009130_T.1;AB_009245_T.1;AB_009319_T.1;AB_010596_T.1;AB_010795_T.1;AB_011197_T.1;AB_011912_T.1;AB_012690_T.1;AB_012726_T.1;AB_013238_T.1;AB_014633_T.1;AB_014973_T.1;AB_015704_T.1;AB_0174…
1	3	22	Damaged	-0.168002335	2.43E-11	1560	30	AB_000308_T.1;AB_000406_T.1;AB_000715_T.1;AB_001898_T.1;AB_002462_T.1;AB_003227_T.1;AB_003621_T.1;AB_007700_T.1;AB_008254_T.1;AB_009131_T.1;AB_009319_T.1;AB_010596_T.1;AB_011197_T.1;AB_012375_T.1;AB_012690_T.1;AB_019517_T.1;AB_020710_T.1;AB_021383_T.1;AB_023004_T.1;AB_023821_T.1;AB_025537_T.1;AB_026183_T.1;AB_027405_T.1;AB_027864_T.1;AB_030272_T.1;AB_034073_T.1;AB_035216_T.1;AB_040797_T.1;AB_0429…
1	3	22	Healthy	-0.099061193	5.33E-06	2103	43	AB_000308_T.1;AB_000406_T.1;AB_000715_T.1;AB_000903_T.1;AB_001898_T.1;AB_002462_T.1;AB_003227_T.1;AB_003350_T.1;AB_003621_T.1;AB_004045_T.1;AB_004655_T.1;AB_005587_T.1;AB_007700_T.1;AB_008254_T.1;AB_009131_T.1;AB_009319_T.1;AB_010370_T.1;AB_010428_T.1;AB_010596_T.1;AB_010795_T.1;AB_011197_T.1;AB_012375_T.1;AB_012690_T.1;AB_015704_T.1;AB_019517_T.1;AB_020710_T.1;AB_021383_T.1;AB_023004_T.1;AB_0238…
1	3	24	Damaged	0.163516167	6.33E-21	3252	34	AB_000308_T.1;AB_000406_T.1;AB_001093_T.1;AB_003292_T.1;AB_003621_T.1;AB_003663_T.1;AB_005587_T.1;AB_005857_T.1;AB_007581_T.1;AB_008254_T.1;AB_009319_T.1;AB_009426_T.1;AB_010596_T.1;AB_010795_T.1;AB_011197_T.1;AB_013238_T.1;AB_014633_T.1;AB_019517_T.1;AB_020355_T.1;AB_020710_T.1;AB_020879_T.1;AB_020926_T.1;AB_025537_T.1;AB_026505_T.1;AB_027405_T.1;AB_027814_T.1;AB_027864_T.1;AB_030231_T.1;AB_0322…
1	3	24	Healthy	0.076724046	3.54E-05	2899	51	AB_000308_T.1;AB_000406_T.1;AB_000715_T.1;AB_001093_T.1;AB_002003_T.1;AB_003292_T.1;AB_003350_T.1;AB_003621_T.1;AB_003663_T.1;AB_004045_T.1;AB_004655_T.1;AB_005587_T.1;AB_007581_T.1;AB_008254_T.1;AB_008480_T.1;AB_009130_T.1;AB_009319_T.1;AB_009426_T.1;AB_010370_T.1;AB_010596_T.1;AB_010795_T.1;AB_011197_T.1;AB_011912_T.1;AB_012690_T.1;AB_013238_T.1;AB_014633_T.1;AB_015704_T.1;AB_016148_T.1;AB_0195…
1	3	25	Damaged	-0.174234903	3.68E-21	2894	36	AB_001898_T.1;AB_002462_T.1;AB_003227_T.1;AB_003292_T.1;AB_003621_T.1;AB_003663_T.1;AB_005857_T.1;AB_007581_T.1;AB_008254_T.1;AB_009426_T.1;AB_010596_T.1;AB_010795_T.1;AB_012690_T.1;AB_013238_T.1;AB_014633_T.1;AB_014973_T.1;AB_019517_T.1;AB_020355_T.1;AB_020710_T.1;AB_020879_T.1;AB_020926_T.1;AB_021383_T.1;AB_023821_T.1;AB_025537_T.1;AB_026183_T.1;AB_026505_T.1;AB_027814_T.1;AB_030231_T.1;AB_0302…
1	3	25	Healthy	-0.092980644	1.76E-05	2125	47	AB_001898_T.1;AB_002462_T.1;AB_003227_T.1;AB_003292_T.1;AB_003350_T.1;AB_003621_T.1;AB_003663_T.1;AB_004045_T.1;AB_004655_T.1;AB_007581_T.1;AB_008254_T.1;AB_008480_T.1;AB_009426_T.1;AB_010370_T.1;AB_010596_T.1;AB_010795_T.1;AB_011912_T.1;AB_012375_T.1;AB_012690_T.1;AB_013238_T.1;AB_014633_T.1;AB_014973_T.1;AB_016148_T.1;AB_019517_T.1;AB_020355_T.1;AB_020710_T.1;AB_020879_T.1;AB_020926_T.1;AB_0213…
1	3	26	Damaged	0.097627874	0.002434666	962	23	AB_000406_T.1;AB_001898_T.1;AB_002462_T.1;AB_003227_T.1;AB_003621_T.1;AB_003663_T.1;AB_003923_T.1;AB_007581_T.1;AB_007700_T.1;AB_010596_T.1;AB_011197_T.1;AB_012690_T.1;AB_014973_T.1;AB_020879_T.1;AB_020926_T.1;AB_025537_T.1;AB_026183_T.1;AB_030272_T.1;AB_034073_T.1;AB_035216_T.1;AB_040797_T.1;AB_041177_T.1;AB_042908_T.1
1	3	26	Healthy	0.141359791	6.85E-07	1224	45	AB_000406_T.1;AB_000903_T.1;AB_001093_T.1;AB_001898_T.1;AB_002462_T.1;AB_003227_T.1;AB_003350_T.1;AB_003621_T.1;AB_003663_T.1;AB_003923_T.1;AB_004045_T.1;AB_007581_T.1;AB_007700_T.1;AB_008254_T.1;AB_010370_T.1;AB_010428_T.1;AB_010596_T.1;AB_011197_T.1;AB_011912_T.1;AB_012690_T.1;AB_013238_T.1;AB_014973_T.1;AB_015704_T.1;AB_016148_T.1;AB_019517_T.1;AB_020879_T.1;AB_020926_T.1;AB_021383_T.1;AB_0230…
1	3	27	Damaged	-0.21830069	1.36E-23	2055	36	AB_000406_T.1;AB_003227_T.1;AB_003292_T.1;AB_003621_T.1;AB_003663_T.1;AB_004405_T.1;AB_005587_T.1;AB_005857_T.1;AB_007111_T.1;AB_007581_T.1;AB_007700_T.1;AB_008254_T.1;AB_009130_T.1;AB_009245_T.1;AB_009426_T.1;AB_010596_T.1;AB_011197_T.1;AB_012690_T.1;AB_013238_T.1;AB_014633_T.1;AB_020216_T.1;AB_020355_T.1;AB_020879_T.1;AB_020926_T.1;AB_022277_T.1;AB_022683_T.1;AB_025537_T.1;AB_026183_T.1;AB_0265…
1	3	27	Healthy	-0.148672229	3.68E-11	1961	50	AB_000406_T.1;AB_000903_T.1;AB_002003_T.1;AB_002462_T.1;AB_003227_T.1;AB_003292_T.1;AB_003350_T.1;AB_003621_T.1;AB_003663_T.1;AB_004045_T.1;AB_004405_T.1;AB_004655_T.1;AB_005587_T.1;AB_007111_T.1;AB_007581_T.1;AB_007700_T.1;AB_008254_T.1;AB_008480_T.1;AB_009130_T.1;AB_009245_T.1;AB_009426_T.1;AB_010370_T.1;AB_010428_T.1;AB_010596_T.1;AB_010795_T.1;AB_011197_T.1;AB_012690_T.1;AB_012726_T.1;AB_0132…
1	3	28	Damaged	-0.320207906	6.87E-41	1660	36	AB_000308_T.1;AB_000715_T.1;AB_000903_T.1;AB_001898_T.1;AB_002462_T.1;AB_003227_T.1;AB_003292_T.1;AB_003621_T.1;AB_003663_T.1;AB_004405_T.1;AB_005587_T.1;AB_005857_T.1;AB_007111_T.1;AB_007581_T.1;AB_009131_T.1;AB_009245_T.1;AB_009319_T.1;AB_009426_T.1;AB_010596_T.1;AB_010795_T.1;AB_012690_T.1;AB_013238_T.1;AB_019517_T.1;AB_020355_T.1;AB_020710_T.1;AB_022277_T.1;AB_022683_T.1;AB_025537_T.1;AB_0261…
1	3	28	Healthy	-0.242175208	1.32E-21	1511	54	AB_000308_T.1;AB_000715_T.1;AB_000903_T.1;AB_001898_T.1;AB_002003_T.1;AB_002462_T.1;AB_003227_T.1;AB_003292_T.1;AB_003621_T.1;AB_003663_T.1;AB_004045_T.1;AB_004405_T.1;AB_004655_T.1;AB_005587_T.1;AB_007111_T.1;AB_007581_T.1;AB_008480_T.1;AB_009130_T.1;AB_009131_T.1;AB_009245_T.1;AB_009319_T.1;AB_009426_T.1;AB_010370_T.1;AB_010428_T.1;AB_010596_T.1;AB_010795_T.1;AB_011912_T.1;AB_012690_T.1;AB_0127…
1	3	29	Healthy	-0.109115179	1.13E-06	1980	45	AB_000308_T.1;AB_000715_T.1;AB_000903_T.1;AB_001898_T.1;AB_002462_T.1;AB_003227_T.1;AB_003350_T.1;AB_003621_T.1;AB_003663_T.1;AB_004045_T.1;AB_004655_T.1;AB_006510_T.1;AB_007581_T.1;AB_008254_T.1;AB_009131_T.1;AB_010370_T.1;AB_010428_T.1;AB_010795_T.1;AB_011912_T.1;AB_012375_T.1;AB_012690_T.1;AB_013238_T.1;AB_014973_T.1;AB_015704_T.1;AB_017472_T.1;AB_019517_T.1;AB_020216_T.1;AB_020879_T.1;AB_0230…
1	3	30	Damaged	-0.244895137	1.83E-35	2500	39	AB_000308_T.1;AB_000406_T.1;AB_000715_T.1;AB_001898_T.1;AB_002462_T.1;AB_003227_T.1;AB_003292_T.1;AB_003621_T.1;AB_003663_T.1;AB_003923_T.1;AB_005587_T.1;AB_005857_T.1;AB_009131_T.1;AB_009245_T.1;AB_009319_T.1;AB_009426_T.1;AB_010596_T.1;AB_011080_T.1;AB_012375_T.1;AB_012690_T.1;AB_014633_T.1;AB_014973_T.1;AB_019517_T.1;AB_020355_T.1;AB_020710_T.1;AB_020879_T.1;AB_021383_T.1;AB_023821_T.1;AB_0255…
1	3	30	Healthy	-0.221395452	1.74E-31	2714	53	AB_000308_T.1;AB_000406_T.1;AB_000715_T.1;AB_001898_T.1;AB_002462_T.1;AB_003227_T.1;AB_003292_T.1;AB_003350_T.1;AB_003621_T.1;AB_003663_T.1;AB_003923_T.1;AB_004045_T.1;AB_005330_T.1;AB_005587_T.1;AB_008254_T.1;AB_008480_T.1;AB_009131_T.1;AB_009245_T.1;AB_009319_T.1;AB_009426_T.1;AB_010370_T.1;AB_010428_T.1;AB_010596_T.1;AB_011080_T.1;AB_011912_T.1;AB_012375_T.1;AB_012690_T.1;AB_012726_T.1;AB_0146…
1	3	31	Damaged	0.103531056	6.27E-06	1896	29	AB_000406_T.1;AB_000903_T.1;AB_001093_T.1;AB_001898_T.1;AB_002462_T.1;AB_003227_T.1;AB_003621_T.1;AB_003663_T.1;AB_003923_T.1;AB_004405_T.1;AB_006510_T.1;AB_007111_T.1;AB_009245_T.1;AB_010795_T.1;AB_011080_T.1;AB_012690_T.1;AB_014633_T.1;AB_019517_T.1;AB_022277_T.1;AB_022683_T.1;AB_025537_T.1;AB_026183_T.1;AB_026505_T.1;AB_027814_T.1;AB_027864_T.1;AB_030231_T.1;AB_030272_T.1;AB_034073_T.1;AB_0352…
1	3	31	Healthy	0.097988006	1.24E-05	1983	43	AB_000406_T.1;AB_000903_T.1;AB_001093_T.1;AB_001898_T.1;AB_002462_T.1;AB_003227_T.1;AB_003350_T.1;AB_003621_T.1;AB_003663_T.1;AB_003923_T.1;AB_004045_T.1;AB_004405_T.1;AB_004655_T.1;AB_005330_T.1;AB_006510_T.1;AB_007111_T.1;AB_009245_T.1;AB_010370_T.1;AB_010428_T.1;AB_010795_T.1;AB_011080_T.1;AB_011197_T.1;AB_011912_T.1;AB_012375_T.1;AB_012690_T.1;AB_012726_T.1;AB_014633_T.1;AB_016148_T.1;AB_0195…
1	3	32	Damaged	-0.311818995	2.74E-96	4241	35	AB_003292_T.1;AB_003621_T.1;AB_003663_T.1;AB_003923_T.1;AB_004405_T.1;AB_005587_T.1;AB_005857_T.1;AB_006510_T.1;AB_007111_T.1;AB_008254_T.1;AB_009130_T.1;AB_009131_T.1;AB_009245_T.1;AB_009319_T.1;AB_009426_T.1;AB_010795_T.1;AB_011197_T.1;AB_012690_T.1;AB_014633_T.1;AB_020355_T.1;AB_020879_T.1;AB_021383_T.1;AB_022277_T.1;AB_022683_T.1;AB_023821_T.1;AB_025537_T.1;AB_026183_T.1;AB_027405_T.1;AB_0302…
1	3	32	Healthy	-0.266781591	2.00E-59	3582	45	AB_000308_T.1;AB_001093_T.1;AB_003292_T.1;AB_003621_T.1;AB_003663_T.1;AB_003923_T.1;AB_004045_T.1;AB_004405_T.1;AB_005587_T.1;AB_006510_T.1;AB_007111_T.1;AB_008254_T.1;AB_008480_T.1;AB_009130_T.1;AB_009131_T.1;AB_009245_T.1;AB_009319_T.1;AB_009426_T.1;AB_010370_T.1;AB_010795_T.1;AB_011197_T.1;AB_011912_T.1;AB_012690_T.1;AB_012726_T.1;AB_014633_T.1;AB_016148_T.1;AB_020355_T.1;AB_020879_T.1;AB_0213…
1	3	33	Damaged	-0.432738588	3.52E-193	4242	30	AB_000715_T.1;AB_001898_T.1;AB_003227_T.1;AB_004405_T.1;AB_006510_T.1;AB_007111_T.1;AB_007700_T.1;AB_009130_T.1;AB_009131_T.1;AB_009245_T.1;AB_009319_T.1;AB_010795_T.1;AB_011080_T.1;AB_011197_T.1;AB_014973_T.1;AB_019517_T.1;AB_020710_T.1;AB_022277_T.1;AB_022683_T.1;AB_025537_T.1;AB_026183_T.1;AB_026505_T.1;AB_027405_T.1;AB_027814_T.1;AB_030231_T.1;AB_032232_T.1;AB_034073_T.1;AB_035216_T.1;AB_0407…
1	3	33	Healthy	-0.31151679	2.20E-99	4389	43	AB_000308_T.1;AB_000715_T.1;AB_001898_T.1;AB_003227_T.1;AB_004405_T.1;AB_005330_T.1;AB_005587_T.1;AB_006510_T.1;AB_007111_T.1;AB_007700_T.1;AB_009130_T.1;AB_009131_T.1;AB_009245_T.1;AB_009319_T.1;AB_010370_T.1;AB_010428_T.1;AB_010795_T.1;AB_011080_T.1;AB_011197_T.1;AB_012726_T.1;AB_014973_T.1;AB_015704_T.1;AB_016148_T.1;AB_019517_T.1;AB_020682_T.1;AB_020710_T.1;AB_022277_T.1;AB_022683_T.1;AB_0255…
1	3	34	Damaged	0.205948433	2.78E-19	1862	26	AB_000308_T.1;AB_002462_T.1;AB_003663_T.1;AB_004405_T.1;AB_007111_T.1;AB_008254_T.1;AB_009130_T.1;AB_009245_T.1;AB_009319_T.1;AB_010596_T.1;AB_010795_T.1;AB_019517_T.1;AB_020216_T.1;AB_020710_T.1;AB_022277_T.1;AB_022683_T.1;AB_023004_T.1;AB_025537_T.1;AB_026183_T.1;AB_027814_T.1;AB_030231_T.1;AB_034073_T.1;AB_035216_T.1;AB_040797_T.1;AB_041177_T.1;AB_044045_T.1
1	3	34	Healthy	0.157673531	2.10E-10	1606	38	AB_000308_T.1;AB_000903_T.1;AB_002462_T.1;AB_003663_T.1;AB_003923_T.1;AB_004045_T.1;AB_004405_T.1;AB_004655_T.1;AB_007111_T.1;AB_008254_T.1;AB_009130_T.1;AB_009245_T.1;AB_009319_T.1;AB_010370_T.1;AB_010596_T.1;AB_010795_T.1;AB_011912_T.1;AB_012726_T.1;AB_014973_T.1;AB_015704_T.1;AB_016148_T.1;AB_017472_T.1;AB_019517_T.1;AB_020216_T.1;AB_020710_T.1;AB_022277_T.1;AB_022683_T.1;AB_023004_T.1;AB_0255…
1	3	35	Damaged	-0.096088814	1.57E-07	2967	32	AB_000715_T.1;AB_000903_T.1;AB_003227_T.1;AB_003292_T.1;AB_003663_T.1;AB_003923_T.1;AB_004405_T.1;AB_005587_T.1;AB_005857_T.1;AB_006510_T.1;AB_008254_T.1;AB_009319_T.1;AB_009426_T.1;AB_010795_T.1;AB_011080_T.1;AB_011197_T.1;AB_014633_T.1;AB_020216_T.1;AB_020355_T.1;AB_020710_T.1;AB_022683_T.1;AB_025537_T.1;AB_026183_T.1;AB_026505_T.1;AB_027405_T.1;AB_027814_T.1;AB_030231_T.1;AB_032232_T.1;AB_0352…
1	3	35	Healthy	-0.072265903	0.000129224	2801	43	AB_000715_T.1;AB_000903_T.1;AB_002003_T.1;AB_003227_T.1;AB_003292_T.1;AB_003663_T.1;AB_003923_T.1;AB_004045_T.1;AB_004405_T.1;AB_004655_T.1;AB_005330_T.1;AB_005587_T.1;AB_006510_T.1;AB_008254_T.1;AB_008480_T.1;AB_009319_T.1;AB_009426_T.1;AB_010370_T.1;AB_010428_T.1;AB_010795_T.1;AB_011080_T.1;AB_011197_T.1;AB_011912_T.1;AB_014633_T.1;AB_017472_T.1;AB_020216_T.1;AB_020355_T.1;AB_020710_T.1;AB_0226…
1	3	37	Damaged	-0.473844407	6.64E-199	3563	33	AB_000308_T.1;AB_000406_T.1;AB_000715_T.1;AB_000903_T.1;AB_001898_T.1;AB_003227_T.1;AB_003292_T.1;AB_003923_T.1;AB_004405_T.1;AB_005587_T.1;AB_005857_T.1;AB_007111_T.1;AB_009131_T.1;AB_009319_T.1;AB_009426_T.1;AB_010596_T.1;AB_011080_T.1;AB_011197_T.1;AB_020355_T.1;AB_020710_T.1;AB_020879_T.1;AB_020926_T.1;AB_022277_T.1;AB_022683_T.1;AB_025537_T.1;AB_026183_T.1;AB_026505_T.1;AB_027864_T.1;AB_0340…
1	3	37	Healthy	-0.373183109	3.61E-115	3472	45	AB_000308_T.1;AB_000406_T.1;AB_000715_T.1;AB_000903_T.1;AB_001093_T.1;AB_001898_T.1;AB_002003_T.1;AB_003227_T.1;AB_003292_T.1;AB_003350_T.1;AB_003923_T.1;AB_004045_T.1;AB_004405_T.1;AB_004655_T.1;AB_005330_T.1;AB_005587_T.1;AB_006510_T.1;AB_007111_T.1;AB_008480_T.1;AB_009131_T.1;AB_009319_T.1;AB_009426_T.1;AB_010370_T.1;AB_010428_T.1;AB_010596_T.1;AB_011080_T.1;AB_011197_T.1;AB_016148_T.1;AB_0203…
1	3	38	Damaged	-0.424149262	1.22E-59	1340	22	AB_000308_T.1;AB_000715_T.1;AB_000903_T.1;AB_001898_T.1;AB_003621_T.1;AB_004405_T.1;AB_007111_T.1;AB_008254_T.1;AB_009131_T.1;AB_009245_T.1;AB_010596_T.1;AB_011197_T.1;AB_012375_T.1;AB_013238_T.1;AB_014633_T.1;AB_022277_T.1;AB_022683_T.1;AB_025537_T.1;AB_026183_T.1;AB_027864_T.1;AB_032232_T.1;AB_044045_T.1
1	3	38	Healthy	-0.276400163	1.08E-27	1499	35	AB_000308_T.1;AB_000715_T.1;AB_000903_T.1;AB_001093_T.1;AB_001898_T.1;AB_003621_T.1;AB_004405_T.1;AB_004655_T.1;AB_006510_T.1;AB_007111_T.1;AB_008254_T.1;AB_009131_T.1;AB_009245_T.1;AB_010596_T.1;AB_011197_T.1;AB_012375_T.1;AB_012726_T.1;AB_013238_T.1;AB_014633_T.1;AB_017472_T.1;AB_019517_T.1;AB_020682_T.1;AB_022277_T.1;AB_022683_T.1;AB_025537_T.1;AB_026183_T.1;AB_026505_T.1;AB_027620_T.1;AB_0278…
1	3	39	Damaged	-0.294165493	5.24E-33	1585	19	AB_000308_T.1;AB_001093_T.1;AB_001898_T.1;AB_002462_T.1;AB_003227_T.1;AB_003621_T.1;AB_003663_T.1;AB_003923_T.1;AB_005587_T.1;AB_006510_T.1;AB_008254_T.1;AB_009131_T.1;AB_009319_T.1;AB_011197_T.1;AB_020710_T.1;AB_026505_T.1;AB_027405_T.1;AB_027864_T.1;AB_044045_T.1
1	3	39	Healthy	-0.347200177	9.98E-52	1785	38	AB_000308_T.1;AB_001093_T.1;AB_001898_T.1;AB_002462_T.1;AB_003227_T.1;AB_003350_T.1;AB_003621_T.1;AB_003663_T.1;AB_003923_T.1;AB_004045_T.1;AB_004655_T.1;AB_005330_T.1;AB_005587_T.1;AB_006510_T.1;AB_008254_T.1;AB_009131_T.1;AB_009319_T.1;AB_010370_T.1;AB_010428_T.1;AB_011080_T.1;AB_011197_T.1;AB_011912_T.1;AB_014633_T.1;AB_014973_T.1;AB_016148_T.1;AB_020682_T.1;AB_020710_T.1;AB_026183_T.1;AB_0265…
1	3	40	Damaged	-0.152655493	0.000514889	514	13	AB_000715_T.1;AB_000903_T.1;AB_005587_T.1;AB_007581_T.1;AB_007700_T.1;AB_010596_T.1;AB_012375_T.1;AB_013238_T.1;AB_019517_T.1;AB_026183_T.1;AB_026505_T.1;AB_027864_T.1;AB_040797_T.1
1	3	42	Damaged	-0.217935143	2.98E-24	2124	19	AB_000903_T.1;AB_001898_T.1;AB_003663_T.1;AB_005587_T.1;AB_007581_T.1;AB_008254_T.1;AB_009131_T.1;AB_009245_T.1;AB_011197_T.1;AB_012375_T.1;AB_012690_T.1;AB_013238_T.1;AB_014633_T.1;AB_020216_T.1;AB_026183_T.1;AB_026505_T.1;AB_027864_T.1;AB_040797_T.1;AB_044045_T.1
1	3	42	Healthy	-0.239056633	8.96E-28	2030	39	AB_000903_T.1;AB_001898_T.1;AB_002003_T.1;AB_003227_T.1;AB_003663_T.1;AB_004045_T.1;AB_004405_T.1;AB_005587_T.1;AB_007111_T.1;AB_007581_T.1;AB_007700_T.1;AB_008254_T.1;AB_009131_T.1;AB_009245_T.1;AB_010370_T.1;AB_010428_T.1;AB_010596_T.1;AB_011197_T.1;AB_011912_T.1;AB_012375_T.1;AB_012690_T.1;AB_012726_T.1;AB_013238_T.1;AB_014633_T.1;AB_016148_T.1;AB_017472_T.1;AB_019517_T.1;AB_020216_T.1;AB_0222…
1	3	43	Damaged	0.251925702	1.72E-83	5718	27	AB_000903_T.1;AB_001093_T.1;AB_002462_T.1;AB_004405_T.1;AB_005587_T.1;AB_007111_T.1;AB_008254_T.1;AB_009245_T.1;AB_010596_T.1;AB_012375_T.1;AB_012690_T.1;AB_013238_T.1;AB_014973_T.1;AB_020926_T.1;AB_021383_T.1;AB_022277_T.1;AB_022683_T.1;AB_023821_T.1;AB_025537_T.1;AB_026183_T.1;AB_026505_T.1;AB_027864_T.1;AB_030272_T.1;AB_034073_T.1;AB_040797_T.1;AB_042908_T.1;AB_044045_T.1
1	3	43	Healthy	0.212826876	1.42E-54	5224	34	AB_000903_T.1;AB_001093_T.1;AB_001898_T.1;AB_002003_T.1;AB_002462_T.1;AB_004405_T.1;AB_005587_T.1;AB_007111_T.1;AB_008254_T.1;AB_009245_T.1;AB_010370_T.1;AB_010428_T.1;AB_010596_T.1;AB_012375_T.1;AB_012690_T.1;AB_012726_T.1;AB_013238_T.1;AB_014973_T.1;AB_020926_T.1;AB_021383_T.1;AB_022277_T.1;AB_022683_T.1;AB_023821_T.1;AB_025537_T.1;AB_026183_T.1;AB_026505_T.1;AB_027620_T.1;AB_027864_T.1;AB_0302…
1	3	44	Damaged	-0.227637751	2.63E-36	2978	35	AB_000406_T.1;AB_000715_T.1;AB_000903_T.1;AB_001093_T.1;AB_001898_T.1;AB_002462_T.1;AB_003292_T.1;AB_004405_T.1;AB_005587_T.1;AB_005857_T.1;AB_007111_T.1;AB_008254_T.1;AB_009245_T.1;AB_009426_T.1;AB_010596_T.1;AB_012375_T.1;AB_013238_T.1;AB_014633_T.1;AB_014973_T.1;AB_019517_T.1;AB_020216_T.1;AB_020355_T.1;AB_020879_T.1;AB_020926_T.1;AB_022277_T.1;AB_022683_T.1;AB_025537_T.1;AB_026183_T.1;AB_0265…
1	3	44	Healthy	-0.165513224	6.47E-18	2680	52	AB_000406_T.1;AB_000715_T.1;AB_000903_T.1;AB_001093_T.1;AB_001898_T.1;AB_002462_T.1;AB_003292_T.1;AB_003350_T.1;AB_003663_T.1;AB_004045_T.1;AB_004405_T.1;AB_004655_T.1;AB_005587_T.1;AB_007111_T.1;AB_007581_T.1;AB_008254_T.1;AB_008480_T.1;AB_009245_T.1;AB_009426_T.1;AB_010370_T.1;AB_010596_T.1;AB_011912_T.1;AB_012375_T.1;AB_012690_T.1;AB_012726_T.1;AB_013238_T.1;AB_014633_T.1;AB_014973_T.1;AB_0161…
1	3	45	Damaged	-0.217466408	5.96E-42	3804	30	AB_000308_T.1;AB_000406_T.1;AB_000715_T.1;AB_001093_T.1;AB_002462_T.1;AB_003227_T.1;AB_003621_T.1;AB_004405_T.1;AB_005587_T.1;AB_007111_T.1;AB_008254_T.1;AB_009130_T.1;AB_009245_T.1;AB_010795_T.1;AB_012690_T.1;AB_013238_T.1;AB_014973_T.1;AB_019517_T.1;AB_022277_T.1;AB_022683_T.1;AB_025537_T.1;AB_026183_T.1;AB_027814_T.1;AB_027864_T.1;AB_034073_T.1;AB_035216_T.1;AB_040797_T.1;AB_041177_T.1;AB_0429…
1	3	45	Healthy	-0.144504331	2.11E-19	3847	53	AB_000308_T.1;AB_000406_T.1;AB_000715_T.1;AB_001093_T.1;AB_002462_T.1;AB_003227_T.1;AB_003292_T.1;AB_003350_T.1;AB_003621_T.1;AB_004045_T.1;AB_004405_T.1;AB_004655_T.1;AB_005587_T.1;AB_007111_T.1;AB_007581_T.1;AB_008254_T.1;AB_008480_T.1;AB_009130_T.1;AB_009245_T.1;AB_009426_T.1;AB_010370_T.1;AB_010596_T.1;AB_010795_T.1;AB_011912_T.1;AB_012690_T.1;AB_012726_T.1;AB_013238_T.1;AB_014973_T.1;AB_0161…
1	3	46	Damaged	0.414173424	7.43E-77	1832	25	AB_000903_T.1;AB_003227_T.1;AB_003621_T.1;AB_003663_T.1;AB_003923_T.1;AB_004405_T.1;AB_005587_T.1;AB_007581_T.1;AB_008254_T.1;AB_009245_T.1;AB_010795_T.1;AB_012690_T.1;AB_014973_T.1;AB_019517_T.1;AB_020216_T.1;AB_020710_T.1;AB_022683_T.1;AB_026183_T.1;AB_027814_T.1;AB_030231_T.1;AB_030272_T.1;AB_034073_T.1;AB_040797_T.1;AB_042908_T.1;AB_044045_T.1
1	3	46	Healthy	0.101500435	1.08E-05	1872	41	AB_000406_T.1;AB_000903_T.1;AB_001898_T.1;AB_003227_T.1;AB_003350_T.1;AB_003621_T.1;AB_003663_T.1;AB_003923_T.1;AB_004045_T.1;AB_004405_T.1;AB_004655_T.1;AB_005587_T.1;AB_007581_T.1;AB_008254_T.1;AB_009245_T.1;AB_009319_T.1;AB_010370_T.1;AB_010428_T.1;AB_010596_T.1;AB_010795_T.1;AB_012690_T.1;AB_012726_T.1;AB_013238_T.1;AB_014973_T.1;AB_019517_T.1;AB_020216_T.1;AB_020682_T.1;AB_020710_T.1;AB_0209…
1	3	47	Damaged	0.238968695	1.73E-48	3644	33	AB_000308_T.1;AB_000715_T.1;AB_000903_T.1;AB_003621_T.1;AB_003663_T.1;AB_003923_T.1;AB_004405_T.1;AB_005587_T.1;AB_007111_T.1;AB_008254_T.1;AB_009245_T.1;AB_009319_T.1;AB_010596_T.1;AB_012690_T.1;AB_013238_T.1;AB_014973_T.1;AB_019517_T.1;AB_020710_T.1;AB_020926_T.1;AB_021383_T.1;AB_022277_T.1;AB_022683_T.1;AB_023004_T.1;AB_023821_T.1;AB_025537_T.1;AB_026183_T.1;AB_027405_T.1;AB_027814_T.1;AB_0302…
1	3	47	Healthy	0.205067308	6.54E-35	3539	45	AB_000308_T.1;AB_000715_T.1;AB_000903_T.1;AB_001898_T.1;AB_003621_T.1;AB_003663_T.1;AB_003923_T.1;AB_004045_T.1;AB_004405_T.1;AB_004655_T.1;AB_005587_T.1;AB_007111_T.1;AB_007700_T.1;AB_008254_T.1;AB_009245_T.1;AB_009319_T.1;AB_010428_T.1;AB_010596_T.1;AB_010795_T.1;AB_012690_T.1;AB_012726_T.1;AB_013238_T.1;AB_014973_T.1;AB_015704_T.1;AB_016148_T.1;AB_019517_T.1;AB_020710_T.1;AB_020926_T.1;AB_0213…
1	3	48	Damaged	0.293119754	4.42E-20	940	24	AB_000308_T.1;AB_000715_T.1;AB_000903_T.1;AB_003923_T.1;AB_004405_T.1;AB_007111_T.1;AB_008254_T.1;AB_009245_T.1;AB_009319_T.1;AB_012690_T.1;AB_014633_T.1;AB_020216_T.1;AB_020710_T.1;AB_021383_T.1;AB_022277_T.1;AB_022683_T.1;AB_023821_T.1;AB_025537_T.1;AB_026183_T.1;AB_026505_T.1;AB_030272_T.1;AB_034073_T.1;AB_040797_T.1;AB_044045_T.1
1	3	48	Healthy	0.271323455	1.07E-19	1081	38	AB_000308_T.1;AB_000715_T.1;AB_000903_T.1;AB_002003_T.1;AB_003621_T.1;AB_003663_T.1;AB_003923_T.1;AB_004045_T.1;AB_004405_T.1;AB_004655_T.1;AB_007111_T.1;AB_008254_T.1;AB_008480_T.1;AB_009245_T.1;AB_009319_T.1;AB_010370_T.1;AB_012690_T.1;AB_012726_T.1;AB_014633_T.1;AB_015704_T.1;AB_020216_T.1;AB_020682_T.1;AB_020710_T.1;AB_021383_T.1;AB_022277_T.1;AB_022683_T.1;AB_023821_T.1;AB_025537_T.1;AB_0261…
1	3	49	Damaged	-0.05005886	0.00029913	5214	26	AB_000715_T.1;AB_001898_T.1;AB_002462_T.1;AB_003292_T.1;AB_003663_T.1;AB_003923_T.1;AB_005587_T.1;AB_005857_T.1;AB_007700_T.1;AB_009130_T.1;AB_009319_T.1;AB_009426_T.1;AB_010795_T.1;AB_012690_T.1;AB_019517_T.1;AB_020355_T.1;AB_020710_T.1;AB_020879_T.1;AB_021383_T.1;AB_023821_T.1;AB_025537_T.1;AB_026183_T.1;AB_030231_T.1;AB_034073_T.1;AB_041177_T.1;AB_044336_T.1
1	3	49	Healthy	-0.096114198	4.40E-10	4197	36	AB_000715_T.1;AB_001898_T.1;AB_002462_T.1;AB_003292_T.1;AB_003663_T.1;AB_003923_T.1;AB_004045_T.1;AB_004655_T.1;AB_005587_T.1;AB_007700_T.1;AB_008480_T.1;AB_009130_T.1;AB_009319_T.1;AB_009426_T.1;AB_010428_T.1;AB_010795_T.1;AB_011912_T.1;AB_012690_T.1;AB_015704_T.1;AB_016148_T.1;AB_019517_T.1;AB_020355_T.1;AB_020710_T.1;AB_020879_T.1;AB_021383_T.1;AB_023821_T.1;AB_025537_T.1;AB_026183_T.1;AB_0276…
1	3	50	Damaged	-0.374107849	2.38E-92	2758	23	AB_000715_T.1;AB_000903_T.1;AB_003227_T.1;AB_003663_T.1;AB_003923_T.1;AB_004405_T.1;AB_006510_T.1;AB_007111_T.1;AB_008254_T.1;AB_009245_T.1;AB_009319_T.1;AB_010795_T.1;AB_020710_T.1;AB_022277_T.1;AB_022683_T.1;AB_025537_T.1;AB_026183_T.1;AB_026505_T.1;AB_027814_T.1;AB_030231_T.1;AB_032232_T.1;AB_035216_T.1;AB_044045_T.1
1	3	50	Healthy	-0.306775838	1.77E-64	2911	41	AB_000715_T.1;AB_000903_T.1;AB_001898_T.1;AB_002003_T.1;AB_003227_T.1;AB_003663_T.1;AB_003923_T.1;AB_004045_T.1;AB_004405_T.1;AB_004655_T.1;AB_006510_T.1;AB_007111_T.1;AB_008254_T.1;AB_008480_T.1;AB_009245_T.1;AB_009319_T.1;AB_010370_T.1;AB_010428_T.1;AB_010795_T.1;AB_011912_T.1;AB_012726_T.1;AB_014973_T.1;AB_016148_T.1;AB_020682_T.1;AB_020710_T.1;AB_022277_T.1;AB_022683_T.1;AB_025537_T.1;AB_0261…
1	3	51	Damaged	0.129789371	6.64E-06	1197	28	AB_000308_T.1;AB_000715_T.1;AB_000903_T.1;AB_001898_T.1;AB_003227_T.1;AB_003292_T.1;AB_005587_T.1;AB_005857_T.1;AB_007700_T.1;AB_008254_T.1;AB_009130_T.1;AB_009426_T.1;AB_010795_T.1;AB_012690_T.1;AB_013238_T.1;AB_020355_T.1;AB_020879_T.1;AB_023004_T.1;AB_025537_T.1;AB_026505_T.1;AB_027814_T.1;AB_030231_T.1;AB_034073_T.1;AB_035216_T.1;AB_041177_T.1;AB_042908_T.1;AB_044045_T.1;AB_044336_T.1
1	3	51	Healthy	0.066260504	0.015422394	1336	47	AB_000308_T.1;AB_000406_T.1;AB_000715_T.1;AB_000903_T.1;AB_001898_T.1;AB_003227_T.1;AB_003292_T.1;AB_003350_T.1;AB_003621_T.1;AB_004045_T.1;AB_004655_T.1;AB_005587_T.1;AB_007700_T.1;AB_008254_T.1;AB_009130_T.1;AB_009245_T.1;AB_009426_T.1;AB_010370_T.1;AB_010428_T.1;AB_010795_T.1;AB_012690_T.1;AB_012726_T.1;AB_013238_T.1;AB_015704_T.1;AB_016148_T.1;AB_019517_T.1;AB_020355_T.1;AB_020682_T.1;AB_0208…
1	3	53	Damaged	0.436114959	1.47E-31	650	16	AB_000406_T.1;AB_000715_T.1;AB_001898_T.1;AB_003621_T.1;AB_005587_T.1;AB_007700_T.1;AB_008254_T.1;AB_012690_T.1;AB_021383_T.1;AB_023004_T.1;AB_023821_T.1;AB_025537_T.1;AB_032232_T.1;AB_034073_T.1;AB_040797_T.1;AB_044045_T.1
1	3	53	Healthy	0.299788943	2.95E-19	857	31	AB_000406_T.1;AB_000715_T.1;AB_001898_T.1;AB_002003_T.1;AB_003350_T.1;AB_003621_T.1;AB_003663_T.1;AB_004045_T.1;AB_004655_T.1;AB_005587_T.1;AB_007700_T.1;AB_008254_T.1;AB_009130_T.1;AB_010428_T.1;AB_012690_T.1;AB_015704_T.1;AB_016148_T.1;AB_017472_T.1;AB_021383_T.1;AB_023004_T.1;AB_023821_T.1;AB_025537_T.1;AB_026183_T.1;AB_032232_T.1;AB_032833_T.1;AB_034073_T.1;AB_037219_T.1;AB_040797_T.1;AB_0411…
1	3	54	Damaged	0.182481631	8.44E-18	2183	26	AB_000903_T.1;AB_001898_T.1;AB_003621_T.1;AB_003663_T.1;AB_004405_T.1;AB_006510_T.1;AB_007111_T.1;AB_007700_T.1;AB_008254_T.1;AB_009131_T.1;AB_009245_T.1;AB_009319_T.1;AB_011080_T.1;AB_011197_T.1;AB_014973_T.1;AB_020710_T.1;AB_022277_T.1;AB_022683_T.1;AB_026183_T.1;AB_026505_T.1;AB_027405_T.1;AB_027864_T.1;AB_032232_T.1;AB_035216_T.1;AB_040797_T.1;AB_044045_T.1
1	3	54	Healthy	0.16112991	1.23E-13	2092	41	AB_000903_T.1;AB_001898_T.1;AB_002003_T.1;AB_003227_T.1;AB_003621_T.1;AB_003663_T.1;AB_003923_T.1;AB_004045_T.1;AB_004405_T.1;AB_004655_T.1;AB_005330_T.1;AB_006510_T.1;AB_007111_T.1;AB_007700_T.1;AB_008254_T.1;AB_009130_T.1;AB_009131_T.1;AB_009245_T.1;AB_009319_T.1;AB_010370_T.1;AB_011080_T.1;AB_011197_T.1;AB_011912_T.1;AB_012726_T.1;AB_014973_T.1;AB_016148_T.1;AB_020710_T.1;AB_022277_T.1;AB_0226…
1	3	55	Damaged	-0.292058932	3.39E-34	1670	27	AB_000406_T.1;AB_000715_T.1;AB_003227_T.1;AB_003621_T.1;AB_004405_T.1;AB_007111_T.1;AB_007700_T.1;AB_008254_T.1;AB_009130_T.1;AB_009131_T.1;AB_009245_T.1;AB_010596_T.1;AB_010795_T.1;AB_011080_T.1;AB_012375_T.1;AB_014973_T.1;AB_022277_T.1;AB_022683_T.1;AB_026183_T.1;AB_026505_T.1;AB_027864_T.1;AB_030231_T.1;AB_032232_T.1;AB_034073_T.1;AB_040797_T.1;AB_041177_T.1;AB_044045_T.1
1	3	55	Healthy	-0.200351919	1.18E-17	1789	44	AB_000406_T.1;AB_000715_T.1;AB_002003_T.1;AB_003227_T.1;AB_003350_T.1;AB_003621_T.1;AB_003663_T.1;AB_004045_T.1;AB_004405_T.1;AB_004655_T.1;AB_005330_T.1;AB_007111_T.1;AB_007700_T.1;AB_008254_T.1;AB_009130_T.1;AB_009131_T.1;AB_009245_T.1;AB_010596_T.1;AB_010795_T.1;AB_011080_T.1;AB_011912_T.1;AB_012375_T.1;AB_012726_T.1;AB_014973_T.1;AB_016148_T.1;AB_017472_T.1;AB_019517_T.1;AB_022277_T.1;AB_0226…
1	3	56	Damaged	0.130915338	0.000598263	684	12	AB_000406_T.1;AB_001093_T.1;AB_001898_T.1;AB_006510_T.1;AB_008254_T.1;AB_009131_T.1;AB_014973_T.1;AB_023004_T.1;AB_026183_T.1;AB_027864_T.1;AB_040797_T.1;AB_044045_T.1
1	3	56	Healthy	0.195552586	1.74E-09	932	27	AB_000406_T.1;AB_001093_T.1;AB_001898_T.1;AB_002003_T.1;AB_003350_T.1;AB_003663_T.1;AB_004045_T.1;AB_004405_T.1;AB_004655_T.1;AB_005587_T.1;AB_006510_T.1;AB_008254_T.1;AB_009131_T.1;AB_010370_T.1;AB_011912_T.1;AB_012375_T.1;AB_014973_T.1;AB_016148_T.1;AB_017472_T.1;AB_022683_T.1;AB_023004_T.1;AB_026183_T.1;AB_027620_T.1;AB_027864_T.1;AB_032833_T.1;AB_040797_T.1;AB_044045_T.1
1	3	57	Damaged	-0.08075633	7.41E-06	3072	20	AB_000406_T.1;AB_001898_T.1;AB_003621_T.1;AB_003663_T.1;AB_004405_T.1;AB_005587_T.1;AB_007111_T.1;AB_007581_T.1;AB_009131_T.1;AB_009245_T.1;AB_010596_T.1;AB_014973_T.1;AB_022277_T.1;AB_022683_T.1;AB_025537_T.1;AB_026183_T.1;AB_026505_T.1;AB_027864_T.1;AB_034073_T.1;AB_040797_T.1
1	3	57	Healthy	-0.03727028	0.042082269	2975	36	AB_000308_T.1;AB_000406_T.1;AB_000903_T.1;AB_001093_T.1;AB_001898_T.1;AB_003350_T.1;AB_003621_T.1;AB_003663_T.1;AB_004045_T.1;AB_004405_T.1;AB_004655_T.1;AB_005587_T.1;AB_006510_T.1;AB_007111_T.1;AB_007581_T.1;AB_009131_T.1;AB_009245_T.1;AB_010370_T.1;AB_010428_T.1;AB_010596_T.1;AB_011912_T.1;AB_012726_T.1;AB_013238_T.1;AB_014973_T.1;AB_015704_T.1;AB_016148_T.1;AB_017472_T.1;AB_022277_T.1;AB_0226…
1	3	58	Damaged	-0.115391157	9.07E-12	3473	24	AB_000308_T.1;AB_000406_T.1;AB_000903_T.1;AB_001898_T.1;AB_003621_T.1;AB_003663_T.1;AB_004405_T.1;AB_005587_T.1;AB_007111_T.1;AB_008254_T.1;AB_009245_T.1;AB_010596_T.1;AB_011080_T.1;AB_012375_T.1;AB_014973_T.1;AB_020926_T.1;AB_022277_T.1;AB_022683_T.1;AB_026183_T.1;AB_027814_T.1;AB_027864_T.1;AB_040797_T.1;AB_042908_T.1;AB_044045_T.1
1	3	58	Healthy	-0.068637273	2.77E-05	3723	34	AB_000308_T.1;AB_000406_T.1;AB_000903_T.1;AB_001093_T.1;AB_001898_T.1;AB_003350_T.1;AB_003621_T.1;AB_003663_T.1;AB_004045_T.1;AB_004405_T.1;AB_005330_T.1;AB_005587_T.1;AB_007111_T.1;AB_008254_T.1;AB_009245_T.1;AB_010428_T.1;AB_010596_T.1;AB_011080_T.1;AB_011197_T.1;AB_011912_T.1;AB_012375_T.1;AB_012726_T.1;AB_014973_T.1;AB_016148_T.1;AB_020926_T.1;AB_022277_T.1;AB_022683_T.1;AB_026183_T.1;AB_0276…
1	3	59	Damaged	-0.28450488	4.76E-43	2244	33	AB_000308_T.1;AB_000406_T.1;AB_000903_T.1;AB_001093_T.1;AB_001898_T.1;AB_003621_T.1;AB_003663_T.1;AB_004405_T.1;AB_005587_T.1;AB_007111_T.1;AB_007581_T.1;AB_008254_T.1;AB_009131_T.1;AB_009245_T.1;AB_010596_T.1;AB_011197_T.1;AB_012375_T.1;AB_013238_T.1;AB_014633_T.1;AB_019517_T.1;AB_020216_T.1;AB_020926_T.1;AB_022277_T.1;AB_022683_T.1;AB_026183_T.1;AB_026505_T.1;AB_027864_T.1;AB_032232_T.1;AB_0340…
1	3	59	Healthy	-0.194037634	2.96E-23	2574	48	AB_000308_T.1;AB_000406_T.1;AB_000715_T.1;AB_000903_T.1;AB_001093_T.1;AB_001898_T.1;AB_003350_T.1;AB_003621_T.1;AB_003663_T.1;AB_003923_T.1;AB_004045_T.1;AB_004405_T.1;AB_004655_T.1;AB_005330_T.1;AB_005587_T.1;AB_007111_T.1;AB_007581_T.1;AB_008254_T.1;AB_009131_T.1;AB_009245_T.1;AB_010370_T.1;AB_010428_T.1;AB_010596_T.1;AB_011080_T.1;AB_011197_T.1;AB_011912_T.1;AB_012375_T.1;AB_012726_T.1;AB_0132…
1	3	60	Healthy	0.19737227	1.45E-19	2063	33	AB_000715_T.1;AB_000903_T.1;AB_001093_T.1;AB_002462_T.1;AB_003621_T.1;AB_003663_T.1;AB_003923_T.1;AB_004045_T.1;AB_004405_T.1;AB_007111_T.1;AB_007581_T.1;AB_009245_T.1;AB_010370_T.1;AB_010428_T.1;AB_010596_T.1;AB_012375_T.1;AB_012726_T.1;AB_014973_T.1;AB_016148_T.1;AB_020216_T.1;AB_020926_T.1;AB_022277_T.1;AB_022683_T.1;AB_026183_T.1;AB_026505_T.1;AB_027620_T.1;AB_027814_T.1;AB_027864_T.1;AB_0328…
1	3	61	Damaged	-0.06167395	0.024714722	1326	18	AB_000715_T.1;AB_001898_T.1;AB_003663_T.1;AB_003923_T.1;AB_005587_T.1;AB_007581_T.1;AB_009319_T.1;AB_010596_T.1;AB_014633_T.1;AB_014973_T.1;AB_019517_T.1;AB_020710_T.1;AB_025537_T.1;AB_026183_T.1;AB_026505_T.1;AB_027864_T.1;AB_034073_T.1;AB_040797_T.1
1	3	62	Damaged	-0.070289797	0.000750639	2296	29	AB_000715_T.1;AB_000903_T.1;AB_001093_T.1;AB_002462_T.1;AB_003292_T.1;AB_004405_T.1;AB_005587_T.1;AB_005857_T.1;AB_007111_T.1;AB_009245_T.1;AB_009319_T.1;AB_009426_T.1;AB_010596_T.1;AB_014973_T.1;AB_020216_T.1;AB_020355_T.1;AB_020710_T.1;AB_020879_T.1;AB_020926_T.1;AB_022277_T.1;AB_022683_T.1;AB_025537_T.1;AB_026183_T.1;AB_026505_T.1;AB_027864_T.1;AB_034073_T.1;AB_041177_T.1;AB_042908_T.1;AB_0443…
1	3	62	Healthy	-0.064372543	0.003010516	2122	36	AB_000715_T.1;AB_000903_T.1;AB_001093_T.1;AB_002462_T.1;AB_003292_T.1;AB_004405_T.1;AB_004655_T.1;AB_005587_T.1;AB_007111_T.1;AB_008480_T.1;AB_009245_T.1;AB_009319_T.1;AB_009426_T.1;AB_010428_T.1;AB_010596_T.1;AB_011197_T.1;AB_012726_T.1;AB_014973_T.1;AB_017472_T.1;AB_020216_T.1;AB_020355_T.1;AB_020710_T.1;AB_020879_T.1;AB_020926_T.1;AB_022277_T.1;AB_022683_T.1;AB_025537_T.1;AB_026183_T.1;AB_0265…
1	3	63	Damaged	0.316427523	2.16E-18	728	18	AB_000903_T.1;AB_001898_T.1;AB_003227_T.1;AB_003663_T.1;AB_004405_T.1;AB_006510_T.1;AB_007111_T.1;AB_007581_T.1;AB_009245_T.1;AB_012690_T.1;AB_020216_T.1;AB_022277_T.1;AB_022683_T.1;AB_026183_T.1;AB_027814_T.1;AB_030272_T.1;AB_034073_T.1;AB_035216_T.1
1	3	63	Healthy	0.179538137	3.91E-08	924	29	AB_000903_T.1;AB_001898_T.1;AB_003227_T.1;AB_003663_T.1;AB_004045_T.1;AB_004405_T.1;AB_004655_T.1;AB_006510_T.1;AB_007111_T.1;AB_007581_T.1;AB_008254_T.1;AB_009245_T.1;AB_010370_T.1;AB_010428_T.1;AB_010596_T.1;AB_011912_T.1;AB_012690_T.1;AB_012726_T.1;AB_020216_T.1;AB_020682_T.1;AB_022277_T.1;AB_022683_T.1;AB_026183_T.1;AB_027814_T.1;AB_030272_T.1;AB_033529_T.1;AB_034073_T.1;AB_035216_T.1;AB_0440…
1	3	64	Damaged	0.138564772	1.83E-09	1867	23	AB_000715_T.1;AB_001898_T.1;AB_004405_T.1;AB_006510_T.1;AB_007111_T.1;AB_009245_T.1;AB_010596_T.1;AB_012375_T.1;AB_012690_T.1;AB_014973_T.1;AB_019517_T.1;AB_020710_T.1;AB_020926_T.1;AB_021383_T.1;AB_022277_T.1;AB_022683_T.1;AB_023821_T.1;AB_026183_T.1;AB_027864_T.1;AB_034073_T.1;AB_035216_T.1;AB_040797_T.1;AB_042908_T.1
1	3	64	Healthy	0.154783922	3.05E-12	2009	31	AB_000308_T.1;AB_000715_T.1;AB_001898_T.1;AB_004405_T.1;AB_004655_T.1;AB_006510_T.1;AB_007111_T.1;AB_007581_T.1;AB_009245_T.1;AB_010370_T.1;AB_010596_T.1;AB_012375_T.1;AB_012690_T.1;AB_012726_T.1;AB_014973_T.1;AB_019517_T.1;AB_020682_T.1;AB_020710_T.1;AB_020926_T.1;AB_021383_T.1;AB_022277_T.1;AB_022683_T.1;AB_023821_T.1;AB_026183_T.1;AB_027864_T.1;AB_032833_T.1;AB_034073_T.1;AB_035216_T.1;AB_0372…
1	3	65	Damaged	0.136535295	0.003633139	452	14	AB_000715_T.1;AB_009319_T.1;AB_011080_T.1;AB_012690_T.1;AB_020216_T.1;AB_020710_T.1;AB_025537_T.1;AB_026505_T.1;AB_027405_T.1;AB_027814_T.1;AB_027864_T.1;AB_030272_T.1;AB_034073_T.1;AB_042908_T.1
1	3	65	Healthy	0.139704479	0.001064096	546	26	AB_000715_T.1;AB_003923_T.1;AB_004655_T.1;AB_005330_T.1;AB_008480_T.1;AB_009319_T.1;AB_010370_T.1;AB_010596_T.1;AB_011080_T.1;AB_012690_T.1;AB_014633_T.1;AB_016148_T.1;AB_020216_T.1;AB_020682_T.1;AB_020710_T.1;AB_020926_T.1;AB_025537_T.1;AB_026505_T.1;AB_027405_T.1;AB_027620_T.1;AB_027814_T.1;AB_027864_T.1;AB_030272_T.1;AB_034073_T.1;AB_037219_T.1;AB_042908_T.1
1	3	66	Damaged	0.071649008	0.011478075	1244	38	AB_000308_T.1;AB_000715_T.1;AB_001093_T.1;AB_003227_T.1;AB_003292_T.1;AB_004405_T.1;AB_005857_T.1;AB_007111_T.1;AB_007700_T.1;AB_008254_T.1;AB_009130_T.1;AB_009245_T.1;AB_009319_T.1;AB_009426_T.1;AB_010795_T.1;AB_011080_T.1;AB_011197_T.1;AB_012690_T.1;AB_013238_T.1;AB_014633_T.1;AB_019517_T.1;AB_020355_T.1;AB_020710_T.1;AB_020879_T.1;AB_021383_T.1;AB_022277_T.1;AB_022683_T.1;AB_023821_T.1;AB_0255…
1	3	66	Healthy	0.074074824	0.005163223	1424	52	AB_000308_T.1;AB_000715_T.1;AB_001093_T.1;AB_002462_T.1;AB_003227_T.1;AB_003292_T.1;AB_004405_T.1;AB_004655_T.1;AB_005330_T.1;AB_005587_T.1;AB_007111_T.1;AB_007700_T.1;AB_008254_T.1;AB_009130_T.1;AB_009131_T.1;AB_009245_T.1;AB_009319_T.1;AB_009426_T.1;AB_010370_T.1;AB_010596_T.1;AB_010795_T.1;AB_011080_T.1;AB_011197_T.1;AB_012690_T.1;AB_012726_T.1;AB_013238_T.1;AB_014633_T.1;AB_019517_T.1;AB_0203…
1	3	67	Damaged	-0.143898487	1.68E-08	1524	26	AB_000715_T.1;AB_000903_T.1;AB_002462_T.1;AB_003227_T.1;AB_003292_T.1;AB_004405_T.1;AB_005587_T.1;AB_005857_T.1;AB_007111_T.1;AB_009131_T.1;AB_009245_T.1;AB_009426_T.1;AB_013238_T.1;AB_020355_T.1;AB_020879_T.1;AB_021383_T.1;AB_022277_T.1;AB_022683_T.1;AB_023004_T.1;AB_023821_T.1;AB_025537_T.1;AB_026183_T.1;AB_026505_T.1;AB_027814_T.1;AB_041177_T.1;AB_044336_T.1
1	3	67	Healthy	-0.127284659	5.09E-07	1547	37	AB_000715_T.1;AB_000903_T.1;AB_002003_T.1;AB_002462_T.1;AB_003227_T.1;AB_003292_T.1;AB_004405_T.1;AB_005587_T.1;AB_007111_T.1;AB_007700_T.1;AB_008254_T.1;AB_008480_T.1;AB_009131_T.1;AB_009245_T.1;AB_009426_T.1;AB_010428_T.1;AB_012726_T.1;AB_013238_T.1;AB_016148_T.1;AB_020355_T.1;AB_020682_T.1;AB_020879_T.1;AB_021383_T.1;AB_022277_T.1;AB_022683_T.1;AB_023004_T.1;AB_023821_T.1;AB_025537_T.1;AB_0261…
1	3	68	Damaged	-0.056071392	0.000715702	3638	34	AB_000903_T.1;AB_001898_T.1;AB_003227_T.1;AB_003292_T.1;AB_003923_T.1;AB_005587_T.1;AB_005857_T.1;AB_007111_T.1;AB_009130_T.1;AB_009131_T.1;AB_009245_T.1;AB_009319_T.1;AB_009426_T.1;AB_010596_T.1;AB_010795_T.1;AB_011197_T.1;AB_014973_T.1;AB_019517_T.1;AB_020355_T.1;AB_020710_T.1;AB_020879_T.1;AB_022277_T.1;AB_022683_T.1;AB_023004_T.1;AB_025537_T.1;AB_026183_T.1;AB_027814_T.1;AB_030231_T.1;AB_0340…
1	3	68	Healthy	-0.03691145	0.0415808	3048	44	AB_000903_T.1;AB_001898_T.1;AB_002003_T.1;AB_003227_T.1;AB_003292_T.1;AB_003923_T.1;AB_005587_T.1;AB_007111_T.1;AB_008480_T.1;AB_009130_T.1;AB_009131_T.1;AB_009245_T.1;AB_009319_T.1;AB_009426_T.1;AB_010370_T.1;AB_010428_T.1;AB_010596_T.1;AB_010795_T.1;AB_011197_T.1;AB_012690_T.1;AB_012726_T.1;AB_014973_T.1;AB_015704_T.1;AB_016148_T.1;AB_019517_T.1;AB_020355_T.1;AB_020710_T.1;AB_020879_T.1;AB_0222…
1	3	69	Damaged	-0.639375028	1.81E-69	593	19	AB_000715_T.1;AB_000903_T.1;AB_003227_T.1;AB_005587_T.1;AB_007700_T.1;AB_008254_T.1;AB_010596_T.1;AB_012690_T.1;AB_013238_T.1;AB_014973_T.1;AB_019517_T.1;AB_020216_T.1;AB_023004_T.1;AB_025537_T.1;AB_026183_T.1;AB_027405_T.1;AB_034073_T.1;AB_040797_T.1;AB_044045_T.1
1	3	69	Healthy	-0.298557376	4.29E-21	954	36	AB_000715_T.1;AB_000903_T.1;AB_003227_T.1;AB_003350_T.1;AB_004655_T.1;AB_005587_T.1;AB_006510_T.1;AB_007581_T.1;AB_007700_T.1;AB_008254_T.1;AB_008480_T.1;AB_010370_T.1;AB_010428_T.1;AB_010596_T.1;AB_011912_T.1;AB_012690_T.1;AB_013238_T.1;AB_014633_T.1;AB_014973_T.1;AB_016148_T.1;AB_019517_T.1;AB_020216_T.1;AB_020682_T.1;AB_023004_T.1;AB_025537_T.1;AB_026183_T.1;AB_027405_T.1;AB_027620_T.1;AB_0302…
1	3	70	Healthy	0.121700417	5.22E-07	1690	44	AB_000406_T.1;AB_000903_T.1;AB_001898_T.1;AB_002003_T.1;AB_002462_T.1;AB_003227_T.1;AB_003292_T.1;AB_003350_T.1;AB_003621_T.1;AB_004045_T.1;AB_005587_T.1;AB_007581_T.1;AB_007700_T.1;AB_008254_T.1;AB_009130_T.1;AB_009319_T.1;AB_009426_T.1;AB_010370_T.1;AB_010428_T.1;AB_011912_T.1;AB_012690_T.1;AB_013238_T.1;AB_014973_T.1;AB_015704_T.1;AB_016148_T.1;AB_020355_T.1;AB_020710_T.1;AB_020879_T.1;AB_0213…
1	3	71	Damaged	-0.167308111	4.91E-10	1366	23	AB_000715_T.1;AB_000903_T.1;AB_003292_T.1;AB_003621_T.1;AB_003663_T.1;AB_005587_T.1;AB_005857_T.1;AB_006510_T.1;AB_007581_T.1;AB_007700_T.1;AB_008254_T.1;AB_009426_T.1;AB_011197_T.1;AB_012690_T.1;AB_013238_T.1;AB_019517_T.1;AB_020355_T.1;AB_023004_T.1;AB_025537_T.1;AB_026505_T.1;AB_027405_T.1;AB_044045_T.1;AB_044336_T.1
1	3	71	Healthy	-0.051565116	0.040105618	1585	44	AB_000406_T.1;AB_000715_T.1;AB_000903_T.1;AB_002003_T.1;AB_003227_T.1;AB_003292_T.1;AB_003350_T.1;AB_003621_T.1;AB_003663_T.1;AB_004045_T.1;AB_004655_T.1;AB_005330_T.1;AB_005587_T.1;AB_006510_T.1;AB_007581_T.1;AB_007700_T.1;AB_008254_T.1;AB_008480_T.1;AB_009426_T.1;AB_010370_T.1;AB_010428_T.1;AB_010596_T.1;AB_011080_T.1;AB_011197_T.1;AB_012690_T.1;AB_013238_T.1;AB_016148_T.1;AB_019517_T.1;AB_0203…
1	3	73	Damaged	0.297418364	4.34E-14	618	15	AB_000406_T.1;AB_000903_T.1;AB_001898_T.1;AB_003227_T.1;AB_003621_T.1;AB_005587_T.1;AB_008254_T.1;AB_010795_T.1;AB_011080_T.1;AB_011197_T.1;AB_013238_T.1;AB_014973_T.1;AB_023004_T.1;AB_030231_T.1;AB_044045_T.1
1	3	73	Healthy	-0.103159196	0.002248485	875	32	AB_000406_T.1;AB_000903_T.1;AB_001898_T.1;AB_003227_T.1;AB_003350_T.1;AB_003621_T.1;AB_003663_T.1;AB_004045_T.1;AB_004655_T.1;AB_005330_T.1;AB_005587_T.1;AB_008254_T.1;AB_009130_T.1;AB_010428_T.1;AB_010795_T.1;AB_011080_T.1;AB_011197_T.1;AB_011912_T.1;AB_012690_T.1;AB_013238_T.1;AB_014973_T.1;AB_016148_T.1;AB_020682_T.1;AB_023004_T.1;AB_027405_T.1;AB_027620_T.1;AB_030231_T.1;AB_030272_T.1;AB_0340…
1	3	74	Healthy	0.107548986	0.009602845	579	33	AB_000308_T.1;AB_000406_T.1;AB_000715_T.1;AB_000903_T.1;AB_002462_T.1;AB_003227_T.1;AB_003350_T.1;AB_003621_T.1;AB_003663_T.1;AB_003923_T.1;AB_004045_T.1;AB_004655_T.1;AB_008254_T.1;AB_009130_T.1;AB_010370_T.1;AB_010428_T.1;AB_010596_T.1;AB_011912_T.1;AB_012690_T.1;AB_014633_T.1;AB_014973_T.1;AB_015704_T.1;AB_017472_T.1;AB_025537_T.1;AB_027405_T.1;AB_027620_T.1;AB_032833_T.1;AB_035216_T.1;AB_0372…
1	3	76	Damaged	0.360584322	5.39E-74	2380	9	AB_000308_T.1;AB_010596_T.1;AB_011197_T.1;AB_012690_T.1;AB_019517_T.1;AB_020710_T.1;AB_027864_T.1;AB_035216_T.1;AB_042908_T.1
1	3	76	Healthy	0.405752693	3.53E-100	2512	25	AB_000308_T.1;AB_002003_T.1;AB_003663_T.1;AB_004045_T.1;AB_007581_T.1;AB_009319_T.1;AB_010370_T.1;AB_010596_T.1;AB_010795_T.1;AB_011197_T.1;AB_011912_T.1;AB_012690_T.1;AB_016148_T.1;AB_017472_T.1;AB_019517_T.1;AB_020710_T.1;AB_021383_T.1;AB_023821_T.1;AB_027620_T.1;AB_027864_T.1;AB_030231_T.1;AB_032232_T.1;AB_034073_T.1;AB_035216_T.1;AB_042908_T.1
1	3	77	Damaged	0.213032989	6.13E-21	1900	17	AB_000308_T.1;AB_000715_T.1;AB_001093_T.1;AB_003621_T.1;AB_003663_T.1;AB_009319_T.1;AB_012375_T.1;AB_012690_T.1;AB_013238_T.1;AB_020710_T.1;AB_021383_T.1;AB_023821_T.1;AB_027814_T.1;AB_027864_T.1;AB_030272_T.1;AB_032232_T.1;AB_035216_T.1
1	3	77	Healthy	0.193868284	8.97E-18	1927	23	AB_000308_T.1;AB_000715_T.1;AB_001093_T.1;AB_003621_T.1;AB_003663_T.1;AB_004045_T.1;AB_009319_T.1;AB_010370_T.1;AB_010596_T.1;AB_012375_T.1;AB_012690_T.1;AB_013238_T.1;AB_020710_T.1;AB_020926_T.1;AB_021383_T.1;AB_023821_T.1;AB_027814_T.1;AB_027864_T.1;AB_030272_T.1;AB_032232_T.1;AB_035216_T.1;AB_037219_T.1;AB_042908_T.1
1	3	78	Damaged	0.442064231	2.64E-90	1870	19	AB_000308_T.1;AB_000903_T.1;AB_001093_T.1;AB_003663_T.1;AB_003923_T.1;AB_005587_T.1;AB_006510_T.1;AB_007581_T.1;AB_009319_T.1;AB_011197_T.1;AB_012690_T.1;AB_014633_T.1;AB_014973_T.1;AB_019517_T.1;AB_020710_T.1;AB_021383_T.1;AB_023821_T.1;AB_027864_T.1;AB_034073_T.1
1	3	78	Healthy	0.239004924	1.59E-26	1934	25	AB_000308_T.1;AB_000903_T.1;AB_001093_T.1;AB_003663_T.1;AB_003923_T.1;AB_004045_T.1;AB_005587_T.1;AB_006510_T.1;AB_007581_T.1;AB_009319_T.1;AB_010428_T.1;AB_011197_T.1;AB_011912_T.1;AB_012690_T.1;AB_014633_T.1;AB_014973_T.1;AB_015704_T.1;AB_019517_T.1;AB_020710_T.1;AB_021383_T.1;AB_023821_T.1;AB_025537_T.1;AB_027620_T.1;AB_027864_T.1;AB_034073_T.1
1	3	79	Damaged	0.171914046	1.02E-08	1096	22	AB_000308_T.1;AB_000406_T.1;AB_001093_T.1;AB_002462_T.1;AB_003621_T.1;AB_003923_T.1;AB_006510_T.1;AB_009130_T.1;AB_009319_T.1;AB_010596_T.1;AB_010795_T.1;AB_011197_T.1;AB_012690_T.1;AB_014973_T.1;AB_020926_T.1;AB_027814_T.1;AB_027864_T.1;AB_030272_T.1;AB_034073_T.1;AB_035216_T.1;AB_041177_T.1;AB_042908_T.1
1	3	80	Damaged	0.756572766	0	1824	16	AB_000308_T.1;AB_000715_T.1;AB_003227_T.1;AB_003663_T.1;AB_009130_T.1;AB_010795_T.1;AB_011080_T.1;AB_014633_T.1;AB_014973_T.1;AB_019517_T.1;AB_020216_T.1;AB_020710_T.1;AB_027814_T.1;AB_030231_T.1;AB_035216_T.1;AB_041177_T.1
1	3	80	Healthy	0.527218537	1.88E-131	1830	27	AB_000308_T.1;AB_000715_T.1;AB_003227_T.1;AB_003663_T.1;AB_004045_T.1;AB_005330_T.1;AB_009130_T.1;AB_010370_T.1;AB_010795_T.1;AB_011080_T.1;AB_011912_T.1;AB_013238_T.1;AB_014633_T.1;AB_014973_T.1;AB_017472_T.1;AB_019517_T.1;AB_020216_T.1;AB_020710_T.1;AB_023004_T.1;AB_027620_T.1;AB_027814_T.1;AB_030231_T.1;AB_032232_T.1;AB_035216_T.1;AB_037219_T.1;AB_041177_T.1;AB_046155_T.1
1	3	81	Damaged	0.259502605	2.35E-24	1490	24	AB_000308_T.1;AB_002462_T.1;AB_003227_T.1;AB_003621_T.1;AB_003663_T.1;AB_003923_T.1;AB_006510_T.1;AB_009131_T.1;AB_009319_T.1;AB_010795_T.1;AB_011080_T.1;AB_012690_T.1;AB_013238_T.1;AB_014633_T.1;AB_014973_T.1;AB_019517_T.1;AB_020216_T.1;AB_020710_T.1;AB_023004_T.1;AB_025537_T.1;AB_027814_T.1;AB_027864_T.1;AB_030231_T.1;AB_034073_T.1
1	3	81	Healthy	0.264975844	7.57E-28	1646	31	AB_000308_T.1;AB_002462_T.1;AB_003227_T.1;AB_003621_T.1;AB_003663_T.1;AB_003923_T.1;AB_004045_T.1;AB_005330_T.1;AB_006510_T.1;AB_009131_T.1;AB_009319_T.1;AB_010370_T.1;AB_010795_T.1;AB_011080_T.1;AB_012375_T.1;AB_012690_T.1;AB_013238_T.1;AB_014633_T.1;AB_014973_T.1;AB_015704_T.1;AB_019517_T.1;AB_020216_T.1;AB_020710_T.1;AB_023004_T.1;AB_025537_T.1;AB_027620_T.1;AB_027814_T.1;AB_027864_T.1;AB_0302…
1	3	82	Damaged	-0.364988127	7.20E-113	3568	23	AB_000308_T.1;AB_002462_T.1;AB_003292_T.1;AB_004405_T.1;AB_005857_T.1;AB_006510_T.1;AB_007111_T.1;AB_009131_T.1;AB_009245_T.1;AB_009319_T.1;AB_009426_T.1;AB_012375_T.1;AB_012690_T.1;AB_013238_T.1;AB_020216_T.1;AB_020355_T.1;AB_022277_T.1;AB_022683_T.1;AB_025537_T.1;AB_026183_T.1;AB_027864_T.1;AB_030272_T.1;AB_044336_T.1
1	3	82	Healthy	-0.236971696	3.99E-38	2886	25	AB_000308_T.1;AB_002462_T.1;AB_003292_T.1;AB_004405_T.1;AB_006510_T.1;AB_007111_T.1;AB_008480_T.1;AB_009131_T.1;AB_009245_T.1;AB_009319_T.1;AB_009426_T.1;AB_012375_T.1;AB_012690_T.1;AB_012726_T.1;AB_013238_T.1;AB_020216_T.1;AB_020355_T.1;AB_022277_T.1;AB_022683_T.1;AB_025537_T.1;AB_026183_T.1;AB_027620_T.1;AB_027864_T.1;AB_030272_T.1;AB_044336_T.1
1	3	83	Damaged	0.094304277	1.15E-12	5664	25	AB_001093_T.1;AB_003292_T.1;AB_003923_T.1;AB_004405_T.1;AB_005857_T.1;AB_006510_T.1;AB_007111_T.1;AB_009245_T.1;AB_009426_T.1;AB_010596_T.1;AB_011080_T.1;AB_011197_T.1;AB_012690_T.1;AB_013238_T.1;AB_014633_T.1;AB_020355_T.1;AB_020879_T.1;AB_022277_T.1;AB_022683_T.1;AB_025537_T.1;AB_026183_T.1;AB_027864_T.1;AB_041177_T.1;AB_042908_T.1;AB_044336_T.1
1	3	83	Healthy	0.053488784	0.000424989	4337	34	AB_001093_T.1;AB_003292_T.1;AB_003923_T.1;AB_004405_T.1;AB_005330_T.1;AB_006510_T.1;AB_007111_T.1;AB_008480_T.1;AB_009245_T.1;AB_009426_T.1;AB_010370_T.1;AB_010596_T.1;AB_011080_T.1;AB_011197_T.1;AB_012690_T.1;AB_012726_T.1;AB_013238_T.1;AB_014633_T.1;AB_015704_T.1;AB_017472_T.1;AB_020355_T.1;AB_020879_T.1;AB_021383_T.1;AB_022277_T.1;AB_022683_T.1;AB_023821_T.1;AB_025537_T.1;AB_026183_T.1;AB_0276…
1	3	84	Damaged	-0.396338806	2.47E-56	1466	26	AB_000308_T.1;AB_002462_T.1;AB_003227_T.1;AB_003292_T.1;AB_003663_T.1;AB_003923_T.1;AB_004405_T.1;AB_005857_T.1;AB_007111_T.1;AB_007581_T.1;AB_009245_T.1;AB_009426_T.1;AB_010596_T.1;AB_011080_T.1;AB_012690_T.1;AB_014633_T.1;AB_020355_T.1;AB_022277_T.1;AB_022683_T.1;AB_025537_T.1;AB_026183_T.1;AB_030272_T.1;AB_032232_T.1;AB_034073_T.1;AB_040797_T.1;AB_044336_T.1
1	3	84	Healthy	-0.124760717	1.46E-06	1481	33	AB_000308_T.1;AB_002462_T.1;AB_003227_T.1;AB_003292_T.1;AB_003663_T.1;AB_003923_T.1;AB_004045_T.1;AB_004405_T.1;AB_005330_T.1;AB_007111_T.1;AB_007581_T.1;AB_008480_T.1;AB_009245_T.1;AB_009426_T.1;AB_010596_T.1;AB_011080_T.1;AB_011912_T.1;AB_012690_T.1;AB_012726_T.1;AB_014633_T.1;AB_020355_T.1;AB_020682_T.1;AB_022277_T.1;AB_022683_T.1;AB_025537_T.1;AB_026183_T.1;AB_030272_T.1;AB_032232_T.1;AB_0335…
1	3	86	Damaged	-0.325973293	4.07E-45	1771	29	AB_002462_T.1;AB_003227_T.1;AB_003292_T.1;AB_004405_T.1;AB_005857_T.1;AB_007111_T.1;AB_007581_T.1;AB_007700_T.1;AB_009131_T.1;AB_009245_T.1;AB_009426_T.1;AB_010596_T.1;AB_012690_T.1;AB_014633_T.1;AB_020355_T.1;AB_020879_T.1;AB_020926_T.1;AB_022277_T.1;AB_022683_T.1;AB_025537_T.1;AB_026183_T.1;AB_026505_T.1;AB_027405_T.1;AB_030272_T.1;AB_035216_T.1;AB_040797_T.1;AB_041177_T.1;AB_042908_T.1;AB_0443…
1	3	86	Healthy	-0.241153682	2.50E-20	1427	38	AB_002462_T.1;AB_003227_T.1;AB_003292_T.1;AB_004405_T.1;AB_007111_T.1;AB_007581_T.1;AB_007700_T.1;AB_008480_T.1;AB_009131_T.1;AB_009245_T.1;AB_009319_T.1;AB_009426_T.1;AB_010370_T.1;AB_010596_T.1;AB_012690_T.1;AB_012726_T.1;AB_014633_T.1;AB_020216_T.1;AB_020355_T.1;AB_020682_T.1;AB_020879_T.1;AB_020926_T.1;AB_022277_T.1;AB_022683_T.1;AB_023004_T.1;AB_025537_T.1;AB_026183_T.1;AB_026505_T.1;AB_0274…
1	3	88	Damaged	-0.291551899	5.18E-54	2698	22	AB_000308_T.1;AB_001898_T.1;AB_003227_T.1;AB_003292_T.1;AB_005857_T.1;AB_007581_T.1;AB_007700_T.1;AB_009131_T.1;AB_009319_T.1;AB_009426_T.1;AB_010596_T.1;AB_010795_T.1;AB_011197_T.1;AB_012690_T.1;AB_020355_T.1;AB_020710_T.1;AB_025537_T.1;AB_026183_T.1;AB_027405_T.1;AB_027864_T.1;AB_040797_T.1;AB_044336_T.1
1	3	88	Healthy	-0.20621632	2.62E-25	2489	22	AB_000308_T.1;AB_001898_T.1;AB_003227_T.1;AB_003292_T.1;AB_007581_T.1;AB_007700_T.1;AB_008480_T.1;AB_009131_T.1;AB_009319_T.1;AB_009426_T.1;AB_010596_T.1;AB_010795_T.1;AB_011197_T.1;AB_012690_T.1;AB_020355_T.1;AB_020710_T.1;AB_025537_T.1;AB_026183_T.1;AB_027405_T.1;AB_027864_T.1;AB_040797_T.1;AB_044336_T.1
1	3	89	Damaged	-0.070133603	0.017083771	1156	26	AB_000308_T.1;AB_001898_T.1;AB_006510_T.1;AB_007581_T.1;AB_009131_T.1;AB_010596_T.1;AB_010795_T.1;AB_011080_T.1;AB_011197_T.1;AB_012375_T.1;AB_012690_T.1;AB_014633_T.1;AB_014973_T.1;AB_020879_T.1;AB_020926_T.1;AB_023004_T.1;AB_025537_T.1;AB_026505_T.1;AB_027405_T.1;AB_027864_T.1;AB_030231_T.1;AB_030272_T.1;AB_032232_T.1;AB_035216_T.1;AB_041177_T.1;AB_042908_T.1
1	3	90	Damaged	0.228668269	3.14E-22	1753	20	AB_000308_T.1;AB_000406_T.1;AB_001093_T.1;AB_001898_T.1;AB_003227_T.1;AB_003621_T.1;AB_003923_T.1;AB_007581_T.1;AB_009131_T.1;AB_010596_T.1;AB_010795_T.1;AB_012375_T.1;AB_012690_T.1;AB_020926_T.1;AB_025537_T.1;AB_027864_T.1;AB_030231_T.1;AB_030272_T.1;AB_035216_T.1;AB_042908_T.1
1	3	91	Damaged	-0.276228618	2.25E-13	680	19	AB_002462_T.1;AB_003923_T.1;AB_007581_T.1;AB_009131_T.1;AB_009319_T.1;AB_010596_T.1;AB_010795_T.1;AB_011080_T.1;AB_012690_T.1;AB_014633_T.1;AB_014973_T.1;AB_020710_T.1;AB_020926_T.1;AB_021383_T.1;AB_023821_T.1;AB_025537_T.1;AB_027864_T.1;AB_032232_T.1;AB_042908_T.1
1	3	91	Healthy	-0.291845412	1.45E-15	718	24	AB_002462_T.1;AB_003227_T.1;AB_003923_T.1;AB_004655_T.1;AB_005330_T.1;AB_007581_T.1;AB_009131_T.1;AB_009319_T.1;AB_010596_T.1;AB_010795_T.1;AB_011080_T.1;AB_011912_T.1;AB_012690_T.1;AB_014633_T.1;AB_014973_T.1;AB_020710_T.1;AB_020926_T.1;AB_021383_T.1;AB_023821_T.1;AB_025537_T.1;AB_027864_T.1;AB_032232_T.1;AB_033529_T.1;AB_042908_T.1
1	3	92	Damaged	-0.137416947	5.45E-12	2495	23	AB_000308_T.1;AB_000406_T.1;AB_001093_T.1;AB_001898_T.1;AB_002462_T.1;AB_003621_T.1;AB_003663_T.1;AB_003923_T.1;AB_007581_T.1;AB_009131_T.1;AB_009319_T.1;AB_010596_T.1;AB_010795_T.1;AB_014973_T.1;AB_020710_T.1;AB_021383_T.1;AB_023821_T.1;AB_025537_T.1;AB_027405_T.1;AB_027864_T.1;AB_030231_T.1;AB_032232_T.1;AB_035216_T.1
1	3	92	Healthy	-0.191282319	1.34E-23	2692	30	AB_000308_T.1;AB_000406_T.1;AB_001093_T.1;AB_001898_T.1;AB_002462_T.1;AB_003350_T.1;AB_003621_T.1;AB_003663_T.1;AB_003923_T.1;AB_004045_T.1;AB_006510_T.1;AB_007581_T.1;AB_007700_T.1;AB_009131_T.1;AB_009319_T.1;AB_010596_T.1;AB_010795_T.1;AB_014973_T.1;AB_015704_T.1;AB_017472_T.1;AB_020710_T.1;AB_021383_T.1;AB_023821_T.1;AB_025537_T.1;AB_027405_T.1;AB_027620_T.1;AB_027864_T.1;AB_030231_T.1;AB_0322…
1	3	93	Damaged	0.116983921	5.12E-10	2806	14	AB_000308_T.1;AB_006510_T.1;AB_007581_T.1;AB_007700_T.1;AB_010596_T.1;AB_010795_T.1;AB_012690_T.1;AB_013238_T.1;AB_020216_T.1;AB_020926_T.1;AB_025537_T.1;AB_027864_T.1;AB_030231_T.1;AB_042908_T.1
1	3	93	Healthy	0.04061926	0.035150823	2690	19	AB_000308_T.1;AB_002003_T.1;AB_004655_T.1;AB_006510_T.1;AB_007581_T.1;AB_007700_T.1;AB_010596_T.1;AB_010795_T.1;AB_012690_T.1;AB_013238_T.1;AB_015704_T.1;AB_020216_T.1;AB_020926_T.1;AB_025537_T.1;AB_027405_T.1;AB_027620_T.1;AB_027864_T.1;AB_030231_T.1;AB_042908_T.1
1	3	94	Healthy	0.053320356	0.016411133	2025	30	AB_002003_T.1;AB_003227_T.1;AB_003621_T.1;AB_003663_T.1;AB_003923_T.1;AB_004045_T.1;AB_005330_T.1;AB_006510_T.1;AB_007581_T.1;AB_009130_T.1;AB_009319_T.1;AB_010596_T.1;AB_011080_T.1;AB_012375_T.1;AB_012690_T.1;AB_013238_T.1;AB_014633_T.1;AB_014973_T.1;AB_015704_T.1;AB_017472_T.1;AB_020682_T.1;AB_020710_T.1;AB_025537_T.1;AB_027620_T.1;AB_027864_T.1;AB_030272_T.1;AB_032232_T.1;AB_041177_T.1;AB_0429…
1	3	95	Damaged	-0.114926174	1.38E-08	2425	22	AB_001093_T.1;AB_002462_T.1;AB_003227_T.1;AB_003663_T.1;AB_003923_T.1;AB_006510_T.1;AB_009130_T.1;AB_010596_T.1;AB_011080_T.1;AB_012690_T.1;AB_014633_T.1;AB_020216_T.1;AB_020926_T.1;AB_021383_T.1;AB_023004_T.1;AB_023821_T.1;AB_025537_T.1;AB_027814_T.1;AB_027864_T.1;AB_035216_T.1;AB_041177_T.1;AB_042908_T.1
1	3	95	Healthy	-0.155907122	1.74E-16	2761	36	AB_001093_T.1;AB_002462_T.1;AB_003227_T.1;AB_003292_T.1;AB_003663_T.1;AB_003923_T.1;AB_004045_T.1;AB_005330_T.1;AB_006510_T.1;AB_008480_T.1;AB_009130_T.1;AB_009426_T.1;AB_010370_T.1;AB_010596_T.1;AB_011080_T.1;AB_011912_T.1;AB_012690_T.1;AB_014633_T.1;AB_014973_T.1;AB_015704_T.1;AB_020216_T.1;AB_020355_T.1;AB_020879_T.1;AB_020926_T.1;AB_021383_T.1;AB_023004_T.1;AB_023821_T.1;AB_025537_T.1;AB_0276…
1	3	96	Damaged	-0.255543565	7.65E-34	2180	27	AB_002462_T.1;AB_003292_T.1;AB_003663_T.1;AB_005857_T.1;AB_007581_T.1;AB_009426_T.1;AB_010795_T.1;AB_011080_T.1;AB_012375_T.1;AB_012690_T.1;AB_013238_T.1;AB_014973_T.1;AB_019517_T.1;AB_020355_T.1;AB_020710_T.1;AB_020879_T.1;AB_021383_T.1;AB_023004_T.1;AB_023821_T.1;AB_025537_T.1;AB_027814_T.1;AB_027864_T.1;AB_030272_T.1;AB_032232_T.1;AB_041177_T.1;AB_042908_T.1;AB_044336_T.1
1	3	96	Healthy	-0.220776493	1.13E-21	1833	39	AB_000406_T.1;AB_002462_T.1;AB_003292_T.1;AB_003350_T.1;AB_003621_T.1;AB_003663_T.1;AB_004045_T.1;AB_005330_T.1;AB_007581_T.1;AB_007700_T.1;AB_008480_T.1;AB_009131_T.1;AB_009426_T.1;AB_010370_T.1;AB_010795_T.1;AB_011080_T.1;AB_011912_T.1;AB_012375_T.1;AB_012690_T.1;AB_013238_T.1;AB_014973_T.1;AB_017472_T.1;AB_019517_T.1;AB_020355_T.1;AB_020710_T.1;AB_020879_T.1;AB_021383_T.1;AB_023004_T.1;AB_0238…
1	3	97	Damaged	-0.387023628	2.01E-102	2848	30	AB_000406_T.1;AB_001093_T.1;AB_003227_T.1;AB_003292_T.1;AB_003621_T.1;AB_003663_T.1;AB_005857_T.1;AB_006510_T.1;AB_009130_T.1;AB_009131_T.1;AB_009319_T.1;AB_009426_T.1;AB_010596_T.1;AB_010795_T.1;AB_011080_T.1;AB_012690_T.1;AB_013238_T.1;AB_014973_T.1;AB_019517_T.1;AB_020355_T.1;AB_020879_T.1;AB_020926_T.1;AB_025537_T.1;AB_027814_T.1;AB_027864_T.1;AB_030231_T.1;AB_032232_T.1;AB_041177_T.1;AB_0429…
1	3	97	Healthy	-0.328309865	6.42E-74	2903	41	AB_000308_T.1;AB_000406_T.1;AB_001093_T.1;AB_002003_T.1;AB_003227_T.1;AB_003292_T.1;AB_003350_T.1;AB_003621_T.1;AB_003663_T.1;AB_004045_T.1;AB_005330_T.1;AB_006510_T.1;AB_009130_T.1;AB_009131_T.1;AB_009319_T.1;AB_009426_T.1;AB_010370_T.1;AB_010596_T.1;AB_010795_T.1;AB_011080_T.1;AB_011912_T.1;AB_012690_T.1;AB_013238_T.1;AB_014973_T.1;AB_017472_T.1;AB_019517_T.1;AB_020355_T.1;AB_020682_T.1;AB_0208…
1	3	100	Damaged	0.169154063	1.22E-13	1896	16	AB_000308_T.1;AB_001093_T.1;AB_007581_T.1;AB_007700_T.1;AB_010596_T.1;AB_011080_T.1;AB_012690_T.1;AB_019517_T.1;AB_020216_T.1;AB_021383_T.1;AB_023004_T.1;AB_023821_T.1;AB_025537_T.1;AB_027405_T.1;AB_027864_T.1;AB_030272_T.1
1	3	100	Healthy	0.161774634	1.45E-10	1552	26	AB_000308_T.1;AB_000406_T.1;AB_001093_T.1;AB_003350_T.1;AB_003621_T.1;AB_004045_T.1;AB_005330_T.1;AB_007581_T.1;AB_007700_T.1;AB_010596_T.1;AB_011080_T.1;AB_012690_T.1;AB_015704_T.1;AB_017472_T.1;AB_019517_T.1;AB_020216_T.1;AB_020926_T.1;AB_021383_T.1;AB_023004_T.1;AB_023821_T.1;AB_025537_T.1;AB_027405_T.1;AB_027620_T.1;AB_027864_T.1;AB_030272_T.1;AB_042908_T.1
1	3	101	Damaged	-0.238466027	1.78E-27	2017	17	AB_003227_T.1;AB_007581_T.1;AB_009130_T.1;AB_009131_T.1;AB_010596_T.1;AB_010795_T.1;AB_012375_T.1;AB_014973_T.1;AB_020926_T.1;AB_021383_T.1;AB_023821_T.1;AB_025537_T.1;AB_027864_T.1;AB_030231_T.1;AB_032232_T.1;AB_041177_T.1;AB_042908_T.1
1	3	101	Healthy	-0.246287183	1.92E-27	1885	30	AB_000308_T.1;AB_002003_T.1;AB_003227_T.1;AB_003292_T.1;AB_003663_T.1;AB_004045_T.1;AB_007581_T.1;AB_008480_T.1;AB_009130_T.1;AB_009131_T.1;AB_009426_T.1;AB_010370_T.1;AB_010596_T.1;AB_010795_T.1;AB_011912_T.1;AB_012375_T.1;AB_014973_T.1;AB_020355_T.1;AB_020926_T.1;AB_021383_T.1;AB_023821_T.1;AB_025537_T.1;AB_027620_T.1;AB_027864_T.1;AB_030231_T.1;AB_032232_T.1;AB_041177_T.1;AB_042908_T.1;AB_0443…
1	3	102	Healthy	-0.070625658	0.007318156	1441	28	AB_001093_T.1;AB_003621_T.1;AB_003663_T.1;AB_003923_T.1;AB_004045_T.1;AB_006510_T.1;AB_007581_T.1;AB_007700_T.1;AB_009131_T.1;AB_010370_T.1;AB_010596_T.1;AB_010795_T.1;AB_011912_T.1;AB_012375_T.1;AB_013238_T.1;AB_014973_T.1;AB_020216_T.1;AB_020682_T.1;AB_020879_T.1;AB_020926_T.1;AB_023004_T.1;AB_025537_T.1;AB_027620_T.1;AB_027864_T.1;AB_030231_T.1;AB_033529_T.1;AB_041177_T.1;AB_042908_T.1
1	3	103	Damaged	-0.166025151	1.07E-07	1013	16	AB_000308_T.1;AB_001093_T.1;AB_003227_T.1;AB_009130_T.1;AB_010596_T.1;AB_011197_T.1;AB_014973_T.1;AB_020216_T.1;AB_020926_T.1;AB_021383_T.1;AB_023821_T.1;AB_025537_T.1;AB_027864_T.1;AB_032232_T.1;AB_041177_T.1;AB_042908_T.1
1	3	103	Healthy	-0.106966079	0.000468147	1066	24	AB_000308_T.1;AB_001093_T.1;AB_002003_T.1;AB_003227_T.1;AB_003350_T.1;AB_003923_T.1;AB_008480_T.1;AB_009130_T.1;AB_010370_T.1;AB_010596_T.1;AB_011197_T.1;AB_011912_T.1;AB_014973_T.1;AB_015704_T.1;AB_020216_T.1;AB_020926_T.1;AB_021383_T.1;AB_023821_T.1;AB_025537_T.1;AB_027864_T.1;AB_032232_T.1;AB_041177_T.1;AB_042908_T.1;AB_046155_T.1
1	3	104	Damaged	-0.088312582	0.000541314	1531	16	AB_000308_T.1;AB_000406_T.1;AB_003227_T.1;AB_003292_T.1;AB_003621_T.1;AB_005857_T.1;AB_007581_T.1;AB_009426_T.1;AB_011197_T.1;AB_014973_T.1;AB_020355_T.1;AB_020879_T.1;AB_023004_T.1;AB_025537_T.1;AB_041177_T.1;AB_044336_T.1
1	3	104	Healthy	-0.062843578	0.013763196	1536	24	AB_000308_T.1;AB_000406_T.1;AB_003227_T.1;AB_003292_T.1;AB_003350_T.1;AB_003621_T.1;AB_004045_T.1;AB_005330_T.1;AB_007581_T.1;AB_009426_T.1;AB_011080_T.1;AB_011197_T.1;AB_014973_T.1;AB_015704_T.1;AB_017472_T.1;AB_020355_T.1;AB_020682_T.1;AB_020879_T.1;AB_023004_T.1;AB_025537_T.1;AB_033529_T.1;AB_041177_T.1;AB_042908_T.1;AB_044336_T.1
1	3	105	Damaged	-0.305834075	1.81E-48	2182	21	AB_000308_T.1;AB_000406_T.1;AB_003227_T.1;AB_003621_T.1;AB_003663_T.1;AB_003923_T.1;AB_006510_T.1;AB_007581_T.1;AB_007700_T.1;AB_009130_T.1;AB_010596_T.1;AB_011197_T.1;AB_014973_T.1;AB_020216_T.1;AB_020926_T.1;AB_023004_T.1;AB_025537_T.1;AB_027864_T.1;AB_032232_T.1;AB_041177_T.1;AB_042908_T.1
1	3	105	Healthy	-0.279030668	2.07E-41	2244	28	AB_000308_T.1;AB_000406_T.1;AB_003227_T.1;AB_003350_T.1;AB_003621_T.1;AB_003663_T.1;AB_003923_T.1;AB_004045_T.1;AB_006510_T.1;AB_007581_T.1;AB_007700_T.1;AB_009130_T.1;AB_010370_T.1;AB_010596_T.1;AB_011197_T.1;AB_011912_T.1;AB_014973_T.1;AB_020216_T.1;AB_020926_T.1;AB_023004_T.1;AB_025537_T.1;AB_027405_T.1;AB_027620_T.1;AB_027864_T.1;AB_032232_T.1;AB_041177_T.1;AB_042908_T.1;AB_046155_T.1
1	3	106	Damaged	-0.312588214	5.05E-07	248	7	AB_003621_T.1;AB_003923_T.1;AB_012375_T.1;AB_023004_T.1;AB_027864_T.1;AB_032232_T.1;AB_042908_T.1
1	3	106	Healthy	-0.207216341	0.000164564	326	14	AB_002003_T.1;AB_003621_T.1;AB_003923_T.1;AB_006510_T.1;AB_009131_T.1;AB_012375_T.1;AB_017472_T.1;AB_020682_T.1;AB_021383_T.1;AB_023004_T.1;AB_023821_T.1;AB_027864_T.1;AB_032232_T.1;AB_042908_T.1
1	3	107	Damaged	-0.074233088	0.007414456	1300	15	AB_001093_T.1;AB_003621_T.1;AB_003663_T.1;AB_003923_T.1;AB_007700_T.1;AB_010596_T.1;AB_011080_T.1;AB_011197_T.1;AB_020216_T.1;AB_020926_T.1;AB_021383_T.1;AB_023821_T.1;AB_027405_T.1;AB_027864_T.1;AB_042908_T.1
1	3	107	Healthy	-0.156000046	2.47E-09	1446	18	AB_001093_T.1;AB_003621_T.1;AB_003663_T.1;AB_003923_T.1;AB_004045_T.1;AB_005330_T.1;AB_007700_T.1;AB_010596_T.1;AB_011080_T.1;AB_011197_T.1;AB_020216_T.1;AB_020682_T.1;AB_020926_T.1;AB_021383_T.1;AB_023821_T.1;AB_027405_T.1;AB_027864_T.1;AB_042908_T.1
1	3	108	Damaged	-0.317005551	2.37E-14	552	8	AB_000308_T.1;AB_003663_T.1;AB_006510_T.1;AB_012375_T.1;AB_014973_T.1;AB_021383_T.1;AB_023821_T.1;AB_027864_T.1
1	3	108	Healthy	-0.288223899	5.61E-14	654	17	AB_000308_T.1;AB_002003_T.1;AB_003663_T.1;AB_004045_T.1;AB_005330_T.1;AB_006510_T.1;AB_009130_T.1;AB_011080_T.1;AB_011912_T.1;AB_012375_T.1;AB_014973_T.1;AB_017472_T.1;AB_021383_T.1;AB_023821_T.1;AB_027864_T.1;AB_041177_T.1;AB_046155_T.1
1	3	109	Damaged	-0.230005077	4.13E-23	1806	13	AB_000406_T.1;AB_001093_T.1;AB_003621_T.1;AB_006510_T.1;AB_007700_T.1;AB_009130_T.1;AB_009131_T.1;AB_014973_T.1;AB_021383_T.1;AB_023821_T.1;AB_027864_T.1;AB_041177_T.1;AB_042908_T.1
1	3	109	Healthy	-0.3732573	6.80E-73	2176	20	AB_000406_T.1;AB_001093_T.1;AB_003227_T.1;AB_003350_T.1;AB_003621_T.1;AB_004045_T.1;AB_006510_T.1;AB_007581_T.1;AB_007700_T.1;AB_009130_T.1;AB_009131_T.1;AB_014973_T.1;AB_017472_T.1;AB_020682_T.1;AB_021383_T.1;AB_023821_T.1;AB_027864_T.1;AB_041177_T.1;AB_042908_T.1;AB_046155_T.1
1	3	110	Damaged	-0.495231472	8.15E-85	1356	21	AB_003227_T.1;AB_003292_T.1;AB_003663_T.1;AB_003923_T.1;AB_005857_T.1;AB_007700_T.1;AB_009130_T.1;AB_009426_T.1;AB_010596_T.1;AB_011080_T.1;AB_012375_T.1;AB_014633_T.1;AB_014973_T.1;AB_020216_T.1;AB_020355_T.1;AB_020879_T.1;AB_025537_T.1;AB_027864_T.1;AB_041177_T.1;AB_042908_T.1;AB_044336_T.1
1	3	110	Healthy	-0.350952182	5.27E-39	1301	29	AB_002003_T.1;AB_003227_T.1;AB_003292_T.1;AB_003663_T.1;AB_003923_T.1;AB_004045_T.1;AB_005330_T.1;AB_007700_T.1;AB_008480_T.1;AB_009130_T.1;AB_009131_T.1;AB_009426_T.1;AB_010596_T.1;AB_011080_T.1;AB_011912_T.1;AB_012375_T.1;AB_014633_T.1;AB_014973_T.1;AB_017472_T.1;AB_020216_T.1;AB_020355_T.1;AB_020879_T.1;AB_023004_T.1;AB_025537_T.1;AB_027864_T.1;AB_041177_T.1;AB_042908_T.1;AB_044336_T.1;AB_0461…
1	3	111	Damaged	-0.147779253	1.32E-15	2896	23	AB_000406_T.1;AB_001093_T.1;AB_002462_T.1;AB_003227_T.1;AB_003292_T.1;AB_003621_T.1;AB_003663_T.1;AB_005857_T.1;AB_006510_T.1;AB_009130_T.1;AB_009426_T.1;AB_011080_T.1;AB_012375_T.1;AB_014633_T.1;AB_014973_T.1;AB_020355_T.1;AB_021383_T.1;AB_023004_T.1;AB_023821_T.1;AB_025537_T.1;AB_027864_T.1;AB_041177_T.1;AB_044336_T.1
1	3	113	Damaged	-0.059260717	0.049836576	1096	22	AB_000406_T.1;AB_001093_T.1;AB_002462_T.1;AB_003227_T.1;AB_003621_T.1;AB_003663_T.1;AB_006510_T.1;AB_007700_T.1;AB_009130_T.1;AB_009131_T.1;AB_010596_T.1;AB_011080_T.1;AB_012690_T.1;AB_014633_T.1;AB_014973_T.1;AB_020926_T.1;AB_023004_T.1;AB_025537_T.1;AB_027405_T.1;AB_027864_T.1;AB_041177_T.1;AB_042908_T.1
1	3	114	Damaged	0.344834214	2.01E-13	429	19	AB_000406_T.1;AB_003227_T.1;AB_003292_T.1;AB_003621_T.1;AB_003663_T.1;AB_005857_T.1;AB_009130_T.1;AB_009131_T.1;AB_009426_T.1;AB_010596_T.1;AB_012690_T.1;AB_014973_T.1;AB_020216_T.1;AB_020355_T.1;AB_020879_T.1;AB_025537_T.1;AB_030272_T.1;AB_041177_T.1;AB_044336_T.1
1	3	114	Healthy	0.146219751	0.000555617	554	26	AB_000406_T.1;AB_002003_T.1;AB_003227_T.1;AB_003292_T.1;AB_003350_T.1;AB_003621_T.1;AB_003663_T.1;AB_004045_T.1;AB_008480_T.1;AB_009130_T.1;AB_009131_T.1;AB_009426_T.1;AB_010596_T.1;AB_012690_T.1;AB_014973_T.1;AB_020216_T.1;AB_020355_T.1;AB_020682_T.1;AB_020879_T.1;AB_020926_T.1;AB_025537_T.1;AB_030272_T.1;AB_041177_T.1;AB_042908_T.1;AB_044336_T.1;AB_046155_T.1
1	3	115	Damaged	0.103916397	0.000723703	1055	19	AB_002462_T.1;AB_003227_T.1;AB_003292_T.1;AB_003663_T.1;AB_005857_T.1;AB_007581_T.1;AB_009426_T.1;AB_011080_T.1;AB_012690_T.1;AB_014973_T.1;AB_020216_T.1;AB_020355_T.1;AB_020879_T.1;AB_023004_T.1;AB_025537_T.1;AB_027405_T.1;AB_030272_T.1;AB_041177_T.1;AB_044336_T.1
1	3	116	Damaged	-0.184945051	7.49E-06	579	14	AB_000406_T.1;AB_003227_T.1;AB_003621_T.1;AB_003663_T.1;AB_007581_T.1;AB_010596_T.1;AB_012690_T.1;AB_014973_T.1;AB_020216_T.1;AB_020926_T.1;AB_023004_T.1;AB_025537_T.1;AB_030272_T.1;AB_042908_T.1
1	3	116	Healthy	-0.100182971	0.012355018	623	21	AB_000406_T.1;AB_003227_T.1;AB_003350_T.1;AB_003621_T.1;AB_003663_T.1;AB_004045_T.1;AB_007581_T.1;AB_010596_T.1;AB_011912_T.1;AB_012690_T.1;AB_014973_T.1;AB_020216_T.1;AB_020682_T.1;AB_020926_T.1;AB_021383_T.1;AB_023004_T.1;AB_023821_T.1;AB_025537_T.1;AB_030272_T.1;AB_033529_T.1;AB_042908_T.1
1	3	117	Damaged	-0.327977498	1.56E-68	2692	22	AB_000406_T.1;AB_003227_T.1;AB_003292_T.1;AB_003621_T.1;AB_003663_T.1;AB_005857_T.1;AB_007581_T.1;AB_007700_T.1;AB_009131_T.1;AB_009426_T.1;AB_010596_T.1;AB_010795_T.1;AB_012690_T.1;AB_020355_T.1;AB_020879_T.1;AB_020926_T.1;AB_025537_T.1;AB_027405_T.1;AB_030231_T.1;AB_041177_T.1;AB_042908_T.1;AB_044336_T.1
1	3	117	Healthy	-0.191615322	2.13E-15	1685	25	AB_000406_T.1;AB_003227_T.1;AB_003292_T.1;AB_003350_T.1;AB_003621_T.1;AB_003663_T.1;AB_004045_T.1;AB_007581_T.1;AB_007700_T.1;AB_008480_T.1;AB_009131_T.1;AB_009426_T.1;AB_010596_T.1;AB_010795_T.1;AB_011912_T.1;AB_012690_T.1;AB_020355_T.1;AB_020879_T.1;AB_020926_T.1;AB_025537_T.1;AB_027405_T.1;AB_030231_T.1;AB_041177_T.1;AB_042908_T.1;AB_044336_T.1
1	3	118	Damaged	0.482207887	3.21E-24	392	11	AB_003621_T.1;AB_003663_T.1;AB_007581_T.1;AB_010795_T.1;AB_012690_T.1;AB_020879_T.1;AB_025537_T.1;AB_027405_T.1;AB_030231_T.1;AB_030272_T.1;AB_041177_T.1
1	3	118	Healthy	0.098181496	0.04973596	400	18	AB_002003_T.1;AB_003621_T.1;AB_003663_T.1;AB_004045_T.1;AB_007581_T.1;AB_009130_T.1;AB_010795_T.1;AB_012690_T.1;AB_020682_T.1;AB_020879_T.1;AB_025537_T.1;AB_027405_T.1;AB_030231_T.1;AB_030272_T.1;AB_033529_T.1;AB_041177_T.1;AB_042908_T.1;AB_046155_T.1
1	3	119	Damaged	0.374766862	7.26E-50	1459	21	AB_003227_T.1;AB_003292_T.1;AB_003621_T.1;AB_003663_T.1;AB_005857_T.1;AB_007700_T.1;AB_009426_T.1;AB_010596_T.1;AB_010795_T.1;AB_012690_T.1;AB_020355_T.1;AB_020879_T.1;AB_020926_T.1;AB_021383_T.1;AB_023821_T.1;AB_025537_T.1;AB_027405_T.1;AB_030231_T.1;AB_041177_T.1;AB_042908_T.1;AB_044336_T.1
1	3	119	Healthy	0.277695175	6.77E-30	1610	25	AB_003227_T.1;AB_003292_T.1;AB_003621_T.1;AB_003663_T.1;AB_004045_T.1;AB_007700_T.1;AB_008480_T.1;AB_009426_T.1;AB_010596_T.1;AB_010795_T.1;AB_011912_T.1;AB_012690_T.1;AB_015704_T.1;AB_020355_T.1;AB_020682_T.1;AB_020879_T.1;AB_020926_T.1;AB_021383_T.1;AB_023821_T.1;AB_025537_T.1;AB_027405_T.1;AB_030231_T.1;AB_041177_T.1;AB_042908_T.1;AB_044336_T.1
1	3	120	Healthy	-0.104555247	0.00120617	956	21	AB_002003_T.1;AB_003292_T.1;AB_003350_T.1;AB_003663_T.1;AB_004045_T.1;AB_007581_T.1;AB_009426_T.1;AB_011912_T.1;AB_014973_T.1;AB_015704_T.1;AB_020355_T.1;AB_020682_T.1;AB_020879_T.1;AB_021383_T.1;AB_023004_T.1;AB_023821_T.1;AB_025537_T.1;AB_033529_T.1;AB_041177_T.1;AB_042908_T.1;AB_044336_T.1
1	3	121	Damaged	-0.0843806	0.004587748	1127	17	AB_000406_T.1;AB_003227_T.1;AB_003292_T.1;AB_003621_T.1;AB_005857_T.1;AB_007700_T.1;AB_009130_T.1;AB_009426_T.1;AB_010795_T.1;AB_020355_T.1;AB_025537_T.1;AB_027405_T.1;AB_030231_T.1;AB_032232_T.1;AB_041177_T.1;AB_042908_T.1;AB_044336_T.1
1	3	121	Healthy	-0.146549634	1.01E-06	1104	22	AB_000406_T.1;AB_003227_T.1;AB_003292_T.1;AB_003350_T.1;AB_003621_T.1;AB_004045_T.1;AB_007700_T.1;AB_008480_T.1;AB_009130_T.1;AB_009426_T.1;AB_010795_T.1;AB_015704_T.1;AB_020355_T.1;AB_025537_T.1;AB_027405_T.1;AB_030231_T.1;AB_032232_T.1;AB_033529_T.1;AB_041177_T.1;AB_042908_T.1;AB_044336_T.1;AB_046155_T.1
1	3	124	Damaged	0.545254552	1.65E-11	131	7	AB_003621_T.1;AB_003663_T.1;AB_009130_T.1;AB_014973_T.1;AB_021383_T.1;AB_023821_T.1;AB_041177_T.1
1	3	125	Damaged	0.394020035	7.56E-32	820	13	AB_000406_T.1;AB_003227_T.1;AB_003621_T.1;AB_003663_T.1;AB_009130_T.1;AB_014973_T.1;AB_023004_T.1;AB_025537_T.1;AB_027405_T.1;AB_027864_T.1;AB_032232_T.1;AB_041177_T.1;AB_042908_T.1
1	3	125	Healthy	0.326087702	4.84E-27	1034	23	AB_000406_T.1;AB_003227_T.1;AB_003292_T.1;AB_003350_T.1;AB_003621_T.1;AB_003663_T.1;AB_004045_T.1;AB_009130_T.1;AB_009426_T.1;AB_011912_T.1;AB_014973_T.1;AB_017472_T.1;AB_020355_T.1;AB_020879_T.1;AB_023004_T.1;AB_025537_T.1;AB_027405_T.1;AB_027864_T.1;AB_032232_T.1;AB_041177_T.1;AB_042908_T.1;AB_044336_T.1;AB_046155_T.1
1	3	126	Damaged	0.056501837	1.42E-09	11462	14	AB_000406_T.1;AB_003227_T.1;AB_003292_T.1;AB_003621_T.1;AB_005857_T.1;AB_009426_T.1;AB_012375_T.1;AB_020355_T.1;AB_020879_T.1;AB_023004_T.1;AB_025537_T.1;AB_027864_T.1;AB_041177_T.1;AB_044336_T.1
1	3	126	Healthy	0.031033234	0.002973779	9160	18	AB_000406_T.1;AB_003227_T.1;AB_003292_T.1;AB_003350_T.1;AB_003621_T.1;AB_004045_T.1;AB_008480_T.1;AB_009426_T.1;AB_012375_T.1;AB_017472_T.1;AB_020355_T.1;AB_020879_T.1;AB_023004_T.1;AB_025537_T.1;AB_027864_T.1;AB_033529_T.1;AB_041177_T.1;AB_044336_T.1
1	3	127	Healthy	0.172799204	8.38E-18	2439	22	AB_001093_T.1;AB_003227_T.1;AB_003292_T.1;AB_003621_T.1;AB_003663_T.1;AB_004045_T.1;AB_008480_T.1;AB_009130_T.1;AB_009426_T.1;AB_011912_T.1;AB_012375_T.1;AB_020355_T.1;AB_020879_T.1;AB_021383_T.1;AB_023004_T.1;AB_023821_T.1;AB_025537_T.1;AB_027864_T.1;AB_033529_T.1;AB_041177_T.1;AB_044336_T.1;AB_046155_T.1
1	3	128	Damaged	0.097171295	1.22E-10	4370	15	AB_001093_T.1;AB_003227_T.1;AB_003292_T.1;AB_003621_T.1;AB_003663_T.1;AB_005857_T.1;AB_009426_T.1;AB_012375_T.1;AB_020355_T.1;AB_020879_T.1;AB_023004_T.1;AB_025537_T.1;AB_027864_T.1;AB_041177_T.1;AB_044336_T.1
1	3	128	Healthy	0.051362788	0.002001518	3617	19	AB_001093_T.1;AB_003227_T.1;AB_003292_T.1;AB_003621_T.1;AB_003663_T.1;AB_004045_T.1;AB_008480_T.1;AB_009426_T.1;AB_012375_T.1;AB_017472_T.1;AB_020355_T.1;AB_020879_T.1;AB_023004_T.1;AB_025537_T.1;AB_027405_T.1;AB_027864_T.1;AB_033529_T.1;AB_041177_T.1;AB_044336_T.1
1	3	129	Damaged	0.082623612	0.008612597	1010	9	AB_001093_T.1;AB_003227_T.1;AB_003663_T.1;AB_009130_T.1;AB_014973_T.1;AB_025537_T.1;AB_027405_T.1;AB_027864_T.1;AB_041177_T.1
1	3	129	Healthy	0.2141034	1.57E-14	1260	13	AB_001093_T.1;AB_003227_T.1;AB_003663_T.1;AB_004045_T.1;AB_009130_T.1;AB_011912_T.1;AB_014973_T.1;AB_025537_T.1;AB_027405_T.1;AB_027864_T.1;AB_033529_T.1;AB_041177_T.1;AB_046155_T.1
1	3	130	Damaged	0.105058662	3.06E-16	6018	15	AB_003227_T.1;AB_003292_T.1;AB_003663_T.1;AB_005857_T.1;AB_009426_T.1;AB_012375_T.1;AB_014973_T.1;AB_020216_T.1;AB_020355_T.1;AB_020879_T.1;AB_025537_T.1;AB_027405_T.1;AB_027864_T.1;AB_041177_T.1;AB_044336_T.1
1	3	130	Healthy	0.068660064	1.58E-06	4880	17	AB_003227_T.1;AB_003292_T.1;AB_003663_T.1;AB_004045_T.1;AB_008480_T.1;AB_009426_T.1;AB_011912_T.1;AB_012375_T.1;AB_014973_T.1;AB_020216_T.1;AB_020355_T.1;AB_020879_T.1;AB_025537_T.1;AB_027405_T.1;AB_027864_T.1;AB_041177_T.1;AB_044336_T.1
1	3	131	Damaged	-0.25082443	1.95E-10	626	16	AB_001093_T.1;AB_003227_T.1;AB_003292_T.1;AB_003663_T.1;AB_005857_T.1;AB_009426_T.1;AB_014973_T.1;AB_020216_T.1;AB_020355_T.1;AB_020879_T.1;AB_023004_T.1;AB_025537_T.1;AB_027405_T.1;AB_027864_T.1;AB_041177_T.1;AB_044336_T.1
1	3	131	Healthy	-0.075536139	0.016295658	1011	19	AB_001093_T.1;AB_003227_T.1;AB_003292_T.1;AB_003663_T.1;AB_004045_T.1;AB_008480_T.1;AB_009426_T.1;AB_011912_T.1;AB_014973_T.1;AB_020216_T.1;AB_020355_T.1;AB_020879_T.1;AB_023004_T.1;AB_025537_T.1;AB_027405_T.1;AB_027864_T.1;AB_033529_T.1;AB_041177_T.1;AB_044336_T.1
1	3	132	Damaged	-0.565199128	0.014514374	18	3	AB_003227_T.1;AB_020216_T.1;AB_025537_T.1
1	3	132	Healthy	-0.491108272	0.000393682	48	4	AB_003227_T.1;AB_020216_T.1;AB_025537_T.1;AB_033529_T.1
1	3	134	Healthy	0.702968174	7.24E-06	32	4	AB_020216_T.1;AB_020682_T.1;AB_025537_T.1;AB_027405_T.1
1	3	135	Healthy	-0.365978006	0.000420269	89	9	AB_003292_T.1;AB_008480_T.1;AB_009426_T.1;AB_020355_T.1;AB_020682_T.1;AB_020879_T.1;AB_025537_T.1;AB_041177_T.1;AB_044336_T.1
1	3	137	Damaged	-0.614401484	1.56E-181	1744	7	AB_003292_T.1;AB_005857_T.1;AB_007700_T.1;AB_009426_T.1;AB_020355_T.1;AB_025537_T.1;AB_044336_T.1
1	3	137	Healthy	-0.452666922	4.58E-68	1328	7	AB_003292_T.1;AB_007700_T.1;AB_008480_T.1;AB_009426_T.1;AB_020355_T.1;AB_025537_T.1;AB_044336_T.1
1	3	138	Damaged	0.845819226	8.78E-89	320	4	AB_007700_T.1;AB_020879_T.1;AB_025537_T.1;AB_041177_T.1
1	3	138	Healthy	0.161165523	0.000427317	474	9	AB_002003_T.1;AB_007700_T.1;AB_008480_T.1;AB_020682_T.1;AB_020879_T.1;AB_025537_T.1;AB_027405_T.1;AB_033529_T.1;AB_041177_T.1
1	3	141	Damaged	0.05990859	0.001317908	2872	13	AB_000406_T.1;AB_003292_T.1;AB_003621_T.1;AB_005857_T.1;AB_007700_T.1;AB_009426_T.1;AB_014973_T.1;AB_020355_T.1;AB_020879_T.1;AB_025537_T.1;AB_027405_T.1;AB_041177_T.1;AB_044336_T.1
1	3	142	Damaged	0.558111274	1.93E-83	1006	12	AB_000406_T.1;AB_003227_T.1;AB_003292_T.1;AB_003621_T.1;AB_005857_T.1;AB_009426_T.1;AB_014973_T.1;AB_020355_T.1;AB_020879_T.1;AB_025537_T.1;AB_041177_T.1;AB_044336_T.1
1	3	142	Healthy	0.245044917	3.81E-23	1588	17	AB_000406_T.1;AB_002003_T.1;AB_003227_T.1;AB_003292_T.1;AB_003350_T.1;AB_003621_T.1;AB_004045_T.1;AB_009426_T.1;AB_011912_T.1;AB_014973_T.1;AB_020355_T.1;AB_020879_T.1;AB_025537_T.1;AB_027405_T.1;AB_033529_T.1;AB_041177_T.1;AB_044336_T.1
1	3	143	Damaged	-0.574662414	1.24E-98	1111	12	AB_000406_T.1;AB_003227_T.1;AB_003292_T.1;AB_003621_T.1;AB_003663_T.1;AB_005857_T.1;AB_009426_T.1;AB_020355_T.1;AB_020879_T.1;AB_025537_T.1;AB_041177_T.1;AB_044336_T.1
1	3	143	Healthy	-0.359914343	1.16E-55	1783	15	AB_000406_T.1;AB_003227_T.1;AB_003292_T.1;AB_003350_T.1;AB_003621_T.1;AB_003663_T.1;AB_004045_T.1;AB_008480_T.1;AB_009426_T.1;AB_020355_T.1;AB_020879_T.1;AB_025537_T.1;AB_033529_T.1;AB_041177_T.1;AB_044336_T.1
1	3	144	Damaged	-0.823461623	8.68E-35	136	5	AB_003621_T.1;AB_003663_T.1;AB_014973_T.1;AB_025537_T.1;AB_027405_T.1
1	3	144	Healthy	-0.651187491	8.74E-39	310	8	AB_003621_T.1;AB_003663_T.1;AB_004045_T.1;AB_011912_T.1;AB_014973_T.1;AB_025537_T.1;AB_027405_T.1;AB_033529_T.1
1	3	145	Damaged	0.680700112	1.05E-28	201	6	AB_000406_T.1;AB_003227_T.1;AB_003621_T.1;AB_003663_T.1;AB_025537_T.1;AB_027405_T.1
1	3	145	Healthy	0.494470359	9.13E-21	314	9	AB_000406_T.1;AB_003227_T.1;AB_003350_T.1;AB_003621_T.1;AB_003663_T.1;AB_004045_T.1;AB_011912_T.1;AB_025537_T.1;AB_027405_T.1
1	3	146	Damaged	-0.265301719	3.42E-06	298	11	AB_003292_T.1;AB_003621_T.1;AB_003663_T.1;AB_005857_T.1;AB_009426_T.1;AB_020355_T.1;AB_020879_T.1;AB_025537_T.1;AB_027405_T.1;AB_041177_T.1;AB_044336_T.1
1	3	146	Healthy	-0.34760345	2.03E-15	492	13	AB_003292_T.1;AB_003621_T.1;AB_003663_T.1;AB_004045_T.1;AB_008480_T.1;AB_009426_T.1;AB_011912_T.1;AB_020355_T.1;AB_020879_T.1;AB_025537_T.1;AB_027405_T.1;AB_041177_T.1;AB_044336_T.1
1	3	147	Damaged	-0.565202573	0.014513642	18	3	AB_003227_T.1;AB_003663_T.1;AB_025537_T.1
1	3	147	Healthy	-0.491108265	3.78E-05	64	6	AB_003227_T.1;AB_003663_T.1;AB_004045_T.1;AB_011912_T.1;AB_025537_T.1;AB_033529_T.1
1	4	0	Damaged	0.175963905	2.74E-59	8385	49	AB_000152_T.1;AB_001200_T.1;AB_002173_T.1;AB_002183_T.1;AB_002267_T.1;AB_002268_T.1;AB_002624_T.1;AB_003199_T.1;AB_003318_T.1;AB_005592_T.1;AB_006046_T.1;AB_006350_T.1;AB_008283_T.1;AB_008432_T.1;AB_009305_T.1;AB_009315_T.1;AB_009915_T.1;AB_012072_T.1;AB_012375_T.1;AB_012558_T.1;AB_013515_T.1;AB_014039_T.1;AB_014560_T.1;AB_014615_T.1;AB_014677_T.1;AB_016186_T.1;AB_016560_T.1;AB_016773_T.1;AB_0170…
1	4	0	Healthy	0.120597389	6.12E-34	10070	65	AB_000152_T.1;AB_000465_T.1;AB_001200_T.1;AB_002135_T.1;AB_002173_T.1;AB_002183_T.1;AB_002267_T.1;AB_002268_T.1;AB_002624_T.1;AB_003199_T.1;AB_003318_T.1;AB_005201_T.1;AB_005592_T.1;AB_006046_T.1;AB_006350_T.1;AB_006502_T.1;AB_007869_T.1;AB_008003_T.1;AB_008283_T.1;AB_008432_T.1;AB_008834_T.1;AB_009305_T.1;AB_009315_T.1;AB_009915_T.1;AB_012072_T.1;AB_012375_T.1;AB_012558_T.1;AB_013147_T.1;AB_0135…
1	4	1	Healthy	-0.081060753	1.93E-06	3440	54	AB_000152_T.1;AB_000465_T.1;AB_001200_T.1;AB_002135_T.1;AB_002173_T.1;AB_002183_T.1;AB_002267_T.1;AB_002268_T.1;AB_002624_T.1;AB_003199_T.1;AB_003318_T.1;AB_005201_T.1;AB_005592_T.1;AB_006502_T.1;AB_007869_T.1;AB_008003_T.1;AB_008283_T.1;AB_008432_T.1;AB_008834_T.1;AB_009305_T.1;AB_009315_T.1;AB_009915_T.1;AB_012072_T.1;AB_012558_T.1;AB_013515_T.1;AB_014039_T.1;AB_014560_T.1;AB_014615_T.1;AB_0161…
1	4	3	Damaged	-0.224305502	2.60E-18	1478	34	AB_000152_T.1;AB_002173_T.1;AB_002267_T.1;AB_002268_T.1;AB_002624_T.1;AB_003199_T.1;AB_005592_T.1;AB_006046_T.1;AB_006350_T.1;AB_006502_T.1;AB_008283_T.1;AB_008432_T.1;AB_009305_T.1;AB_009315_T.1;AB_009915_T.1;AB_012375_T.1;AB_012558_T.1;AB_014560_T.1;AB_014615_T.1;AB_016186_T.1;AB_017502_T.1;AB_018879_T.1;AB_020990_T.1;AB_024146_T.1;AB_024464_T.1;AB_025391_T.1;AB_025537_T.1;AB_026228_T.1;AB_0270…
1	4	3	Healthy	-0.113819681	9.25E-07	1849	49	AB_000152_T.1;AB_000465_T.1;AB_002135_T.1;AB_002173_T.1;AB_002267_T.1;AB_002268_T.1;AB_002624_T.1;AB_003199_T.1;AB_005201_T.1;AB_005592_T.1;AB_006046_T.1;AB_006350_T.1;AB_006502_T.1;AB_007869_T.1;AB_008003_T.1;AB_008283_T.1;AB_008432_T.1;AB_009305_T.1;AB_009315_T.1;AB_009915_T.1;AB_012375_T.1;AB_012558_T.1;AB_013147_T.1;AB_013515_T.1;AB_014560_T.1;AB_014615_T.1;AB_014677_T.1;AB_016186_T.1;AB_0162…
1	4	4	Damaged	0.282912818	2.85E-39	2063	27	AB_002267_T.1;AB_002624_T.1;AB_003199_T.1;AB_005592_T.1;AB_006350_T.1;AB_006502_T.1;AB_008283_T.1;AB_008432_T.1;AB_009915_T.1;AB_012072_T.1;AB_012375_T.1;AB_014560_T.1;AB_014677_T.1;AB_016560_T.1;AB_016773_T.1;AB_017005_T.1;AB_018052_T.1;AB_020990_T.1;AB_024146_T.1;AB_024464_T.1;AB_025537_T.1;AB_027027_T.1;AB_030299_T.1;AB_032389_T.1;AB_033169_T.1;AB_034731_T.1;AB_041958_T.1
1	4	4	Healthy	0.133945527	1.04E-11	2557	40	AB_000465_T.1;AB_002135_T.1;AB_002173_T.1;AB_002267_T.1;AB_002624_T.1;AB_003199_T.1;AB_005201_T.1;AB_005592_T.1;AB_006350_T.1;AB_006502_T.1;AB_008003_T.1;AB_008283_T.1;AB_008432_T.1;AB_009915_T.1;AB_012072_T.1;AB_012375_T.1;AB_013515_T.1;AB_014560_T.1;AB_014677_T.1;AB_016239_T.1;AB_016560_T.1;AB_016773_T.1;AB_017005_T.1;AB_018052_T.1;AB_018879_T.1;AB_020748_T.1;AB_020990_T.1;AB_024092_T.1;AB_0241…
1	4	5	Damaged	0.158081941	1.77E-15	2504	23	AB_002173_T.1;AB_002267_T.1;AB_002268_T.1;AB_006350_T.1;AB_008283_T.1;AB_008432_T.1;AB_009305_T.1;AB_009915_T.1;AB_013515_T.1;AB_014560_T.1;AB_016186_T.1;AB_016560_T.1;AB_016773_T.1;AB_017005_T.1;AB_017502_T.1;AB_018052_T.1;AB_018879_T.1;AB_025537_T.1;AB_026228_T.1;AB_031588_T.1;AB_032389_T.1;AB_033169_T.1;AB_034731_T.1
1	4	5	Healthy	0.080424432	1.73E-05	2848	43	AB_000465_T.1;AB_001348_T.1;AB_002135_T.1;AB_002173_T.1;AB_002183_T.1;AB_002267_T.1;AB_002268_T.1;AB_002624_T.1;AB_005201_T.1;AB_006350_T.1;AB_007869_T.1;AB_008003_T.1;AB_008283_T.1;AB_008432_T.1;AB_008834_T.1;AB_009305_T.1;AB_009915_T.1;AB_013515_T.1;AB_014560_T.1;AB_016186_T.1;AB_016239_T.1;AB_016560_T.1;AB_016716_T.1;AB_016773_T.1;AB_017005_T.1;AB_017502_T.1;AB_018052_T.1;AB_018879_T.1;AB_0199…
1	4	6	Healthy	0.077804947	1.44E-06	3827	44	AB_001348_T.1;AB_002135_T.1;AB_002173_T.1;AB_002183_T.1;AB_002267_T.1;AB_002268_T.1;AB_002624_T.1;AB_003318_T.1;AB_005201_T.1;AB_006046_T.1;AB_006350_T.1;AB_008283_T.1;AB_008432_T.1;AB_008834_T.1;AB_009305_T.1;AB_009915_T.1;AB_012072_T.1;AB_012375_T.1;AB_012558_T.1;AB_013515_T.1;AB_014039_T.1;AB_014560_T.1;AB_014615_T.1;AB_016239_T.1;AB_016773_T.1;AB_017005_T.1;AB_017502_T.1;AB_018052_T.1;AB_0188…
1	4	7	Healthy	0.046138915	0.022547885	2444	41	AB_000465_T.1;AB_001348_T.1;AB_002183_T.1;AB_002267_T.1;AB_002268_T.1;AB_002624_T.1;AB_003199_T.1;AB_006046_T.1;AB_006350_T.1;AB_008003_T.1;AB_008283_T.1;AB_008432_T.1;AB_008834_T.1;AB_009915_T.1;AB_012072_T.1;AB_012375_T.1;AB_012558_T.1;AB_013147_T.1;AB_013515_T.1;AB_014560_T.1;AB_017005_T.1;AB_018052_T.1;AB_018879_T.1;AB_019932_T.1;AB_020748_T.1;AB_023861_T.1;AB_024092_T.1;AB_024146_T.1;AB_0244…
1	4	8	Damaged	0.150511621	3.41E-09	1527	24	AB_001200_T.1;AB_002183_T.1;AB_002267_T.1;AB_002268_T.1;AB_006350_T.1;AB_008283_T.1;AB_008432_T.1;AB_009915_T.1;AB_012558_T.1;AB_014560_T.1;AB_014615_T.1;AB_016186_T.1;AB_017005_T.1;AB_018052_T.1;AB_018879_T.1;AB_019932_T.1;AB_023861_T.1;AB_025391_T.1;AB_025537_T.1;AB_026083_T.1;AB_026228_T.1;AB_030299_T.1;AB_031588_T.1;AB_032389_T.1
1	4	8	Healthy	0.122769963	1.20E-07	1848	38	AB_001200_T.1;AB_001348_T.1;AB_002135_T.1;AB_002173_T.1;AB_002183_T.1;AB_002267_T.1;AB_002268_T.1;AB_006350_T.1;AB_008003_T.1;AB_008283_T.1;AB_008432_T.1;AB_008834_T.1;AB_009915_T.1;AB_012558_T.1;AB_013147_T.1;AB_014560_T.1;AB_014615_T.1;AB_016186_T.1;AB_016239_T.1;AB_016773_T.1;AB_017005_T.1;AB_018052_T.1;AB_018879_T.1;AB_019932_T.1;AB_023861_T.1;AB_024146_T.1;AB_024464_T.1;AB_025391_T.1;AB_0255…
1	4	9	Damaged	0.355377149	1.87E-58	1927	29	AB_001200_T.1;AB_002173_T.1;AB_003199_T.1;AB_003318_T.1;AB_006502_T.1;AB_008283_T.1;AB_008432_T.1;AB_009915_T.1;AB_012375_T.1;AB_012558_T.1;AB_013515_T.1;AB_014039_T.1;AB_014560_T.1;AB_014677_T.1;AB_016186_T.1;AB_016773_T.1;AB_017005_T.1;AB_017502_T.1;AB_018052_T.1;AB_018879_T.1;AB_019932_T.1;AB_023861_T.1;AB_024464_T.1;AB_025391_T.1;AB_025537_T.1;AB_026083_T.1;AB_026228_T.1;AB_030299_T.1;AB_0323…
1	4	9	Healthy	0.285813533	1.68E-39	2032	39	AB_001200_T.1;AB_002135_T.1;AB_002173_T.1;AB_003199_T.1;AB_003318_T.1;AB_005201_T.1;AB_006350_T.1;AB_006502_T.1;AB_008003_T.1;AB_008283_T.1;AB_008432_T.1;AB_009915_T.1;AB_012375_T.1;AB_012558_T.1;AB_013515_T.1;AB_014039_T.1;AB_014560_T.1;AB_014677_T.1;AB_016186_T.1;AB_016239_T.1;AB_016773_T.1;AB_017005_T.1;AB_017502_T.1;AB_018052_T.1;AB_018879_T.1;AB_019932_T.1;AB_020748_T.1;AB_023861_T.1;AB_0240…
1	4	10	Damaged	0.130270097	6.71E-06	1187	17	AB_002183_T.1;AB_002268_T.1;AB_008283_T.1;AB_008432_T.1;AB_009305_T.1;AB_009915_T.1;AB_012072_T.1;AB_012558_T.1;AB_013515_T.1;AB_014560_T.1;AB_014677_T.1;AB_018879_T.1;AB_025391_T.1;AB_025537_T.1;AB_027989_T.1;AB_031588_T.1;AB_033169_T.1
1	4	11	Damaged	-0.101469528	2.47E-15	6056	36	AB_000152_T.1;AB_001200_T.1;AB_002183_T.1;AB_002267_T.1;AB_003199_T.1;AB_003318_T.1;AB_006350_T.1;AB_006502_T.1;AB_008283_T.1;AB_008432_T.1;AB_009305_T.1;AB_009315_T.1;AB_009915_T.1;AB_012072_T.1;AB_012558_T.1;AB_014039_T.1;AB_014560_T.1;AB_014677_T.1;AB_016186_T.1;AB_016560_T.1;AB_016773_T.1;AB_017005_T.1;AB_017502_T.1;AB_018052_T.1;AB_018879_T.1;AB_019932_T.1;AB_023861_T.1;AB_024146_T.1;AB_0253…
1	4	11	Healthy	-0.090981611	3.95E-14	6883	46	AB_000152_T.1;AB_001200_T.1;AB_002135_T.1;AB_002183_T.1;AB_002267_T.1;AB_003199_T.1;AB_003318_T.1;AB_006350_T.1;AB_006502_T.1;AB_008003_T.1;AB_008283_T.1;AB_008432_T.1;AB_008834_T.1;AB_009305_T.1;AB_009315_T.1;AB_009915_T.1;AB_012072_T.1;AB_012558_T.1;AB_013147_T.1;AB_014039_T.1;AB_014560_T.1;AB_014615_T.1;AB_014677_T.1;AB_016186_T.1;AB_016239_T.1;AB_016560_T.1;AB_016773_T.1;AB_017005_T.1;AB_0175…
1	4	12	Damaged	0.143592812	6.21E-12	2271	29	AB_000152_T.1;AB_001200_T.1;AB_002173_T.1;AB_002267_T.1;AB_002624_T.1;AB_003318_T.1;AB_005592_T.1;AB_006046_T.1;AB_006350_T.1;AB_008283_T.1;AB_008432_T.1;AB_009915_T.1;AB_012375_T.1;AB_012558_T.1;AB_014560_T.1;AB_014615_T.1;AB_016186_T.1;AB_017005_T.1;AB_017502_T.1;AB_018052_T.1;AB_018879_T.1;AB_019932_T.1;AB_023861_T.1;AB_025391_T.1;AB_025537_T.1;AB_026083_T.1;AB_027027_T.1;AB_027989_T.1;AB_0419…
1	4	12	Healthy	0.097747596	1.84E-06	2373	44	AB_000152_T.1;AB_000465_T.1;AB_001200_T.1;AB_002173_T.1;AB_002267_T.1;AB_002624_T.1;AB_003199_T.1;AB_003318_T.1;AB_005592_T.1;AB_006046_T.1;AB_006350_T.1;AB_008003_T.1;AB_008283_T.1;AB_008432_T.1;AB_009305_T.1;AB_009915_T.1;AB_012375_T.1;AB_012558_T.1;AB_013147_T.1;AB_014039_T.1;AB_014560_T.1;AB_014615_T.1;AB_016186_T.1;AB_016239_T.1;AB_016560_T.1;AB_017005_T.1;AB_017502_T.1;AB_018052_T.1;AB_0188…
1	4	13	Damaged	-0.202161911	1.97E-24	2496	24	AB_000152_T.1;AB_001200_T.1;AB_002173_T.1;AB_003199_T.1;AB_003318_T.1;AB_006350_T.1;AB_008432_T.1;AB_009305_T.1;AB_009315_T.1;AB_009915_T.1;AB_012072_T.1;AB_012558_T.1;AB_013515_T.1;AB_014039_T.1;AB_016186_T.1;AB_016560_T.1;AB_016773_T.1;AB_019932_T.1;AB_024146_T.1;AB_025391_T.1;AB_025537_T.1;AB_033169_T.1;AB_034731_T.1;AB_041958_T.1
1	4	13	Healthy	-0.154144435	5.54E-17	2919	39	AB_000152_T.1;AB_000465_T.1;AB_001200_T.1;AB_001348_T.1;AB_002135_T.1;AB_002173_T.1;AB_002268_T.1;AB_003199_T.1;AB_003318_T.1;AB_005201_T.1;AB_006350_T.1;AB_007869_T.1;AB_008432_T.1;AB_009305_T.1;AB_009315_T.1;AB_009915_T.1;AB_012072_T.1;AB_012558_T.1;AB_013147_T.1;AB_013515_T.1;AB_014039_T.1;AB_014560_T.1;AB_014615_T.1;AB_016186_T.1;AB_016239_T.1;AB_016560_T.1;AB_016716_T.1;AB_016773_T.1;AB_0199…
1	4	14	Damaged	0.317426702	3.38E-77	3259	36	AB_001200_T.1;AB_002173_T.1;AB_002267_T.1;AB_003318_T.1;AB_005592_T.1;AB_006046_T.1;AB_006350_T.1;AB_008283_T.1;AB_008432_T.1;AB_009305_T.1;AB_009915_T.1;AB_012072_T.1;AB_012375_T.1;AB_012558_T.1;AB_014039_T.1;AB_014560_T.1;AB_014615_T.1;AB_014677_T.1;AB_016186_T.1;AB_016560_T.1;AB_017005_T.1;AB_017502_T.1;AB_018052_T.1;AB_018879_T.1;AB_019932_T.1;AB_020990_T.1;AB_024146_T.1;AB_024464_T.1;AB_0253…
1	4	14	Healthy	0.258016911	3.81E-59	3820	50	AB_000465_T.1;AB_001200_T.1;AB_001348_T.1;AB_002173_T.1;AB_002267_T.1;AB_003318_T.1;AB_005201_T.1;AB_005592_T.1;AB_006046_T.1;AB_006350_T.1;AB_007869_T.1;AB_008003_T.1;AB_008283_T.1;AB_008432_T.1;AB_009305_T.1;AB_009915_T.1;AB_012072_T.1;AB_012375_T.1;AB_012558_T.1;AB_013147_T.1;AB_014039_T.1;AB_014560_T.1;AB_014615_T.1;AB_014677_T.1;AB_016186_T.1;AB_016239_T.1;AB_016560_T.1;AB_016716_T.1;AB_0170…
1	4	15	Damaged	0.151863602	1.76E-14	2522	24	AB_001200_T.1;AB_002173_T.1;AB_002183_T.1;AB_002267_T.1;AB_003199_T.1;AB_003318_T.1;AB_006046_T.1;AB_006350_T.1;AB_008283_T.1;AB_008432_T.1;AB_009305_T.1;AB_009915_T.1;AB_012072_T.1;AB_012375_T.1;AB_012558_T.1;AB_016773_T.1;AB_019932_T.1;AB_020990_T.1;AB_023861_T.1;AB_025391_T.1;AB_025537_T.1;AB_026083_T.1;AB_033169_T.1;AB_041958_T.1
1	4	15	Healthy	0.147921192	1.38E-15	2886	38	AB_000465_T.1;AB_001200_T.1;AB_002135_T.1;AB_002173_T.1;AB_002183_T.1;AB_002267_T.1;AB_002624_T.1;AB_003199_T.1;AB_003318_T.1;AB_005201_T.1;AB_006046_T.1;AB_006350_T.1;AB_007869_T.1;AB_008283_T.1;AB_008432_T.1;AB_008834_T.1;AB_009305_T.1;AB_009915_T.1;AB_012072_T.1;AB_012375_T.1;AB_012558_T.1;AB_013147_T.1;AB_014039_T.1;AB_014560_T.1;AB_016716_T.1;AB_016773_T.1;AB_017502_T.1;AB_019932_T.1;AB_0209…
1	4	16	Damaged	-0.112592606	7.51E-08	2270	30	AB_002173_T.1;AB_002267_T.1;AB_002624_T.1;AB_006046_T.1;AB_006350_T.1;AB_008283_T.1;AB_008432_T.1;AB_009305_T.1;AB_009915_T.1;AB_012375_T.1;AB_012558_T.1;AB_014039_T.1;AB_014560_T.1;AB_014615_T.1;AB_014677_T.1;AB_016186_T.1;AB_016560_T.1;AB_017005_T.1;AB_017502_T.1;AB_018052_T.1;AB_019932_T.1;AB_020990_T.1;AB_023861_T.1;AB_024146_T.1;AB_024464_T.1;AB_025537_T.1;AB_027989_T.1;AB_033169_T.1;AB_0347…
1	4	16	Healthy	-0.107041181	6.05E-08	2549	38	AB_001348_T.1;AB_002173_T.1;AB_002267_T.1;AB_002624_T.1;AB_006046_T.1;AB_006350_T.1;AB_008003_T.1;AB_008283_T.1;AB_008432_T.1;AB_009305_T.1;AB_009915_T.1;AB_012375_T.1;AB_012558_T.1;AB_013147_T.1;AB_014039_T.1;AB_014560_T.1;AB_014615_T.1;AB_014677_T.1;AB_016186_T.1;AB_016239_T.1;AB_016560_T.1;AB_017005_T.1;AB_017502_T.1;AB_018052_T.1;AB_019932_T.1;AB_020748_T.1;AB_020990_T.1;AB_023861_T.1;AB_0241…
1	4	17	Damaged	0.279081116	3.76E-19	989	16	AB_002173_T.1;AB_002267_T.1;AB_003199_T.1;AB_008432_T.1;AB_009305_T.1;AB_009915_T.1;AB_012558_T.1;AB_014560_T.1;AB_016773_T.1;AB_017005_T.1;AB_018052_T.1;AB_018879_T.1;AB_025391_T.1;AB_025537_T.1;AB_033169_T.1;AB_041958_T.1
1	4	17	Healthy	0.217302385	3.75E-14	1187	28	AB_000465_T.1;AB_001348_T.1;AB_002135_T.1;AB_002173_T.1;AB_002267_T.1;AB_002624_T.1;AB_003199_T.1;AB_005201_T.1;AB_006502_T.1;AB_008432_T.1;AB_009305_T.1;AB_009915_T.1;AB_012558_T.1;AB_013147_T.1;AB_014560_T.1;AB_016773_T.1;AB_017005_T.1;AB_018052_T.1;AB_018879_T.1;AB_024146_T.1;AB_024464_T.1;AB_025391_T.1;AB_025537_T.1;AB_027989_T.1;AB_029311_T.1;AB_033169_T.1;AB_041958_T.1;AB_045738_T.1
1	4	18	Healthy	-0.113521004	2.02E-06	1743	32	AB_002173_T.1;AB_002267_T.1;AB_002624_T.1;AB_005201_T.1;AB_006046_T.1;AB_008003_T.1;AB_009305_T.1;AB_009915_T.1;AB_012375_T.1;AB_012558_T.1;AB_013147_T.1;AB_013515_T.1;AB_014560_T.1;AB_014615_T.1;AB_014677_T.1;AB_016186_T.1;AB_016239_T.1;AB_017502_T.1;AB_018052_T.1;AB_018879_T.1;AB_020748_T.1;AB_024092_T.1;AB_024146_T.1;AB_024464_T.1;AB_025391_T.1;AB_025537_T.1;AB_027989_T.1;AB_029311_T.1;AB_0315…
1	4	19	Damaged	-0.128242192	1.85E-09	2181	28	AB_002173_T.1;AB_002183_T.1;AB_002267_T.1;AB_002268_T.1;AB_002624_T.1;AB_003199_T.1;AB_006046_T.1;AB_009305_T.1;AB_009915_T.1;AB_012375_T.1;AB_012558_T.1;AB_013515_T.1;AB_014039_T.1;AB_014560_T.1;AB_014677_T.1;AB_016186_T.1;AB_016560_T.1;AB_017005_T.1;AB_017502_T.1;AB_018052_T.1;AB_025391_T.1;AB_025537_T.1;AB_026228_T.1;AB_030299_T.1;AB_031588_T.1;AB_032389_T.1;AB_033169_T.1;AB_034731_T.1
1	4	19	Healthy	-0.15591567	4.98E-15	2492	38	AB_000152_T.1;AB_000465_T.1;AB_001348_T.1;AB_002173_T.1;AB_002183_T.1;AB_002267_T.1;AB_002268_T.1;AB_002624_T.1;AB_003199_T.1;AB_006046_T.1;AB_008283_T.1;AB_008834_T.1;AB_009305_T.1;AB_009315_T.1;AB_009915_T.1;AB_012375_T.1;AB_012558_T.1;AB_013515_T.1;AB_014039_T.1;AB_014560_T.1;AB_014677_T.1;AB_016186_T.1;AB_016560_T.1;AB_017005_T.1;AB_017502_T.1;AB_018052_T.1;AB_024092_T.1;AB_024464_T.1;AB_0253…
1	4	20	Healthy	-0.09840024	1.24E-06	2419	45	AB_001348_T.1;AB_002173_T.1;AB_002183_T.1;AB_002267_T.1;AB_002268_T.1;AB_002624_T.1;AB_003318_T.1;AB_005201_T.1;AB_005592_T.1;AB_006046_T.1;AB_006502_T.1;AB_008003_T.1;AB_008283_T.1;AB_008834_T.1;AB_009305_T.1;AB_009915_T.1;AB_012375_T.1;AB_013147_T.1;AB_014039_T.1;AB_014560_T.1;AB_014615_T.1;AB_014677_T.1;AB_016186_T.1;AB_016239_T.1;AB_016560_T.1;AB_017005_T.1;AB_017502_T.1;AB_018052_T.1;AB_0207…
1	4	21	Damaged	0.241195052	1.61E-19	1365	28	AB_001200_T.1;AB_002173_T.1;AB_002268_T.1;AB_002624_T.1;AB_003199_T.1;AB_003318_T.1;AB_006046_T.1;AB_009915_T.1;AB_012375_T.1;AB_013515_T.1;AB_014560_T.1;AB_016186_T.1;AB_016560_T.1;AB_017502_T.1;AB_018879_T.1;AB_019932_T.1;AB_023861_T.1;AB_024146_T.1;AB_024464_T.1;AB_025537_T.1;AB_026083_T.1;AB_027989_T.1;AB_030299_T.1;AB_031588_T.1;AB_032389_T.1;AB_033169_T.1;AB_034731_T.1;AB_041958_T.1
1	4	21	Healthy	0.124360081	3.54E-07	1666	43	AB_000465_T.1;AB_001200_T.1;AB_001348_T.1;AB_002173_T.1;AB_002268_T.1;AB_002624_T.1;AB_003199_T.1;AB_003318_T.1;AB_005201_T.1;AB_006046_T.1;AB_007869_T.1;AB_008003_T.1;AB_009915_T.1;AB_012375_T.1;AB_012558_T.1;AB_013147_T.1;AB_013515_T.1;AB_014560_T.1;AB_016186_T.1;AB_016560_T.1;AB_016716_T.1;AB_017005_T.1;AB_017502_T.1;AB_018879_T.1;AB_019932_T.1;AB_020748_T.1;AB_023861_T.1;AB_024092_T.1;AB_0241…
1	4	22	Damaged	0.336841369	1.14E-42	1559	27	AB_000152_T.1;AB_001200_T.1;AB_002183_T.1;AB_002268_T.1;AB_006350_T.1;AB_006502_T.1;AB_009305_T.1;AB_009315_T.1;AB_009915_T.1;AB_013515_T.1;AB_014560_T.1;AB_014677_T.1;AB_016186_T.1;AB_017005_T.1;AB_017502_T.1;AB_018052_T.1;AB_018879_T.1;AB_019932_T.1;AB_024146_T.1;AB_024464_T.1;AB_025537_T.1;AB_026228_T.1;AB_027989_T.1;AB_031588_T.1;AB_032389_T.1;AB_033169_T.1;AB_041958_T.1
1	4	22	Healthy	0.164352698	1.73E-13	1985	47	AB_000152_T.1;AB_000465_T.1;AB_001200_T.1;AB_001348_T.1;AB_002183_T.1;AB_002267_T.1;AB_002268_T.1;AB_006046_T.1;AB_006350_T.1;AB_006502_T.1;AB_008003_T.1;AB_008432_T.1;AB_008834_T.1;AB_009305_T.1;AB_009315_T.1;AB_009915_T.1;AB_012558_T.1;AB_013147_T.1;AB_013515_T.1;AB_014560_T.1;AB_014677_T.1;AB_016186_T.1;AB_016239_T.1;AB_016560_T.1;AB_017005_T.1;AB_017502_T.1;AB_018052_T.1;AB_018879_T.1;AB_0199…
1	4	24	Damaged	-0.054212883	0.026822914	1668	29	AB_000152_T.1;AB_002173_T.1;AB_002268_T.1;AB_002624_T.1;AB_003318_T.1;AB_006046_T.1;AB_006350_T.1;AB_006502_T.1;AB_008432_T.1;AB_009305_T.1;AB_009315_T.1;AB_009915_T.1;AB_012072_T.1;AB_014560_T.1;AB_014615_T.1;AB_016186_T.1;AB_017005_T.1;AB_017502_T.1;AB_018052_T.1;AB_019932_T.1;AB_023861_T.1;AB_024464_T.1;AB_025537_T.1;AB_026083_T.1;AB_026228_T.1;AB_027989_T.1;AB_032389_T.1;AB_033169_T.1;AB_0419…
1	4	24	Healthy	-0.090047681	0.000156475	1758	42	AB_000152_T.1;AB_002135_T.1;AB_002173_T.1;AB_002267_T.1;AB_002268_T.1;AB_002624_T.1;AB_003318_T.1;AB_006046_T.1;AB_006350_T.1;AB_006502_T.1;AB_007869_T.1;AB_008003_T.1;AB_008432_T.1;AB_009305_T.1;AB_009315_T.1;AB_009915_T.1;AB_012072_T.1;AB_013147_T.1;AB_014560_T.1;AB_014615_T.1;AB_014677_T.1;AB_016186_T.1;AB_016239_T.1;AB_016716_T.1;AB_016773_T.1;AB_017005_T.1;AB_017502_T.1;AB_018052_T.1;AB_0199…
1	4	25	Damaged	-0.269625742	2.12E-45	2652	26	AB_001200_T.1;AB_002268_T.1;AB_003199_T.1;AB_003318_T.1;AB_008283_T.1;AB_008432_T.1;AB_009315_T.1;AB_009915_T.1;AB_012375_T.1;AB_013515_T.1;AB_014039_T.1;AB_014560_T.1;AB_014677_T.1;AB_016186_T.1;AB_016560_T.1;AB_016773_T.1;AB_018879_T.1;AB_019932_T.1;AB_020990_T.1;AB_025537_T.1;AB_026228_T.1;AB_027989_T.1;AB_031588_T.1;AB_032389_T.1;AB_033169_T.1;AB_034731_T.1
1	4	25	Healthy	-0.215632744	7.44E-32	2900	36	AB_000152_T.1;AB_001200_T.1;AB_002135_T.1;AB_002268_T.1;AB_003199_T.1;AB_003318_T.1;AB_005201_T.1;AB_008283_T.1;AB_008432_T.1;AB_009315_T.1;AB_009915_T.1;AB_012375_T.1;AB_013147_T.1;AB_013515_T.1;AB_014039_T.1;AB_014560_T.1;AB_014677_T.1;AB_016186_T.1;AB_016239_T.1;AB_016560_T.1;AB_016773_T.1;AB_017502_T.1;AB_018879_T.1;AB_019932_T.1;AB_020990_T.1;AB_024092_T.1;AB_025537_T.1;AB_026228_T.1;AB_0279…
1	4	26	Damaged	0.103393677	1.45E-09	3408	28	AB_000152_T.1;AB_002173_T.1;AB_002183_T.1;AB_002268_T.1;AB_005592_T.1;AB_006350_T.1;AB_008283_T.1;AB_008432_T.1;AB_009915_T.1;AB_012072_T.1;AB_012375_T.1;AB_014560_T.1;AB_016186_T.1;AB_016560_T.1;AB_017005_T.1;AB_018052_T.1;AB_018879_T.1;AB_019932_T.1;AB_024146_T.1;AB_024464_T.1;AB_025537_T.1;AB_026228_T.1;AB_027027_T.1;AB_031588_T.1;AB_032389_T.1;AB_033169_T.1;AB_034731_T.1;AB_041958_T.1
1	4	26	Healthy	0.103536052	5.67E-11	3986	40	AB_000152_T.1;AB_000465_T.1;AB_002173_T.1;AB_002183_T.1;AB_002268_T.1;AB_003199_T.1;AB_005592_T.1;AB_006350_T.1;AB_007869_T.1;AB_008283_T.1;AB_008432_T.1;AB_008834_T.1;AB_009315_T.1;AB_009915_T.1;AB_012072_T.1;AB_012375_T.1;AB_014560_T.1;AB_014615_T.1;AB_016186_T.1;AB_016239_T.1;AB_016560_T.1;AB_016716_T.1;AB_017005_T.1;AB_018052_T.1;AB_018879_T.1;AB_019932_T.1;AB_020748_T.1;AB_024146_T.1;AB_0244…
1	4	27	Healthy	0.064701937	0.001320446	2461	40	AB_000465_T.1;AB_001200_T.1;AB_002135_T.1;AB_002183_T.1;AB_002268_T.1;AB_003318_T.1;AB_005592_T.1;AB_006046_T.1;AB_007869_T.1;AB_008003_T.1;AB_008432_T.1;AB_008834_T.1;AB_009315_T.1;AB_012072_T.1;AB_012375_T.1;AB_014039_T.1;AB_014560_T.1;AB_014615_T.1;AB_016239_T.1;AB_016560_T.1;AB_016716_T.1;AB_016773_T.1;AB_017005_T.1;AB_018052_T.1;AB_019932_T.1;AB_020748_T.1;AB_020990_T.1;AB_023861_T.1;AB_0255…
1	4	28	Damaged	-0.093910736	5.31E-09	3849	29	AB_002173_T.1;AB_002268_T.1;AB_003199_T.1;AB_005592_T.1;AB_006350_T.1;AB_008283_T.1;AB_008432_T.1;AB_009305_T.1;AB_009915_T.1;AB_012072_T.1;AB_012375_T.1;AB_012558_T.1;AB_014560_T.1;AB_014615_T.1;AB_016773_T.1;AB_017005_T.1;AB_017502_T.1;AB_018052_T.1;AB_018879_T.1;AB_019932_T.1;AB_020990_T.1;AB_023861_T.1;AB_024464_T.1;AB_025391_T.1;AB_025537_T.1;AB_026228_T.1;AB_027027_T.1;AB_027989_T.1;AB_0323…
1	4	29	Damaged	-0.079589312	0.001502758	1588	18	AB_001200_T.1;AB_002267_T.1;AB_002268_T.1;AB_003199_T.1;AB_006046_T.1;AB_009915_T.1;AB_012072_T.1;AB_012375_T.1;AB_012558_T.1;AB_014560_T.1;AB_017005_T.1;AB_018052_T.1;AB_018879_T.1;AB_020990_T.1;AB_025391_T.1;AB_026228_T.1;AB_030299_T.1;AB_032389_T.1
1	4	30	Damaged	-0.271834423	3.65E-18	986	22	AB_002173_T.1;AB_002267_T.1;AB_003199_T.1;AB_006350_T.1;AB_008283_T.1;AB_008432_T.1;AB_009915_T.1;AB_012375_T.1;AB_012558_T.1;AB_014615_T.1;AB_014677_T.1;AB_016186_T.1;AB_016773_T.1;AB_018052_T.1;AB_019932_T.1;AB_024464_T.1;AB_025391_T.1;AB_025537_T.1;AB_026228_T.1;AB_030299_T.1;AB_032389_T.1;AB_041958_T.1
1	4	30	Healthy	-0.241191367	4.34E-16	1105	31	AB_002135_T.1;AB_002173_T.1;AB_002183_T.1;AB_002267_T.1;AB_002268_T.1;AB_002624_T.1;AB_003199_T.1;AB_006350_T.1;AB_008283_T.1;AB_008432_T.1;AB_008834_T.1;AB_009915_T.1;AB_012375_T.1;AB_012558_T.1;AB_013147_T.1;AB_014615_T.1;AB_014677_T.1;AB_016186_T.1;AB_016239_T.1;AB_016773_T.1;AB_018052_T.1;AB_019932_T.1;AB_024464_T.1;AB_025391_T.1;AB_025537_T.1;AB_026228_T.1;AB_029311_T.1;AB_030299_T.1;AB_0315…
1	4	31	Damaged	-0.341160933	8.48E-96	3488	25	AB_002173_T.1;AB_002267_T.1;AB_002268_T.1;AB_002624_T.1;AB_006502_T.1;AB_008432_T.1;AB_009915_T.1;AB_012072_T.1;AB_012375_T.1;AB_012558_T.1;AB_014615_T.1;AB_014677_T.1;AB_016560_T.1;AB_016773_T.1;AB_017005_T.1;AB_018879_T.1;AB_019932_T.1;AB_024146_T.1;AB_024464_T.1;AB_025391_T.1;AB_025537_T.1;AB_026228_T.1;AB_032389_T.1;AB_033169_T.1;AB_034731_T.1
1	4	31	Healthy	-0.269097504	3.14E-70	4178	41	AB_000465_T.1;AB_002135_T.1;AB_002173_T.1;AB_002183_T.1;AB_002267_T.1;AB_002268_T.1;AB_002624_T.1;AB_005201_T.1;AB_006350_T.1;AB_006502_T.1;AB_008003_T.1;AB_008432_T.1;AB_008834_T.1;AB_009915_T.1;AB_012072_T.1;AB_012375_T.1;AB_012558_T.1;AB_013147_T.1;AB_014615_T.1;AB_014677_T.1;AB_016239_T.1;AB_016560_T.1;AB_016773_T.1;AB_017005_T.1;AB_018879_T.1;AB_019932_T.1;AB_020748_T.1;AB_023861_T.1;AB_0241…
1	4	32	Damaged	0.201627837	3.12E-11	1065	20	AB_000152_T.1;AB_002268_T.1;AB_002624_T.1;AB_006046_T.1;AB_006502_T.1;AB_008283_T.1;AB_008432_T.1;AB_009305_T.1;AB_012072_T.1;AB_012375_T.1;AB_012558_T.1;AB_016186_T.1;AB_016773_T.1;AB_019932_T.1;AB_024146_T.1;AB_025391_T.1;AB_025537_T.1;AB_032389_T.1;AB_033169_T.1;AB_041958_T.1
1	4	32	Healthy	0.131738912	9.23E-07	1378	30	AB_000152_T.1;AB_000465_T.1;AB_002135_T.1;AB_002268_T.1;AB_002624_T.1;AB_006046_T.1;AB_006502_T.1;AB_008283_T.1;AB_008432_T.1;AB_009305_T.1;AB_012072_T.1;AB_012375_T.1;AB_012558_T.1;AB_013147_T.1;AB_016186_T.1;AB_016239_T.1;AB_016773_T.1;AB_019932_T.1;AB_020748_T.1;AB_023861_T.1;AB_024146_T.1;AB_024464_T.1;AB_025391_T.1;AB_025537_T.1;AB_029311_T.1;AB_032389_T.1;AB_033169_T.1;AB_040042_T.1;AB_0419…
1	4	33	Damaged	-0.178359725	8.24E-15	1867	28	AB_000152_T.1;AB_002173_T.1;AB_002267_T.1;AB_002268_T.1;AB_002624_T.1;AB_003199_T.1;AB_006350_T.1;AB_008432_T.1;AB_009315_T.1;AB_009915_T.1;AB_012072_T.1;AB_012375_T.1;AB_012558_T.1;AB_014560_T.1;AB_014615_T.1;AB_014677_T.1;AB_017502_T.1;AB_018879_T.1;AB_019932_T.1;AB_024464_T.1;AB_025391_T.1;AB_025537_T.1;AB_026228_T.1;AB_027989_T.1;AB_030299_T.1;AB_032389_T.1;AB_033169_T.1;AB_041958_T.1
1	4	33	Healthy	-0.128368788	2.32E-09	2150	39	AB_000152_T.1;AB_000465_T.1;AB_001348_T.1;AB_002173_T.1;AB_002267_T.1;AB_002268_T.1;AB_002624_T.1;AB_003199_T.1;AB_006350_T.1;AB_008283_T.1;AB_008432_T.1;AB_009315_T.1;AB_009915_T.1;AB_012072_T.1;AB_012375_T.1;AB_012558_T.1;AB_013147_T.1;AB_014560_T.1;AB_014615_T.1;AB_014677_T.1;AB_016239_T.1;AB_017005_T.1;AB_017502_T.1;AB_018052_T.1;AB_018879_T.1;AB_019932_T.1;AB_024146_T.1;AB_024464_T.1;AB_0253…
1	4	34	Damaged	-0.504664091	3.10E-103	1586	24	AB_002268_T.1;AB_002624_T.1;AB_003199_T.1;AB_005592_T.1;AB_006046_T.1;AB_008283_T.1;AB_008432_T.1;AB_009305_T.1;AB_009315_T.1;AB_012072_T.1;AB_012375_T.1;AB_012558_T.1;AB_014560_T.1;AB_014615_T.1;AB_016186_T.1;AB_016773_T.1;AB_017502_T.1;AB_019932_T.1;AB_024146_T.1;AB_025391_T.1;AB_025537_T.1;AB_027027_T.1;AB_032389_T.1;AB_033169_T.1
1	4	34	Healthy	-0.219989783	4.40E-27	2344	41	AB_000465_T.1;AB_002135_T.1;AB_002173_T.1;AB_002268_T.1;AB_002624_T.1;AB_003199_T.1;AB_005201_T.1;AB_005592_T.1;AB_006046_T.1;AB_007869_T.1;AB_008003_T.1;AB_008283_T.1;AB_008432_T.1;AB_009305_T.1;AB_009315_T.1;AB_009915_T.1;AB_012072_T.1;AB_012375_T.1;AB_012558_T.1;AB_013147_T.1;AB_014560_T.1;AB_014615_T.1;AB_016186_T.1;AB_016239_T.1;AB_016560_T.1;AB_016716_T.1;AB_016773_T.1;AB_017005_T.1;AB_0175…
1	4	35	Damaged	-0.044526535	0.02440467	2555	31	AB_002267_T.1;AB_002268_T.1;AB_002624_T.1;AB_003199_T.1;AB_005592_T.1;AB_006502_T.1;AB_008432_T.1;AB_009305_T.1;AB_009915_T.1;AB_012072_T.1;AB_012558_T.1;AB_013515_T.1;AB_014560_T.1;AB_014615_T.1;AB_014677_T.1;AB_016186_T.1;AB_016560_T.1;AB_016773_T.1;AB_019932_T.1;AB_020990_T.1;AB_024146_T.1;AB_025391_T.1;AB_025537_T.1;AB_026228_T.1;AB_027027_T.1;AB_027989_T.1;AB_030299_T.1;AB_032389_T.1;AB_0331…
1	4	36	Damaged	-0.282164358	2.72E-25	1304	27	AB_000152_T.1;AB_003199_T.1;AB_006046_T.1;AB_006502_T.1;AB_009915_T.1;AB_012375_T.1;AB_012558_T.1;AB_014560_T.1;AB_014615_T.1;AB_014677_T.1;AB_016186_T.1;AB_016560_T.1;AB_017502_T.1;AB_018879_T.1;AB_019932_T.1;AB_020990_T.1;AB_024146_T.1;AB_024464_T.1;AB_025391_T.1;AB_025537_T.1;AB_026228_T.1;AB_027989_T.1;AB_031588_T.1;AB_032389_T.1;AB_033169_T.1;AB_034731_T.1;AB_041958_T.1
1	4	36	Healthy	-0.122106863	1.62E-07	1829	38	AB_000152_T.1;AB_000465_T.1;AB_001348_T.1;AB_002267_T.1;AB_003199_T.1;AB_005201_T.1;AB_006046_T.1;AB_006502_T.1;AB_008003_T.1;AB_009915_T.1;AB_012072_T.1;AB_012375_T.1;AB_012558_T.1;AB_013147_T.1;AB_014560_T.1;AB_014615_T.1;AB_014677_T.1;AB_016186_T.1;AB_016239_T.1;AB_016560_T.1;AB_017502_T.1;AB_018879_T.1;AB_019932_T.1;AB_020748_T.1;AB_020990_T.1;AB_024146_T.1;AB_024464_T.1;AB_025391_T.1;AB_0255…
1	4	37	Damaged	0.158408756	1.75E-16	2673	33	AB_002183_T.1;AB_002267_T.1;AB_002268_T.1;AB_002624_T.1;AB_003199_T.1;AB_006046_T.1;AB_008283_T.1;AB_008432_T.1;AB_009305_T.1;AB_009315_T.1;AB_009915_T.1;AB_012072_T.1;AB_012558_T.1;AB_014560_T.1;AB_014615_T.1;AB_014677_T.1;AB_016186_T.1;AB_016560_T.1;AB_016773_T.1;AB_018879_T.1;AB_019932_T.1;AB_020990_T.1;AB_023861_T.1;AB_024146_T.1;AB_024464_T.1;AB_025391_T.1;AB_025537_T.1;AB_026083_T.1;AB_0279…
1	4	37	Healthy	0.117933332	1.33E-11	3270	43	AB_002135_T.1;AB_002183_T.1;AB_002267_T.1;AB_002268_T.1;AB_002624_T.1;AB_003199_T.1;AB_006046_T.1;AB_008003_T.1;AB_008283_T.1;AB_008432_T.1;AB_008834_T.1;AB_009305_T.1;AB_009315_T.1;AB_009915_T.1;AB_012072_T.1;AB_012558_T.1;AB_013147_T.1;AB_014560_T.1;AB_014615_T.1;AB_014677_T.1;AB_016186_T.1;AB_016239_T.1;AB_016560_T.1;AB_016773_T.1;AB_017502_T.1;AB_018879_T.1;AB_019932_T.1;AB_020748_T.1;AB_0209…
1	4	38	Damaged	0.05630268	0.010093364	2087	29	AB_000152_T.1;AB_002173_T.1;AB_002624_T.1;AB_003199_T.1;AB_005592_T.1;AB_006046_T.1;AB_008283_T.1;AB_008432_T.1;AB_009305_T.1;AB_009915_T.1;AB_012072_T.1;AB_012375_T.1;AB_013515_T.1;AB_014560_T.1;AB_014615_T.1;AB_014677_T.1;AB_016560_T.1;AB_017005_T.1;AB_017502_T.1;AB_018879_T.1;AB_019932_T.1;AB_023861_T.1;AB_024146_T.1;AB_025537_T.1;AB_027027_T.1;AB_027989_T.1;AB_031588_T.1;AB_033169_T.1;AB_0347…
1	4	38	Healthy	0.085859014	1.48E-05	2539	47	AB_000152_T.1;AB_000465_T.1;AB_001348_T.1;AB_002135_T.1;AB_002173_T.1;AB_002267_T.1;AB_002624_T.1;AB_003199_T.1;AB_005201_T.1;AB_005592_T.1;AB_006046_T.1;AB_007869_T.1;AB_008003_T.1;AB_008283_T.1;AB_008432_T.1;AB_009305_T.1;AB_009915_T.1;AB_012072_T.1;AB_012375_T.1;AB_012558_T.1;AB_013147_T.1;AB_013515_T.1;AB_014560_T.1;AB_014615_T.1;AB_014677_T.1;AB_016239_T.1;AB_016560_T.1;AB_016716_T.1;AB_0167…
1	4	39	Damaged	0.246891417	8.73E-29	1973	29	AB_002173_T.1;AB_002183_T.1;AB_002267_T.1;AB_006046_T.1;AB_006350_T.1;AB_006502_T.1;AB_008432_T.1;AB_009315_T.1;AB_009915_T.1;AB_012375_T.1;AB_014039_T.1;AB_014560_T.1;AB_014615_T.1;AB_014677_T.1;AB_016186_T.1;AB_016560_T.1;AB_016773_T.1;AB_017005_T.1;AB_017502_T.1;AB_018052_T.1;AB_019932_T.1;AB_020990_T.1;AB_025537_T.1;AB_027989_T.1;AB_031588_T.1;AB_032389_T.1;AB_033169_T.1;AB_034731_T.1;AB_0419…
1	4	39	Healthy	0.190933332	2.28E-19	2183	38	AB_000465_T.1;AB_001348_T.1;AB_002135_T.1;AB_002173_T.1;AB_002183_T.1;AB_002267_T.1;AB_006046_T.1;AB_006350_T.1;AB_006502_T.1;AB_008432_T.1;AB_008834_T.1;AB_009315_T.1;AB_009915_T.1;AB_012375_T.1;AB_014039_T.1;AB_014560_T.1;AB_014615_T.1;AB_014677_T.1;AB_016186_T.1;AB_016239_T.1;AB_016560_T.1;AB_016773_T.1;AB_017005_T.1;AB_017502_T.1;AB_018052_T.1;AB_019932_T.1;AB_020748_T.1;AB_020990_T.1;AB_0255…
1	4	40	Damaged	0.14560157	1.51E-17	3395	37	AB_000152_T.1;AB_002173_T.1;AB_002267_T.1;AB_002268_T.1;AB_002624_T.1;AB_003199_T.1;AB_003318_T.1;AB_005592_T.1;AB_006046_T.1;AB_008432_T.1;AB_009915_T.1;AB_012558_T.1;AB_013515_T.1;AB_014039_T.1;AB_014560_T.1;AB_014677_T.1;AB_016186_T.1;AB_016560_T.1;AB_016773_T.1;AB_017005_T.1;AB_017502_T.1;AB_018052_T.1;AB_018879_T.1;AB_019932_T.1;AB_023861_T.1;AB_024464_T.1;AB_025391_T.1;AB_025537_T.1;AB_0260…
1	4	40	Healthy	0.055291765	0.000694112	3760	49	AB_000152_T.1;AB_000465_T.1;AB_001348_T.1;AB_002135_T.1;AB_002173_T.1;AB_002267_T.1;AB_002268_T.1;AB_002624_T.1;AB_003199_T.1;AB_003318_T.1;AB_005201_T.1;AB_005592_T.1;AB_006046_T.1;AB_006350_T.1;AB_007869_T.1;AB_008432_T.1;AB_009915_T.1;AB_012558_T.1;AB_013147_T.1;AB_013515_T.1;AB_014039_T.1;AB_014560_T.1;AB_014677_T.1;AB_016186_T.1;AB_016239_T.1;AB_016560_T.1;AB_016716_T.1;AB_016773_T.1;AB_0170…
1	4	41	Damaged	-0.17403657	1.36E-14	1930	24	AB_001200_T.1;AB_002173_T.1;AB_002183_T.1;AB_002624_T.1;AB_003199_T.1;AB_006046_T.1;AB_006350_T.1;AB_009305_T.1;AB_009315_T.1;AB_009915_T.1;AB_012558_T.1;AB_014560_T.1;AB_016560_T.1;AB_018052_T.1;AB_018879_T.1;AB_020990_T.1;AB_024146_T.1;AB_024464_T.1;AB_025537_T.1;AB_031588_T.1;AB_032389_T.1;AB_033169_T.1;AB_034731_T.1;AB_041958_T.1
1	4	41	Healthy	-0.12082125	3.43E-08	2073	33	AB_001200_T.1;AB_001348_T.1;AB_002173_T.1;AB_002183_T.1;AB_002624_T.1;AB_003199_T.1;AB_005201_T.1;AB_006046_T.1;AB_006350_T.1;AB_008003_T.1;AB_008834_T.1;AB_009305_T.1;AB_009315_T.1;AB_009915_T.1;AB_012558_T.1;AB_014560_T.1;AB_014677_T.1;AB_016239_T.1;AB_016560_T.1;AB_018052_T.1;AB_018879_T.1;AB_020748_T.1;AB_020990_T.1;AB_024146_T.1;AB_024464_T.1;AB_025537_T.1;AB_026228_T.1;AB_031588_T.1;AB_0323…
1	4	43	Damaged	-0.395488793	1.84E-84	2232	22	AB_002183_T.1;AB_006046_T.1;AB_008283_T.1;AB_008432_T.1;AB_009305_T.1;AB_009915_T.1;AB_012072_T.1;AB_014560_T.1;AB_014677_T.1;AB_016560_T.1;AB_016773_T.1;AB_017005_T.1;AB_017502_T.1;AB_018052_T.1;AB_018879_T.1;AB_020990_T.1;AB_024146_T.1;AB_024464_T.1;AB_031588_T.1;AB_032389_T.1;AB_034731_T.1;AB_041958_T.1
1	4	43	Healthy	-0.342565025	3.35E-74	2663	32	AB_001348_T.1;AB_002135_T.1;AB_002183_T.1;AB_003199_T.1;AB_005201_T.1;AB_006046_T.1;AB_006350_T.1;AB_008003_T.1;AB_008283_T.1;AB_008432_T.1;AB_008834_T.1;AB_009305_T.1;AB_009915_T.1;AB_012072_T.1;AB_013147_T.1;AB_014560_T.1;AB_014677_T.1;AB_016560_T.1;AB_016773_T.1;AB_017005_T.1;AB_017502_T.1;AB_018052_T.1;AB_018879_T.1;AB_020748_T.1;AB_020990_T.1;AB_024146_T.1;AB_024464_T.1;AB_031588_T.1;AB_0323…
1	4	44	Damaged	0.26272477	2.84E-21	1256	22	AB_001200_T.1;AB_002268_T.1;AB_002624_T.1;AB_003318_T.1;AB_006350_T.1;AB_008283_T.1;AB_008432_T.1;AB_009305_T.1;AB_013515_T.1;AB_014039_T.1;AB_014560_T.1;AB_016186_T.1;AB_016773_T.1;AB_023861_T.1;AB_024464_T.1;AB_025537_T.1;AB_026083_T.1;AB_026228_T.1;AB_031588_T.1;AB_032389_T.1;AB_033169_T.1;AB_041958_T.1
1	4	44	Healthy	0.162003043	1.72E-09	1366	33	AB_000465_T.1;AB_001200_T.1;AB_001348_T.1;AB_002135_T.1;AB_002183_T.1;AB_002268_T.1;AB_002624_T.1;AB_003318_T.1;AB_006350_T.1;AB_008283_T.1;AB_008432_T.1;AB_008834_T.1;AB_009305_T.1;AB_013515_T.1;AB_014039_T.1;AB_014560_T.1;AB_016186_T.1;AB_016239_T.1;AB_016773_T.1;AB_018879_T.1;AB_023861_T.1;AB_024092_T.1;AB_024464_T.1;AB_025537_T.1;AB_026083_T.1;AB_026228_T.1;AB_031588_T.1;AB_032389_T.1;AB_0331…
1	4	45	Healthy	-0.123038867	0.000134653	958	31	AB_001348_T.1;AB_002135_T.1;AB_002173_T.1;AB_002183_T.1;AB_003199_T.1;AB_003318_T.1;AB_006350_T.1;AB_008283_T.1;AB_008432_T.1;AB_008834_T.1;AB_009915_T.1;AB_012558_T.1;AB_013515_T.1;AB_014039_T.1;AB_014560_T.1;AB_016186_T.1;AB_016773_T.1;AB_017005_T.1;AB_017502_T.1;AB_018052_T.1;AB_018879_T.1;AB_019932_T.1;AB_023861_T.1;AB_024092_T.1;AB_025391_T.1;AB_025537_T.1;AB_027989_T.1;AB_031588_T.1;AB_0323…
1	4	46	Damaged	0.110625281	2.07E-06	1832	25	AB_001200_T.1;AB_002173_T.1;AB_002267_T.1;AB_002268_T.1;AB_002624_T.1;AB_003199_T.1;AB_003318_T.1;AB_006350_T.1;AB_008283_T.1;AB_008432_T.1;AB_009915_T.1;AB_012558_T.1;AB_014039_T.1;AB_014560_T.1;AB_014615_T.1;AB_016186_T.1;AB_016773_T.1;AB_017005_T.1;AB_023861_T.1;AB_025391_T.1;AB_025537_T.1;AB_026083_T.1;AB_026228_T.1;AB_032389_T.1;AB_033169_T.1
1	4	46	Healthy	0.107100008	1.43E-07	2402	34	AB_001200_T.1;AB_002135_T.1;AB_002173_T.1;AB_002183_T.1;AB_002267_T.1;AB_002268_T.1;AB_002624_T.1;AB_003199_T.1;AB_003318_T.1;AB_006350_T.1;AB_008003_T.1;AB_008283_T.1;AB_008432_T.1;AB_008834_T.1;AB_009915_T.1;AB_012072_T.1;AB_012558_T.1;AB_014039_T.1;AB_014560_T.1;AB_014615_T.1;AB_016186_T.1;AB_016239_T.1;AB_016773_T.1;AB_017005_T.1;AB_023861_T.1;AB_025391_T.1;AB_025537_T.1;AB_026083_T.1;AB_0262…
1	4	47	Damaged	0.417081216	9.78E-43	985	16	AB_001200_T.1;AB_002267_T.1;AB_003318_T.1;AB_008283_T.1;AB_008432_T.1;AB_012072_T.1;AB_012558_T.1;AB_013515_T.1;AB_014039_T.1;AB_014560_T.1;AB_016186_T.1;AB_016773_T.1;AB_018052_T.1;AB_018879_T.1;AB_025537_T.1;AB_033169_T.1
1	4	47	Healthy	0.287815974	6.00E-31	1550	31	AB_000465_T.1;AB_001200_T.1;AB_002135_T.1;AB_002267_T.1;AB_003318_T.1;AB_006046_T.1;AB_008003_T.1;AB_008283_T.1;AB_008432_T.1;AB_012072_T.1;AB_012558_T.1;AB_013515_T.1;AB_014039_T.1;AB_014560_T.1;AB_016186_T.1;AB_016239_T.1;AB_016773_T.1;AB_018052_T.1;AB_018879_T.1;AB_019932_T.1;AB_020748_T.1;AB_023861_T.1;AB_024092_T.1;AB_025391_T.1;AB_025537_T.1;AB_026083_T.1;AB_029311_T.1;AB_033169_T.1;AB_0389…
1	4	48	Damaged	0.206632373	1.03E-13	1270	22	AB_001200_T.1;AB_002267_T.1;AB_003199_T.1;AB_003318_T.1;AB_006350_T.1;AB_008283_T.1;AB_008432_T.1;AB_009915_T.1;AB_012558_T.1;AB_014039_T.1;AB_014615_T.1;AB_014677_T.1;AB_016186_T.1;AB_016773_T.1;AB_018879_T.1;AB_019932_T.1;AB_024464_T.1;AB_025391_T.1;AB_026228_T.1;AB_031588_T.1;AB_032389_T.1;AB_033169_T.1
1	4	48	Healthy	0.109365683	4.20E-06	1762	29	AB_000465_T.1;AB_001200_T.1;AB_002135_T.1;AB_002267_T.1;AB_003199_T.1;AB_003318_T.1;AB_005201_T.1;AB_006350_T.1;AB_008003_T.1;AB_008283_T.1;AB_008432_T.1;AB_009915_T.1;AB_012072_T.1;AB_012558_T.1;AB_014039_T.1;AB_014615_T.1;AB_014677_T.1;AB_016186_T.1;AB_016239_T.1;AB_016773_T.1;AB_018879_T.1;AB_019932_T.1;AB_024464_T.1;AB_025391_T.1;AB_026228_T.1;AB_031588_T.1;AB_032389_T.1;AB_033169_T.1;AB_0457…
1	4	49	Healthy	0.055548769	0.010634124	2114	37	AB_000465_T.1;AB_001200_T.1;AB_002135_T.1;AB_002183_T.1;AB_002267_T.1;AB_002268_T.1;AB_003199_T.1;AB_003318_T.1;AB_005201_T.1;AB_008003_T.1;AB_008283_T.1;AB_008432_T.1;AB_008834_T.1;AB_009305_T.1;AB_009915_T.1;AB_012072_T.1;AB_012558_T.1;AB_014039_T.1;AB_014615_T.1;AB_016186_T.1;AB_016239_T.1;AB_016560_T.1;AB_016773_T.1;AB_018052_T.1;AB_018879_T.1;AB_019932_T.1;AB_020748_T.1;AB_023861_T.1;AB_0253…
1	4	51	Damaged	0.332141518	3.18E-57	2177	23	AB_001200_T.1;AB_002267_T.1;AB_003199_T.1;AB_003318_T.1;AB_006046_T.1;AB_006350_T.1;AB_006502_T.1;AB_008432_T.1;AB_009305_T.1;AB_012072_T.1;AB_012375_T.1;AB_012558_T.1;AB_014039_T.1;AB_014615_T.1;AB_014677_T.1;AB_016186_T.1;AB_016773_T.1;AB_017005_T.1;AB_018052_T.1;AB_019932_T.1;AB_025391_T.1;AB_033169_T.1;AB_041958_T.1
1	4	51	Healthy	0.189509457	1.67E-22	2607	33	AB_000465_T.1;AB_001200_T.1;AB_001348_T.1;AB_002135_T.1;AB_002267_T.1;AB_003199_T.1;AB_003318_T.1;AB_005201_T.1;AB_006046_T.1;AB_006350_T.1;AB_006502_T.1;AB_008003_T.1;AB_008432_T.1;AB_009305_T.1;AB_012072_T.1;AB_012375_T.1;AB_012558_T.1;AB_014039_T.1;AB_014615_T.1;AB_014677_T.1;AB_016186_T.1;AB_016239_T.1;AB_016773_T.1;AB_017005_T.1;AB_018052_T.1;AB_018879_T.1;AB_019932_T.1;AB_025391_T.1;AB_0279…
1	4	52	Damaged	-0.266600735	3.26E-34	2020	21	AB_000152_T.1;AB_002173_T.1;AB_002267_T.1;AB_002624_T.1;AB_003318_T.1;AB_006046_T.1;AB_008283_T.1;AB_008432_T.1;AB_009915_T.1;AB_012072_T.1;AB_012558_T.1;AB_013515_T.1;AB_014039_T.1;AB_018052_T.1;AB_019932_T.1;AB_024464_T.1;AB_025391_T.1;AB_025537_T.1;AB_030299_T.1;AB_033169_T.1;AB_041958_T.1
1	4	52	Healthy	-0.196066831	7.61E-22	2356	29	AB_000152_T.1;AB_000465_T.1;AB_001200_T.1;AB_002173_T.1;AB_002267_T.1;AB_002624_T.1;AB_003318_T.1;AB_005201_T.1;AB_006046_T.1;AB_008003_T.1;AB_008283_T.1;AB_008432_T.1;AB_009915_T.1;AB_012072_T.1;AB_012558_T.1;AB_013515_T.1;AB_014039_T.1;AB_014615_T.1;AB_016239_T.1;AB_018052_T.1;AB_019932_T.1;AB_020748_T.1;AB_024092_T.1;AB_024464_T.1;AB_025391_T.1;AB_025537_T.1;AB_030299_T.1;AB_033169_T.1;AB_0419…
1	4	53	Damaged	0.232943571	7.76E-29	2228	25	AB_000152_T.1;AB_001200_T.1;AB_002267_T.1;AB_002624_T.1;AB_006502_T.1;AB_008283_T.1;AB_008432_T.1;AB_009305_T.1;AB_009315_T.1;AB_012375_T.1;AB_012558_T.1;AB_013515_T.1;AB_014677_T.1;AB_016560_T.1;AB_016773_T.1;AB_017005_T.1;AB_018052_T.1;AB_019932_T.1;AB_024464_T.1;AB_025391_T.1;AB_025537_T.1;AB_031588_T.1;AB_033169_T.1;AB_034731_T.1;AB_041958_T.1
1	4	53	Healthy	0.180787324	3.32E-20	2554	36	AB_000152_T.1;AB_000465_T.1;AB_001200_T.1;AB_001348_T.1;AB_002135_T.1;AB_002173_T.1;AB_002267_T.1;AB_002624_T.1;AB_005201_T.1;AB_006502_T.1;AB_008003_T.1;AB_008283_T.1;AB_008432_T.1;AB_009305_T.1;AB_009315_T.1;AB_009915_T.1;AB_012375_T.1;AB_012558_T.1;AB_013515_T.1;AB_014677_T.1;AB_016560_T.1;AB_016773_T.1;AB_017005_T.1;AB_018052_T.1;AB_019932_T.1;AB_020748_T.1;AB_024092_T.1;AB_024464_T.1;AB_0253…
1	4	54	Damaged	-0.147289405	2.49E-08	1419	23	AB_001200_T.1;AB_002173_T.1;AB_002183_T.1;AB_002267_T.1;AB_002624_T.1;AB_005592_T.1;AB_006046_T.1;AB_008283_T.1;AB_008432_T.1;AB_009915_T.1;AB_016560_T.1;AB_016773_T.1;AB_017005_T.1;AB_018052_T.1;AB_019932_T.1;AB_023861_T.1;AB_025537_T.1;AB_026083_T.1;AB_027027_T.1;AB_030299_T.1;AB_031588_T.1;AB_033169_T.1;AB_034731_T.1
1	4	54	Healthy	-0.080270699	0.001325106	1597	37	AB_001200_T.1;AB_001348_T.1;AB_002135_T.1;AB_002173_T.1;AB_002183_T.1;AB_002267_T.1;AB_002624_T.1;AB_005201_T.1;AB_005592_T.1;AB_006046_T.1;AB_007869_T.1;AB_008283_T.1;AB_008432_T.1;AB_008834_T.1;AB_009915_T.1;AB_013515_T.1;AB_016186_T.1;AB_016239_T.1;AB_016560_T.1;AB_016716_T.1;AB_016773_T.1;AB_017005_T.1;AB_018052_T.1;AB_019932_T.1;AB_023861_T.1;AB_024092_T.1;AB_025537_T.1;AB_026083_T.1;AB_0262…
1	4	55	Damaged	-0.073689388	0.000301726	2401	31	AB_000152_T.1;AB_002173_T.1;AB_002183_T.1;AB_002267_T.1;AB_002624_T.1;AB_003199_T.1;AB_006046_T.1;AB_006502_T.1;AB_008283_T.1;AB_008432_T.1;AB_009915_T.1;AB_012072_T.1;AB_012375_T.1;AB_012558_T.1;AB_013515_T.1;AB_014677_T.1;AB_016773_T.1;AB_017005_T.1;AB_018052_T.1;AB_019932_T.1;AB_020990_T.1;AB_023861_T.1;AB_024146_T.1;AB_024464_T.1;AB_025391_T.1;AB_025537_T.1;AB_026083_T.1;AB_027989_T.1;AB_0302…
1	4	56	Damaged	0.100263246	0.045609014	398	13	AB_003199_T.1;AB_009315_T.1;AB_012558_T.1;AB_013515_T.1;AB_014615_T.1;AB_017005_T.1;AB_020990_T.1;AB_024464_T.1;AB_025537_T.1;AB_027989_T.1;AB_030299_T.1;AB_031588_T.1;AB_033169_T.1
1	4	56	Healthy	0.088285008	0.046073551	511	24	AB_001348_T.1;AB_002624_T.1;AB_003199_T.1;AB_005201_T.1;AB_009305_T.1;AB_009315_T.1;AB_009915_T.1;AB_012558_T.1;AB_013515_T.1;AB_014615_T.1;AB_016239_T.1;AB_017005_T.1;AB_020990_T.1;AB_023861_T.1;AB_024092_T.1;AB_024464_T.1;AB_025537_T.1;AB_026083_T.1;AB_027989_T.1;AB_030299_T.1;AB_031588_T.1;AB_033169_T.1;AB_038988_T.1;AB_040042_T.1
1	4	57	Damaged	-0.341874853	4.44E-59	2116	32	AB_000152_T.1;AB_002173_T.1;AB_002183_T.1;AB_002267_T.1;AB_002624_T.1;AB_003199_T.1;AB_003318_T.1;AB_005592_T.1;AB_006046_T.1;AB_006502_T.1;AB_009915_T.1;AB_012558_T.1;AB_013515_T.1;AB_014039_T.1;AB_014615_T.1;AB_014677_T.1;AB_016560_T.1;AB_017005_T.1;AB_017502_T.1;AB_018052_T.1;AB_018879_T.1;AB_019932_T.1;AB_023861_T.1;AB_024464_T.1;AB_025391_T.1;AB_025537_T.1;AB_026083_T.1;AB_027027_T.1;AB_0302…
1	4	57	Healthy	-0.292410169	1.80E-47	2346	42	AB_000152_T.1;AB_000465_T.1;AB_002173_T.1;AB_002183_T.1;AB_002267_T.1;AB_002624_T.1;AB_003199_T.1;AB_003318_T.1;AB_005592_T.1;AB_006046_T.1;AB_006502_T.1;AB_007869_T.1;AB_008003_T.1;AB_008834_T.1;AB_009915_T.1;AB_012558_T.1;AB_013147_T.1;AB_013515_T.1;AB_014039_T.1;AB_014615_T.1;AB_014677_T.1;AB_016239_T.1;AB_016560_T.1;AB_016716_T.1;AB_017005_T.1;AB_017502_T.1;AB_018052_T.1;AB_018879_T.1;AB_0199…
1	4	58	Damaged	0.378807955	1.14E-46	1331	28	AB_000152_T.1;AB_002267_T.1;AB_002624_T.1;AB_006046_T.1;AB_006502_T.1;AB_009315_T.1;AB_012375_T.1;AB_012558_T.1;AB_013515_T.1;AB_014560_T.1;AB_014615_T.1;AB_016560_T.1;AB_017005_T.1;AB_018052_T.1;AB_020990_T.1;AB_023861_T.1;AB_024146_T.1;AB_024464_T.1;AB_025391_T.1;AB_025537_T.1;AB_026083_T.1;AB_026228_T.1;AB_027989_T.1;AB_030299_T.1;AB_031588_T.1;AB_032389_T.1;AB_033169_T.1;AB_034731_T.1
1	4	58	Healthy	0.311524461	2.00E-41	1783	39	AB_000152_T.1;AB_000465_T.1;AB_001348_T.1;AB_002183_T.1;AB_002267_T.1;AB_002624_T.1;AB_005201_T.1;AB_006046_T.1;AB_006502_T.1;AB_008003_T.1;AB_008834_T.1;AB_009315_T.1;AB_012375_T.1;AB_012558_T.1;AB_013515_T.1;AB_014560_T.1;AB_014615_T.1;AB_016239_T.1;AB_016560_T.1;AB_017005_T.1;AB_018052_T.1;AB_020748_T.1;AB_020990_T.1;AB_023861_T.1;AB_024092_T.1;AB_024146_T.1;AB_024464_T.1;AB_025391_T.1;AB_0255…
1	4	59	Damaged	0.060603874	0.033637814	1229	28	AB_000152_T.1;AB_001200_T.1;AB_002183_T.1;AB_002267_T.1;AB_002268_T.1;AB_002624_T.1;AB_003199_T.1;AB_005592_T.1;AB_006046_T.1;AB_006502_T.1;AB_009315_T.1;AB_012375_T.1;AB_013515_T.1;AB_014560_T.1;AB_014615_T.1;AB_017005_T.1;AB_018879_T.1;AB_023861_T.1;AB_024146_T.1;AB_025537_T.1;AB_026083_T.1;AB_026228_T.1;AB_027027_T.1;AB_027989_T.1;AB_030299_T.1;AB_031588_T.1;AB_032389_T.1;AB_033169_T.1
1	4	60	Damaged	-0.185978986	1.46E-14	1683	27	AB_000152_T.1;AB_002183_T.1;AB_002267_T.1;AB_002268_T.1;AB_002624_T.1;AB_003199_T.1;AB_003318_T.1;AB_005592_T.1;AB_006502_T.1;AB_009315_T.1;AB_009915_T.1;AB_013515_T.1;AB_014039_T.1;AB_014560_T.1;AB_014677_T.1;AB_016186_T.1;AB_016560_T.1;AB_017502_T.1;AB_018052_T.1;AB_020990_T.1;AB_023861_T.1;AB_025537_T.1;AB_026083_T.1;AB_027027_T.1;AB_031588_T.1;AB_033169_T.1;AB_034731_T.1
1	4	60	Healthy	-0.061014663	0.009341111	1814	41	AB_000152_T.1;AB_000465_T.1;AB_001348_T.1;AB_002173_T.1;AB_002183_T.1;AB_002267_T.1;AB_002268_T.1;AB_002624_T.1;AB_003199_T.1;AB_003318_T.1;AB_005201_T.1;AB_005592_T.1;AB_006502_T.1;AB_007869_T.1;AB_008834_T.1;AB_009315_T.1;AB_009915_T.1;AB_013515_T.1;AB_014039_T.1;AB_014560_T.1;AB_014677_T.1;AB_016186_T.1;AB_016239_T.1;AB_016560_T.1;AB_016716_T.1;AB_017005_T.1;AB_017502_T.1;AB_018052_T.1;AB_0207…
1	4	61	Damaged	0.194552687	4.67E-09	892	21	AB_000152_T.1;AB_002183_T.1;AB_002624_T.1;AB_005592_T.1;AB_008432_T.1;AB_014560_T.1;AB_014615_T.1;AB_016560_T.1;AB_016773_T.1;AB_017502_T.1;AB_020990_T.1;AB_023861_T.1;AB_025537_T.1;AB_026083_T.1;AB_027027_T.1;AB_027989_T.1;AB_030299_T.1;AB_031588_T.1;AB_032389_T.1;AB_033169_T.1;AB_034731_T.1
1	4	62	Damaged	-0.252131689	2.78E-17	1091	27	AB_000152_T.1;AB_001200_T.1;AB_002268_T.1;AB_002624_T.1;AB_003199_T.1;AB_003318_T.1;AB_006502_T.1;AB_008432_T.1;AB_009305_T.1;AB_009315_T.1;AB_013515_T.1;AB_014039_T.1;AB_014560_T.1;AB_014615_T.1;AB_016186_T.1;AB_016773_T.1;AB_020990_T.1;AB_023861_T.1;AB_024146_T.1;AB_024464_T.1;AB_025537_T.1;AB_026083_T.1;AB_026228_T.1;AB_027989_T.1;AB_030299_T.1;AB_032389_T.1;AB_033169_T.1
1	4	62	Healthy	-0.15616582	1.90E-08	1282	44	AB_000152_T.1;AB_000465_T.1;AB_001200_T.1;AB_001348_T.1;AB_002135_T.1;AB_002268_T.1;AB_002624_T.1;AB_003199_T.1;AB_003318_T.1;AB_005592_T.1;AB_006502_T.1;AB_007869_T.1;AB_008003_T.1;AB_008432_T.1;AB_009305_T.1;AB_009315_T.1;AB_009915_T.1;AB_012072_T.1;AB_013147_T.1;AB_013515_T.1;AB_014039_T.1;AB_014560_T.1;AB_014615_T.1;AB_016186_T.1;AB_016716_T.1;AB_016773_T.1;AB_020748_T.1;AB_020990_T.1;AB_0238…
1	4	64	Damaged	0.237109133	4.94E-16	1140	23	AB_000152_T.1;AB_001200_T.1;AB_002183_T.1;AB_003199_T.1;AB_003318_T.1;AB_005592_T.1;AB_008432_T.1;AB_009305_T.1;AB_013515_T.1;AB_014039_T.1;AB_014560_T.1;AB_014615_T.1;AB_016773_T.1;AB_017005_T.1;AB_017502_T.1;AB_020990_T.1;AB_023861_T.1;AB_024464_T.1;AB_025537_T.1;AB_026083_T.1;AB_027027_T.1;AB_032389_T.1;AB_041958_T.1
1	4	64	Healthy	0.221248201	7.34E-15	1208	35	AB_000152_T.1;AB_001200_T.1;AB_002135_T.1;AB_002183_T.1;AB_003199_T.1;AB_003318_T.1;AB_005592_T.1;AB_007869_T.1;AB_008003_T.1;AB_008432_T.1;AB_008834_T.1;AB_009305_T.1;AB_009315_T.1;AB_013515_T.1;AB_014039_T.1;AB_014560_T.1;AB_014615_T.1;AB_016239_T.1;AB_016716_T.1;AB_016773_T.1;AB_017005_T.1;AB_017502_T.1;AB_019932_T.1;AB_020990_T.1;AB_023861_T.1;AB_024092_T.1;AB_024464_T.1;AB_025537_T.1;AB_0260…
1	4	65	Damaged	-0.391819973	1.90E-87	2360	21	AB_000152_T.1;AB_002268_T.1;AB_003199_T.1;AB_006350_T.1;AB_008432_T.1;AB_009315_T.1;AB_012072_T.1;AB_012375_T.1;AB_013515_T.1;AB_014560_T.1;AB_016560_T.1;AB_016773_T.1;AB_017005_T.1;AB_017502_T.1;AB_018052_T.1;AB_020990_T.1;AB_025537_T.1;AB_026228_T.1;AB_031588_T.1;AB_032389_T.1;AB_034731_T.1
1	4	65	Healthy	-0.224368641	2.80E-30	2534	28	AB_000152_T.1;AB_002135_T.1;AB_002268_T.1;AB_003199_T.1;AB_005592_T.1;AB_006350_T.1;AB_007869_T.1;AB_008432_T.1;AB_009315_T.1;AB_012072_T.1;AB_012375_T.1;AB_013515_T.1;AB_014560_T.1;AB_016239_T.1;AB_016560_T.1;AB_016716_T.1;AB_016773_T.1;AB_017005_T.1;AB_017502_T.1;AB_018052_T.1;AB_020990_T.1;AB_024092_T.1;AB_025537_T.1;AB_026228_T.1;AB_027027_T.1;AB_031588_T.1;AB_032389_T.1;AB_034731_T.1
1	4	66	Damaged	-0.272108905	9.10E-37	2088	22	AB_001200_T.1;AB_002173_T.1;AB_002183_T.1;AB_002268_T.1;AB_003318_T.1;AB_005592_T.1;AB_008432_T.1;AB_009915_T.1;AB_012072_T.1;AB_014039_T.1;AB_014560_T.1;AB_016773_T.1;AB_017005_T.1;AB_018052_T.1;AB_023861_T.1;AB_025537_T.1;AB_026083_T.1;AB_026228_T.1;AB_027027_T.1;AB_031588_T.1;AB_032389_T.1;AB_041958_T.1
1	4	66	Healthy	-0.199401191	4.59E-22	2301	33	AB_001200_T.1;AB_002135_T.1;AB_002173_T.1;AB_002183_T.1;AB_002268_T.1;AB_003318_T.1;AB_005592_T.1;AB_007869_T.1;AB_008432_T.1;AB_008834_T.1;AB_009915_T.1;AB_012072_T.1;AB_012375_T.1;AB_014039_T.1;AB_014560_T.1;AB_014677_T.1;AB_016239_T.1;AB_016716_T.1;AB_016773_T.1;AB_017005_T.1;AB_018052_T.1;AB_020990_T.1;AB_023861_T.1;AB_025537_T.1;AB_026083_T.1;AB_026228_T.1;AB_027027_T.1;AB_029311_T.1;AB_0315…
1	4	67	Damaged	0.132640501	0.000203258	780	17	AB_002268_T.1;AB_006046_T.1;AB_006350_T.1;AB_008283_T.1;AB_008432_T.1;AB_012375_T.1;AB_014560_T.1;AB_016773_T.1;AB_017005_T.1;AB_018052_T.1;AB_018879_T.1;AB_019932_T.1;AB_020990_T.1;AB_023861_T.1;AB_026083_T.1;AB_027989_T.1;AB_030299_T.1
1	4	68	Damaged	0.404167499	3.85E-42	1040	10	AB_001200_T.1;AB_002173_T.1;AB_006502_T.1;AB_008432_T.1;AB_009915_T.1;AB_012072_T.1;AB_018879_T.1;AB_019932_T.1;AB_020990_T.1;AB_025537_T.1
1	4	68	Healthy	0.291917611	6.27E-24	1145	12	AB_001200_T.1;AB_001348_T.1;AB_002173_T.1;AB_006502_T.1;AB_008432_T.1;AB_009915_T.1;AB_012072_T.1;AB_018879_T.1;AB_019932_T.1;AB_020990_T.1;AB_025537_T.1;AB_029311_T.1
1	4	69	Damaged	0.221065101	2.60E-17	1432	13	AB_003318_T.1;AB_006046_T.1;AB_008283_T.1;AB_009915_T.1;AB_012072_T.1;AB_012375_T.1;AB_012558_T.1;AB_014039_T.1;AB_014677_T.1;AB_016560_T.1;AB_024146_T.1;AB_025391_T.1;AB_034731_T.1
1	4	69	Healthy	0.122402363	3.23E-08	2027	20	AB_001348_T.1;AB_003318_T.1;AB_006046_T.1;AB_008283_T.1;AB_009915_T.1;AB_012072_T.1;AB_012375_T.1;AB_012558_T.1;AB_013147_T.1;AB_014039_T.1;AB_014677_T.1;AB_016560_T.1;AB_024146_T.1;AB_025391_T.1;AB_025537_T.1;AB_029311_T.1;AB_030299_T.1;AB_034731_T.1;AB_040042_T.1;AB_045738_T.1
1	4	70	Damaged	0.123999453	0.001080649	692	15	AB_000152_T.1;AB_002267_T.1;AB_006046_T.1;AB_006350_T.1;AB_009315_T.1;AB_012558_T.1;AB_014677_T.1;AB_016186_T.1;AB_018879_T.1;AB_019932_T.1;AB_025391_T.1;AB_025537_T.1;AB_026228_T.1;AB_030299_T.1;AB_032389_T.1
1	4	70	Healthy	0.122225429	0.00101519	720	18	AB_000152_T.1;AB_002267_T.1;AB_006046_T.1;AB_006350_T.1;AB_009315_T.1;AB_012558_T.1;AB_013147_T.1;AB_014677_T.1;AB_016186_T.1;AB_018879_T.1;AB_019932_T.1;AB_024146_T.1;AB_025391_T.1;AB_025537_T.1;AB_026228_T.1;AB_030299_T.1;AB_032389_T.1;AB_040042_T.1
1	4	71	Damaged	0.217268815	4.22E-17	1464	15	AB_001200_T.1;AB_002268_T.1;AB_006350_T.1;AB_008283_T.1;AB_009915_T.1;AB_012072_T.1;AB_012558_T.1;AB_016560_T.1;AB_017502_T.1;AB_019932_T.1;AB_024146_T.1;AB_025391_T.1;AB_025537_T.1;AB_027989_T.1;AB_034731_T.1
1	4	72	Damaged	0.100109057	6.05E-06	2035	17	AB_002267_T.1;AB_005592_T.1;AB_006046_T.1;AB_006502_T.1;AB_009305_T.1;AB_012072_T.1;AB_012558_T.1;AB_014560_T.1;AB_016186_T.1;AB_016560_T.1;AB_018879_T.1;AB_019932_T.1;AB_024146_T.1;AB_025391_T.1;AB_027027_T.1;AB_030299_T.1;AB_034731_T.1
1	4	72	Healthy	0.061908723	0.002341759	2414	25	AB_000152_T.1;AB_001348_T.1;AB_002267_T.1;AB_005592_T.1;AB_006046_T.1;AB_006502_T.1;AB_007869_T.1;AB_009305_T.1;AB_012072_T.1;AB_012375_T.1;AB_012558_T.1;AB_014560_T.1;AB_016186_T.1;AB_016560_T.1;AB_016716_T.1;AB_017502_T.1;AB_018879_T.1;AB_019932_T.1;AB_024146_T.1;AB_025391_T.1;AB_027027_T.1;AB_030299_T.1;AB_034731_T.1;AB_040042_T.1;AB_045738_T.1
1	4	74	Damaged	-0.514874564	4.46E-62	900	20	AB_002267_T.1;AB_006502_T.1;AB_008283_T.1;AB_009305_T.1;AB_009315_T.1;AB_012558_T.1;AB_014560_T.1;AB_014677_T.1;AB_016186_T.1;AB_016560_T.1;AB_017502_T.1;AB_019932_T.1;AB_024146_T.1;AB_025391_T.1;AB_026228_T.1;AB_027989_T.1;AB_030299_T.1;AB_032389_T.1;AB_034731_T.1;AB_041958_T.1
1	4	74	Healthy	-0.412639428	3.63E-43	1019	26	AB_002267_T.1;AB_005592_T.1;AB_006502_T.1;AB_007869_T.1;AB_008283_T.1;AB_009305_T.1;AB_009315_T.1;AB_012558_T.1;AB_014560_T.1;AB_014677_T.1;AB_016186_T.1;AB_016560_T.1;AB_016716_T.1;AB_017502_T.1;AB_019932_T.1;AB_024146_T.1;AB_025391_T.1;AB_026228_T.1;AB_027027_T.1;AB_027989_T.1;AB_030299_T.1;AB_032389_T.1;AB_034731_T.1;AB_040042_T.1;AB_041958_T.1;AB_045738_T.1
1	4	75	Healthy	0.116742935	0.000616328	857	23	AB_000152_T.1;AB_002268_T.1;AB_003318_T.1;AB_005201_T.1;AB_005592_T.1;AB_006502_T.1;AB_007869_T.1;AB_008283_T.1;AB_009305_T.1;AB_009315_T.1;AB_014039_T.1;AB_014560_T.1;AB_016186_T.1;AB_016560_T.1;AB_016716_T.1;AB_019932_T.1;AB_026228_T.1;AB_027027_T.1;AB_029311_T.1;AB_032389_T.1;AB_034731_T.1;AB_041958_T.1;AB_045738_T.1
1	4	76	Damaged	-0.221233315	9.82E-06	392	15	AB_002173_T.1;AB_002267_T.1;AB_009305_T.1;AB_009315_T.1;AB_009915_T.1;AB_012558_T.1;AB_014560_T.1;AB_014677_T.1;AB_016186_T.1;AB_017502_T.1;AB_020990_T.1;AB_025391_T.1;AB_027989_T.1;AB_030299_T.1;AB_032389_T.1
1	4	76	Healthy	-0.265532903	6.78E-09	462	21	AB_001348_T.1;AB_002173_T.1;AB_002267_T.1;AB_005592_T.1;AB_009305_T.1;AB_009315_T.1;AB_009915_T.1;AB_012558_T.1;AB_013147_T.1;AB_014560_T.1;AB_014677_T.1;AB_016186_T.1;AB_017502_T.1;AB_020990_T.1;AB_025391_T.1;AB_025537_T.1;AB_027027_T.1;AB_027989_T.1;AB_030299_T.1;AB_032389_T.1;AB_045738_T.1
1	4	77	Damaged	-0.236946261	3.07E-26	1946	22	AB_000152_T.1;AB_002173_T.1;AB_002267_T.1;AB_002268_T.1;AB_005592_T.1;AB_006046_T.1;AB_006350_T.1;AB_006502_T.1;AB_009305_T.1;AB_009915_T.1;AB_012072_T.1;AB_012558_T.1;AB_013515_T.1;AB_014560_T.1;AB_014677_T.1;AB_025391_T.1;AB_025537_T.1;AB_026228_T.1;AB_027027_T.1;AB_031588_T.1;AB_032389_T.1;AB_041958_T.1
1	4	77	Healthy	-0.133586244	3.47E-10	2190	32	AB_000152_T.1;AB_001200_T.1;AB_001348_T.1;AB_002173_T.1;AB_002267_T.1;AB_002268_T.1;AB_005201_T.1;AB_005592_T.1;AB_006046_T.1;AB_006350_T.1;AB_006502_T.1;AB_007869_T.1;AB_009305_T.1;AB_009915_T.1;AB_012072_T.1;AB_012558_T.1;AB_013515_T.1;AB_014560_T.1;AB_014677_T.1;AB_016716_T.1;AB_024092_T.1;AB_024146_T.1;AB_025391_T.1;AB_025537_T.1;AB_026228_T.1;AB_027027_T.1;AB_027989_T.1;AB_029311_T.1;AB_0315…
1	4	78	Damaged	-0.232908541	1.38E-07	500	13	AB_002183_T.1;AB_002267_T.1;AB_002268_T.1;AB_006046_T.1;AB_009305_T.1;AB_009315_T.1;AB_012558_T.1;AB_020990_T.1;AB_025391_T.1;AB_026228_T.1;AB_031588_T.1;AB_032389_T.1;AB_041958_T.1
1	4	79	Damaged	0.151317284	5.71E-12	2050	22	AB_000152_T.1;AB_002173_T.1;AB_002267_T.1;AB_003318_T.1;AB_005592_T.1;AB_006046_T.1;AB_006350_T.1;AB_009915_T.1;AB_012375_T.1;AB_013515_T.1;AB_014039_T.1;AB_016560_T.1;AB_019932_T.1;AB_023861_T.1;AB_025537_T.1;AB_026083_T.1;AB_026228_T.1;AB_027027_T.1;AB_030299_T.1;AB_032389_T.1;AB_034731_T.1;AB_041958_T.1
1	4	79	Healthy	0.115194204	1.06E-07	2118	30	AB_000152_T.1;AB_001348_T.1;AB_002173_T.1;AB_002267_T.1;AB_003318_T.1;AB_005201_T.1;AB_005592_T.1;AB_006046_T.1;AB_006350_T.1;AB_007869_T.1;AB_009915_T.1;AB_012375_T.1;AB_013515_T.1;AB_014039_T.1;AB_014560_T.1;AB_016560_T.1;AB_016716_T.1;AB_017502_T.1;AB_019932_T.1;AB_023861_T.1;AB_024092_T.1;AB_025537_T.1;AB_026083_T.1;AB_026228_T.1;AB_027027_T.1;AB_030299_T.1;AB_032389_T.1;AB_034731_T.1;AB_0389…
1	4	80	Damaged	-0.27077596	2.49E-18	1004	14	AB_002173_T.1;AB_002183_T.1;AB_002267_T.1;AB_002268_T.1;AB_003318_T.1;AB_006502_T.1;AB_009315_T.1;AB_009915_T.1;AB_016560_T.1;AB_020990_T.1;AB_025537_T.1;AB_031588_T.1;AB_034731_T.1;AB_041958_T.1
1	4	80	Healthy	-0.200125644	4.94E-14	1391	20	AB_001348_T.1;AB_002173_T.1;AB_002183_T.1;AB_002267_T.1;AB_002268_T.1;AB_003318_T.1;AB_005201_T.1;AB_006502_T.1;AB_008834_T.1;AB_009315_T.1;AB_009915_T.1;AB_014560_T.1;AB_016560_T.1;AB_020990_T.1;AB_025537_T.1;AB_026228_T.1;AB_031588_T.1;AB_032389_T.1;AB_034731_T.1;AB_041958_T.1
1	4	81	Damaged	-0.116277843	3.49E-11	3226	16	AB_001200_T.1;AB_002173_T.1;AB_005592_T.1;AB_008283_T.1;AB_009915_T.1;AB_012072_T.1;AB_012375_T.1;AB_013515_T.1;AB_016560_T.1;AB_023861_T.1;AB_025537_T.1;AB_026083_T.1;AB_027027_T.1;AB_027989_T.1;AB_031588_T.1;AB_034731_T.1
1	4	81	Healthy	-0.049007709	0.007678664	2958	22	AB_001200_T.1;AB_002173_T.1;AB_002268_T.1;AB_005201_T.1;AB_005592_T.1;AB_007869_T.1;AB_008283_T.1;AB_009915_T.1;AB_012072_T.1;AB_012375_T.1;AB_013515_T.1;AB_016560_T.1;AB_016716_T.1;AB_023861_T.1;AB_024092_T.1;AB_025537_T.1;AB_026083_T.1;AB_027027_T.1;AB_027989_T.1;AB_031588_T.1;AB_034731_T.1;AB_038988_T.1
1	4	82	Damaged	0.092642862	0.023708624	596	15	AB_000152_T.1;AB_002173_T.1;AB_002183_T.1;AB_003318_T.1;AB_006350_T.1;AB_008283_T.1;AB_009315_T.1;AB_009915_T.1;AB_014039_T.1;AB_014677_T.1;AB_019932_T.1;AB_020990_T.1;AB_025537_T.1;AB_027989_T.1;AB_031588_T.1
1	4	83	Damaged	0.572118585	4.63E-109	1244	14	AB_003318_T.1;AB_005592_T.1;AB_008283_T.1;AB_009915_T.1;AB_012072_T.1;AB_012558_T.1;AB_014039_T.1;AB_019932_T.1;AB_023861_T.1;AB_024146_T.1;AB_025391_T.1;AB_026083_T.1;AB_027027_T.1;AB_027989_T.1
1	4	83	Healthy	0.240967404	1.12E-21	1532	16	AB_003318_T.1;AB_005592_T.1;AB_008283_T.1;AB_009915_T.1;AB_012072_T.1;AB_012558_T.1;AB_013147_T.1;AB_014039_T.1;AB_019932_T.1;AB_023861_T.1;AB_024146_T.1;AB_025391_T.1;AB_026083_T.1;AB_027027_T.1;AB_027989_T.1;AB_038988_T.1
1	4	84	Damaged	-0.066264699	0.000400269	2850	12	AB_001200_T.1;AB_002267_T.1;AB_008283_T.1;AB_012072_T.1;AB_012558_T.1;AB_013515_T.1;AB_019932_T.1;AB_025391_T.1;AB_025537_T.1;AB_026228_T.1;AB_031588_T.1;AB_032389_T.1
1	4	84	Healthy	-0.06502632	6.43E-05	3772	20	AB_001200_T.1;AB_001348_T.1;AB_002267_T.1;AB_006350_T.1;AB_007869_T.1;AB_008283_T.1;AB_009915_T.1;AB_012072_T.1;AB_012558_T.1;AB_013147_T.1;AB_013515_T.1;AB_016716_T.1;AB_019932_T.1;AB_024092_T.1;AB_025391_T.1;AB_025537_T.1;AB_026228_T.1;AB_031588_T.1;AB_032389_T.1;AB_040042_T.1
1	4	85	Healthy	-0.143149612	1.24E-05	925	26	AB_001200_T.1;AB_002183_T.1;AB_002267_T.1;AB_002268_T.1;AB_003318_T.1;AB_008283_T.1;AB_008834_T.1;AB_009915_T.1;AB_012558_T.1;AB_013515_T.1;AB_014039_T.1;AB_014560_T.1;AB_014677_T.1;AB_017502_T.1;AB_019932_T.1;AB_020990_T.1;AB_024092_T.1;AB_024146_T.1;AB_025391_T.1;AB_025537_T.1;AB_026228_T.1;AB_029311_T.1;AB_030299_T.1;AB_031588_T.1;AB_032389_T.1;AB_040042_T.1
1	4	86	Damaged	-0.197598309	7.28E-18	1864	17	AB_002183_T.1;AB_002267_T.1;AB_002268_T.1;AB_003318_T.1;AB_008283_T.1;AB_012072_T.1;AB_012558_T.1;AB_014039_T.1;AB_014560_T.1;AB_014677_T.1;AB_019932_T.1;AB_023861_T.1;AB_025391_T.1;AB_026083_T.1;AB_026228_T.1;AB_031588_T.1;AB_032389_T.1
1	4	86	Healthy	-0.083684886	0.000247152	1914	21	AB_002183_T.1;AB_002267_T.1;AB_002268_T.1;AB_003318_T.1;AB_006502_T.1;AB_008283_T.1;AB_008834_T.1;AB_012072_T.1;AB_012558_T.1;AB_014039_T.1;AB_014560_T.1;AB_014677_T.1;AB_019932_T.1;AB_023861_T.1;AB_025391_T.1;AB_026083_T.1;AB_026228_T.1;AB_029311_T.1;AB_031588_T.1;AB_032389_T.1;AB_038988_T.1
1	4	87	Damaged	0.159595356	0.000660428	452	9	AB_001200_T.1;AB_002268_T.1;AB_003318_T.1;AB_012558_T.1;AB_014560_T.1;AB_017502_T.1;AB_019932_T.1;AB_023861_T.1;AB_026083_T.1
1	4	87	Healthy	0.261419233	4.03E-13	746	16	AB_001200_T.1;AB_002267_T.1;AB_002268_T.1;AB_003318_T.1;AB_005201_T.1;AB_006502_T.1;AB_012072_T.1;AB_012558_T.1;AB_014560_T.1;AB_017502_T.1;AB_019932_T.1;AB_023861_T.1;AB_026083_T.1;AB_029311_T.1;AB_038988_T.1;AB_040042_T.1
1	4	88	Damaged	-0.420582124	1.85E-20	444	7	AB_001200_T.1;AB_002267_T.1;AB_012558_T.1;AB_014560_T.1;AB_014677_T.1;AB_019932_T.1;AB_025391_T.1
1	4	88	Healthy	-0.194708022	1.64E-05	483	14	AB_000152_T.1;AB_001200_T.1;AB_001348_T.1;AB_002267_T.1;AB_005201_T.1;AB_008283_T.1;AB_009315_T.1;AB_012558_T.1;AB_014560_T.1;AB_014677_T.1;AB_019932_T.1;AB_025391_T.1;AB_029311_T.1;AB_040042_T.1
1	4	89	Damaged	0.439234452	3.18E-18	356	7	AB_002267_T.1;AB_012375_T.1;AB_012558_T.1;AB_014677_T.1;AB_025391_T.1;AB_025537_T.1;AB_030299_T.1
1	4	89	Healthy	0.218477749	6.13E-07	511	15	AB_001348_T.1;AB_002267_T.1;AB_005201_T.1;AB_005592_T.1;AB_008283_T.1;AB_009315_T.1;AB_012375_T.1;AB_012558_T.1;AB_014677_T.1;AB_019932_T.1;AB_025391_T.1;AB_025537_T.1;AB_027027_T.1;AB_029311_T.1;AB_030299_T.1
1	4	90	Damaged	-0.781981312	1.22E-27	128	4	AB_002267_T.1;AB_006502_T.1;AB_012375_T.1;AB_014677_T.1
1	4	90	Healthy	-0.337899226	5.81E-06	172	9	AB_002267_T.1;AB_005592_T.1;AB_006502_T.1;AB_007869_T.1;AB_012375_T.1;AB_014677_T.1;AB_016716_T.1;AB_027027_T.1;AB_029311_T.1
1	4	91	Damaged	-0.217383694	9.78E-18	1522	8	AB_003318_T.1;AB_006350_T.1;AB_006502_T.1;AB_012072_T.1;AB_013515_T.1;AB_014039_T.1;AB_025537_T.1;AB_031588_T.1
1	4	91	Healthy	-0.213288806	8.76E-22	1978	16	AB_001348_T.1;AB_003318_T.1;AB_005201_T.1;AB_006350_T.1;AB_006502_T.1;AB_012072_T.1;AB_012558_T.1;AB_013515_T.1;AB_014039_T.1;AB_014677_T.1;AB_020990_T.1;AB_024092_T.1;AB_025391_T.1;AB_025537_T.1;AB_029311_T.1;AB_031588_T.1
1	4	92	Damaged	0.064678096	0.025300654	1196	8	AB_000152_T.1;AB_002183_T.1;AB_009315_T.1;AB_012072_T.1;AB_012375_T.1;AB_025537_T.1;AB_030299_T.1;AB_031588_T.1
1	4	93	Damaged	0.277660978	4.20E-45	2478	16	AB_001200_T.1;AB_005592_T.1;AB_006350_T.1;AB_006502_T.1;AB_009315_T.1;AB_012072_T.1;AB_012375_T.1;AB_013515_T.1;AB_019932_T.1;AB_023861_T.1;AB_024146_T.1;AB_025537_T.1;AB_026083_T.1;AB_027027_T.1;AB_030299_T.1;AB_031588_T.1
1	4	93	Healthy	0.231853661	7.67E-29	2250	23	AB_001200_T.1;AB_001348_T.1;AB_002183_T.1;AB_002267_T.1;AB_005592_T.1;AB_006350_T.1;AB_006502_T.1;AB_008834_T.1;AB_009315_T.1;AB_012072_T.1;AB_012375_T.1;AB_013515_T.1;AB_019932_T.1;AB_023861_T.1;AB_024092_T.1;AB_024146_T.1;AB_025537_T.1;AB_026083_T.1;AB_027027_T.1;AB_030299_T.1;AB_031588_T.1;AB_038988_T.1;AB_040042_T.1
1	4	94	Damaged	0.135072236	0.012410697	342	10	AB_002183_T.1;AB_005592_T.1;AB_006502_T.1;AB_008283_T.1;AB_014039_T.1;AB_019932_T.1;AB_024146_T.1;AB_025537_T.1;AB_027027_T.1;AB_031588_T.1
1	4	94	Healthy	0.177970059	0.000152683	448	21	AB_001348_T.1;AB_002183_T.1;AB_005201_T.1;AB_005592_T.1;AB_006502_T.1;AB_007869_T.1;AB_008283_T.1;AB_008834_T.1;AB_012375_T.1;AB_013147_T.1;AB_014039_T.1;AB_016716_T.1;AB_019932_T.1;AB_023861_T.1;AB_024146_T.1;AB_025537_T.1;AB_026083_T.1;AB_027027_T.1;AB_031588_T.1;AB_038988_T.1;AB_040042_T.1
1	4	95	Damaged	0.226749824	1.61E-12	948	16	AB_000152_T.1;AB_002183_T.1;AB_003318_T.1;AB_008283_T.1;AB_012375_T.1;AB_013515_T.1;AB_014039_T.1;AB_014560_T.1;AB_014677_T.1;AB_017502_T.1;AB_019932_T.1;AB_020990_T.1;AB_023861_T.1;AB_025537_T.1;AB_026083_T.1;AB_030299_T.1
1	4	95	Healthy	0.203868932	1.68E-09	858	19	AB_000152_T.1;AB_002183_T.1;AB_003318_T.1;AB_008283_T.1;AB_008834_T.1;AB_012375_T.1;AB_013515_T.1;AB_014039_T.1;AB_014560_T.1;AB_014677_T.1;AB_017502_T.1;AB_019932_T.1;AB_020990_T.1;AB_023861_T.1;AB_024092_T.1;AB_025537_T.1;AB_026083_T.1;AB_030299_T.1;AB_038988_T.1
1	4	96	Damaged	-0.774855122	4.19E-70	344	13	AB_000152_T.1;AB_001200_T.1;AB_006502_T.1;AB_008283_T.1;AB_009315_T.1;AB_014560_T.1;AB_014677_T.1;AB_017502_T.1;AB_020990_T.1;AB_024146_T.1;AB_025537_T.1;AB_030299_T.1;AB_031588_T.1
1	4	96	Healthy	-0.59914596	7.35E-43	426	14	AB_000152_T.1;AB_001200_T.1;AB_006502_T.1;AB_008283_T.1;AB_009315_T.1;AB_013147_T.1;AB_014560_T.1;AB_014677_T.1;AB_017502_T.1;AB_020990_T.1;AB_024146_T.1;AB_025537_T.1;AB_030299_T.1;AB_031588_T.1
1	4	97	Damaged	-0.512689216	2.10E-64	944	17	AB_001200_T.1;AB_002183_T.1;AB_003318_T.1;AB_005592_T.1;AB_006502_T.1;AB_008283_T.1;AB_009315_T.1;AB_012558_T.1;AB_014039_T.1;AB_014560_T.1;AB_014677_T.1;AB_023861_T.1;AB_024146_T.1;AB_025391_T.1;AB_025537_T.1;AB_026083_T.1;AB_027027_T.1
1	4	97	Healthy	-0.374574229	4.65E-35	1012	22	AB_001200_T.1;AB_002183_T.1;AB_003318_T.1;AB_005592_T.1;AB_006502_T.1;AB_007869_T.1;AB_008283_T.1;AB_008834_T.1;AB_009315_T.1;AB_012558_T.1;AB_013147_T.1;AB_014039_T.1;AB_014560_T.1;AB_014677_T.1;AB_016716_T.1;AB_023861_T.1;AB_024146_T.1;AB_025391_T.1;AB_025537_T.1;AB_026083_T.1;AB_027027_T.1;AB_038988_T.1
1	4	98	Damaged	0.291534302	8.67E-15	680	16	AB_000152_T.1;AB_002267_T.1;AB_003318_T.1;AB_005592_T.1;AB_006502_T.1;AB_012558_T.1;AB_014039_T.1;AB_014560_T.1;AB_014677_T.1;AB_017502_T.1;AB_020990_T.1;AB_023861_T.1;AB_024146_T.1;AB_025391_T.1;AB_025537_T.1;AB_027027_T.1
1	4	98	Healthy	0.249347299	4.28E-14	891	22	AB_000152_T.1;AB_001348_T.1;AB_002267_T.1;AB_003318_T.1;AB_005592_T.1;AB_006502_T.1;AB_007869_T.1;AB_012558_T.1;AB_013147_T.1;AB_013515_T.1;AB_014039_T.1;AB_014560_T.1;AB_014677_T.1;AB_016716_T.1;AB_017502_T.1;AB_020990_T.1;AB_023861_T.1;AB_024092_T.1;AB_024146_T.1;AB_025391_T.1;AB_025537_T.1;AB_027027_T.1
1	4	99	Damaged	-0.331834234	2.34E-12	424	10	AB_001200_T.1;AB_002267_T.1;AB_009315_T.1;AB_012558_T.1;AB_014039_T.1;AB_014560_T.1;AB_017502_T.1;AB_020990_T.1;AB_024146_T.1;AB_025391_T.1
1	4	99	Healthy	-0.215705823	1.02E-06	504	13	AB_001200_T.1;AB_001348_T.1;AB_002267_T.1;AB_009315_T.1;AB_012558_T.1;AB_013147_T.1;AB_014039_T.1;AB_014560_T.1;AB_017502_T.1;AB_020990_T.1;AB_024146_T.1;AB_025391_T.1;AB_031588_T.1
1	4	100	Damaged	-0.105364889	0.002458661	824	11	AB_000152_T.1;AB_001200_T.1;AB_002267_T.1;AB_003318_T.1;AB_005592_T.1;AB_009315_T.1;AB_012558_T.1;AB_014560_T.1;AB_017502_T.1;AB_025391_T.1;AB_027027_T.1
1	4	101	Damaged	-0.125563754	0.011958361	400	9	AB_001200_T.1;AB_002267_T.1;AB_005592_T.1;AB_006350_T.1;AB_014560_T.1;AB_017502_T.1;AB_020990_T.1;AB_027027_T.1;AB_030299_T.1
1	4	103	Healthy	-0.43866321	0.000455085	60	4	AB_001200_T.1;AB_005201_T.1;AB_014560_T.1;AB_020990_T.1
1	4	104	Damaged	0.392491226	2.91E-10	240	8	AB_000152_T.1;AB_006350_T.1;AB_008283_T.1;AB_009315_T.1;AB_013515_T.1;AB_014039_T.1;AB_025537_T.1;AB_030299_T.1
1	4	104	Healthy	0.294395432	4.62E-06	234	9	AB_000152_T.1;AB_006350_T.1;AB_008283_T.1;AB_009315_T.1;AB_013515_T.1;AB_014039_T.1;AB_024092_T.1;AB_025537_T.1;AB_030299_T.1
1	4	105	Damaged	-0.513018518	3.11E-28	400	10	AB_003318_T.1;AB_005592_T.1;AB_006350_T.1;AB_008283_T.1;AB_013515_T.1;AB_014039_T.1;AB_025537_T.1;AB_027027_T.1;AB_030299_T.1;AB_031588_T.1
1	4	105	Healthy	-0.402605606	1.45E-17	414	11	AB_003318_T.1;AB_005592_T.1;AB_006350_T.1;AB_008283_T.1;AB_013515_T.1;AB_014039_T.1;AB_024092_T.1;AB_025537_T.1;AB_027027_T.1;AB_030299_T.1;AB_031588_T.1
1	4	106	Damaged	0.27455511	5.29E-11	552	11	AB_001200_T.1;AB_002183_T.1;AB_003318_T.1;AB_006502_T.1;AB_008283_T.1;AB_013515_T.1;AB_014039_T.1;AB_023861_T.1;AB_025537_T.1;AB_026083_T.1;AB_031588_T.1
1	4	106	Healthy	0.258733033	6.56E-11	618	17	AB_001200_T.1;AB_002183_T.1;AB_003318_T.1;AB_006350_T.1;AB_006502_T.1;AB_007869_T.1;AB_008283_T.1;AB_008834_T.1;AB_013515_T.1;AB_014039_T.1;AB_016716_T.1;AB_023861_T.1;AB_024092_T.1;AB_025537_T.1;AB_026083_T.1;AB_031588_T.1;AB_038988_T.1
1	4	107	Damaged	-0.310637329	1.82E-12	492	13	AB_000152_T.1;AB_001200_T.1;AB_003318_T.1;AB_006350_T.1;AB_008283_T.1;AB_012558_T.1;AB_014039_T.1;AB_020990_T.1;AB_023861_T.1;AB_025391_T.1;AB_026083_T.1;AB_030299_T.1;AB_031588_T.1
1	4	107	Healthy	-0.240571749	2.48E-07	449	14	AB_000152_T.1;AB_001200_T.1;AB_003318_T.1;AB_006350_T.1;AB_008283_T.1;AB_012558_T.1;AB_014039_T.1;AB_020990_T.1;AB_023861_T.1;AB_025391_T.1;AB_026083_T.1;AB_030299_T.1;AB_031588_T.1;AB_038988_T.1
1	4	108	Damaged	-0.403510865	1.05E-21	518	12	AB_000152_T.1;AB_001200_T.1;AB_002183_T.1;AB_002267_T.1;AB_006502_T.1;AB_008283_T.1;AB_009315_T.1;AB_012558_T.1;AB_023861_T.1;AB_025391_T.1;AB_026083_T.1;AB_030299_T.1
1	4	108	Healthy	-0.191284322	1.21E-05	516	14	AB_000152_T.1;AB_001200_T.1;AB_002183_T.1;AB_002267_T.1;AB_006502_T.1;AB_008283_T.1;AB_008834_T.1;AB_009315_T.1;AB_012558_T.1;AB_023861_T.1;AB_025391_T.1;AB_026083_T.1;AB_030299_T.1;AB_038988_T.1
1	4	109	Damaged	0.237555135	2.66E-06	382	11	AB_001200_T.1;AB_002267_T.1;AB_005592_T.1;AB_006502_T.1;AB_008283_T.1;AB_009315_T.1;AB_012558_T.1;AB_023861_T.1;AB_025391_T.1;AB_027027_T.1;AB_030299_T.1
1	4	109	Healthy	0.113738467	0.030497906	362	13	AB_001200_T.1;AB_002267_T.1;AB_005592_T.1;AB_006502_T.1;AB_007869_T.1;AB_008283_T.1;AB_009315_T.1;AB_012558_T.1;AB_016716_T.1;AB_023861_T.1;AB_025391_T.1;AB_027027_T.1;AB_030299_T.1
1	4	110	Damaged	0.796034389	8.03E-75	336	6	AB_000152_T.1;AB_005592_T.1;AB_008283_T.1;AB_012558_T.1;AB_025391_T.1;AB_027027_T.1
1	4	110	Healthy	0.456790706	3.07E-19	346	10	AB_000152_T.1;AB_005201_T.1;AB_005592_T.1;AB_007869_T.1;AB_008283_T.1;AB_012558_T.1;AB_016716_T.1;AB_025391_T.1;AB_027027_T.1;AB_030299_T.1
1	4	112	Damaged	0.217518006	2.25E-06	464	5	AB_005592_T.1;AB_009315_T.1;AB_012558_T.1;AB_025391_T.1;AB_027027_T.1
1	4	112	Healthy	0.121037161	0.004125349	560	9	AB_005201_T.1;AB_005592_T.1;AB_006502_T.1;AB_007869_T.1;AB_009315_T.1;AB_012558_T.1;AB_016716_T.1;AB_025391_T.1;AB_027027_T.1
1	4	113	Damaged	0.234032821	5.15E-11	768	8	AB_000152_T.1;AB_002267_T.1;AB_005592_T.1;AB_009315_T.1;AB_012558_T.1;AB_020990_T.1;AB_025391_T.1;AB_027027_T.1
1	4	114	Damaged	0.40703425	2.15E-17	400	9	AB_002267_T.1;AB_005592_T.1;AB_012558_T.1;AB_013515_T.1;AB_020990_T.1;AB_025391_T.1;AB_025537_T.1;AB_027027_T.1;AB_030299_T.1
1	4	114	Healthy	0.295888163	5.96E-11	470	15	AB_000152_T.1;AB_002267_T.1;AB_005201_T.1;AB_005592_T.1;AB_007869_T.1;AB_009315_T.1;AB_012558_T.1;AB_013515_T.1;AB_016716_T.1;AB_020990_T.1;AB_024092_T.1;AB_025391_T.1;AB_025537_T.1;AB_027027_T.1;AB_030299_T.1
1	4	117	Damaged	0.745161541	1.26E-05	26	5	AB_002183_T.1;AB_006502_T.1;AB_023861_T.1;AB_030299_T.1;AB_031588_T.1
1	4	117	Healthy	0.404072935	0.002443891	54	8	AB_002183_T.1;AB_005201_T.1;AB_006502_T.1;AB_008834_T.1;AB_020990_T.1;AB_023861_T.1;AB_030299_T.1;AB_031588_T.1
1	4	118	Damaged	-0.24577761	5.79E-05	262	8	AB_000152_T.1;AB_006502_T.1;AB_009315_T.1;AB_013515_T.1;AB_023861_T.1;AB_025537_T.1;AB_026083_T.1;AB_031588_T.1
1	4	118	Healthy	-0.213869889	0.000155579	308	10	AB_000152_T.1;AB_006502_T.1;AB_009315_T.1;AB_013515_T.1;AB_023861_T.1;AB_024092_T.1;AB_025537_T.1;AB_026083_T.1;AB_031588_T.1;AB_038988_T.1
1	4	119	Damaged	0.314113999	2.87E-12	472	8	AB_000152_T.1;AB_002183_T.1;AB_005592_T.1;AB_009315_T.1;AB_013515_T.1;AB_025537_T.1;AB_027027_T.1;AB_031588_T.1
1	4	119	Healthy	0.262948796	9.80E-10	524	10	AB_000152_T.1;AB_002183_T.1;AB_005592_T.1;AB_008834_T.1;AB_009315_T.1;AB_013515_T.1;AB_024092_T.1;AB_025537_T.1;AB_027027_T.1;AB_031588_T.1
1	4	120	Damaged	-0.397539622	4.13E-18	440	8	AB_000152_T.1;AB_002183_T.1;AB_005592_T.1;AB_009315_T.1;AB_023861_T.1;AB_026083_T.1;AB_027027_T.1;AB_031588_T.1
1	4	120	Healthy	-0.172075744	0.000110191	500	15	AB_000152_T.1;AB_002183_T.1;AB_005592_T.1;AB_007869_T.1;AB_008834_T.1;AB_009315_T.1;AB_013515_T.1;AB_016716_T.1;AB_023861_T.1;AB_024092_T.1;AB_025537_T.1;AB_026083_T.1;AB_027027_T.1;AB_031588_T.1;AB_038988_T.1
1	4	121	Damaged	-0.340005333	2.70E-20	696	9	AB_002183_T.1;AB_005592_T.1;AB_013515_T.1;AB_020990_T.1;AB_023861_T.1;AB_025537_T.1;AB_026083_T.1;AB_027027_T.1;AB_031588_T.1
1	4	121	Healthy	-0.220179263	5.33E-09	688	14	AB_002183_T.1;AB_005592_T.1;AB_007869_T.1;AB_008834_T.1;AB_013515_T.1;AB_016716_T.1;AB_020990_T.1;AB_023861_T.1;AB_024092_T.1;AB_025537_T.1;AB_026083_T.1;AB_027027_T.1;AB_031588_T.1;AB_038988_T.1
1	4	122	Damaged	0.507092042	1.18E-18	264	6	AB_002183_T.1;AB_005592_T.1;AB_020990_T.1;AB_023861_T.1;AB_027027_T.1;AB_031588_T.1
1	4	122	Healthy	0.169876772	0.008359966	240	11	AB_002183_T.1;AB_005592_T.1;AB_007869_T.1;AB_008834_T.1;AB_016716_T.1;AB_020990_T.1;AB_023861_T.1;AB_026083_T.1;AB_027027_T.1;AB_031588_T.1;AB_038988_T.1
1	5	0	Damaged	-0.223367832	1.83E-70	6156	46	AB_001307_T.1;AB_002383_T.1;AB_003270_T.1;AB_003926_T.1;AB_004679_T.1;AB_004949_T.1;AB_005041_T.1;AB_006220_T.1;AB_006360_T.1;AB_006559_T.1;AB_007941_T.1;AB_008432_T.1;AB_009338_T.1;AB_009656_T.1;AB_010874_T.1;AB_011019_T.1;AB_012375_T.1;AB_012526_T.1;AB_012536_T.1;AB_012655_T.1;AB_013360_T.1;AB_014174_T.1;AB_014848_T.1;AB_014989_T.1;AB_015061_T.1;AB_016455_T.1;AB_020990_T.1;AB_022084_T.1;AB_0222…
1	5	0	Healthy	-0.187589766	7.37E-51	6283	59	AB_000540_T.1;AB_001307_T.1;AB_002383_T.1;AB_003089_T.1;AB_003270_T.1;AB_003926_T.1;AB_004679_T.1;AB_004949_T.1;AB_005041_T.1;AB_006220_T.1;AB_006360_T.1;AB_006559_T.1;AB_007941_T.1;AB_008432_T.1;AB_009299_T.1;AB_009338_T.1;AB_009656_T.1;AB_010874_T.1;AB_011019_T.1;AB_011616_T.1;AB_012375_T.1;AB_012526_T.1;AB_012536_T.1;AB_012655_T.1;AB_013360_T.1;AB_013460_T.1;AB_013471_T.1;AB_014174_T.1;AB_0148…
1	5	1	Damaged	0.16032897	4.16E-13	2021	35	AB_000540_T.1;AB_001307_T.1;AB_002383_T.1;AB_003270_T.1;AB_003926_T.1;AB_004679_T.1;AB_004949_T.1;AB_006360_T.1;AB_006559_T.1;AB_007941_T.1;AB_008432_T.1;AB_009338_T.1;AB_009656_T.1;AB_010874_T.1;AB_012375_T.1;AB_012526_T.1;AB_012536_T.1;AB_012655_T.1;AB_013360_T.1;AB_016455_T.1;AB_022250_T.1;AB_022780_T.1;AB_023350_T.1;AB_023801_T.1;AB_023856_T.1;AB_025537_T.1;AB_025710_T.1;AB_025826_T.1;AB_0276…
1	5	1	Healthy	0.133215944	5.94E-11	2395	47	AB_000540_T.1;AB_001307_T.1;AB_002383_T.1;AB_003089_T.1;AB_003270_T.1;AB_003926_T.1;AB_004679_T.1;AB_004949_T.1;AB_006360_T.1;AB_006559_T.1;AB_007941_T.1;AB_008432_T.1;AB_009338_T.1;AB_009656_T.1;AB_010874_T.1;AB_011019_T.1;AB_011616_T.1;AB_012375_T.1;AB_012526_T.1;AB_012536_T.1;AB_012655_T.1;AB_013360_T.1;AB_013460_T.1;AB_013471_T.1;AB_014989_T.1;AB_015224_T.1;AB_016455_T.1;AB_019588_T.1;AB_0209…
1	5	3	Damaged	-0.212817635	1.24E-11	993	28	AB_003270_T.1;AB_003926_T.1;AB_004679_T.1;AB_004949_T.1;AB_005041_T.1;AB_006220_T.1;AB_006360_T.1;AB_007941_T.1;AB_008432_T.1;AB_009338_T.1;AB_010874_T.1;AB_011019_T.1;AB_012375_T.1;AB_012526_T.1;AB_012655_T.1;AB_013360_T.1;AB_014848_T.1;AB_022084_T.1;AB_022250_T.1;AB_022780_T.1;AB_023350_T.1;AB_023801_T.1;AB_025710_T.1;AB_029933_T.1;AB_032931_T.1;AB_033851_T.1;AB_034670_T.1;AB_043233_T.1
1	5	3	Healthy	-0.104857536	4.35E-05	1514	46	AB_002383_T.1;AB_003089_T.1;AB_003270_T.1;AB_003926_T.1;AB_004679_T.1;AB_004949_T.1;AB_005041_T.1;AB_006220_T.1;AB_006360_T.1;AB_006559_T.1;AB_007941_T.1;AB_008432_T.1;AB_009299_T.1;AB_009338_T.1;AB_009656_T.1;AB_010874_T.1;AB_011019_T.1;AB_011616_T.1;AB_012375_T.1;AB_012526_T.1;AB_012655_T.1;AB_013360_T.1;AB_013460_T.1;AB_013471_T.1;AB_014848_T.1;AB_014989_T.1;AB_015224_T.1;AB_016455_T.1;AB_0195…
1	5	4	Damaged	0.071640878	0.006459504	1444	27	AB_001307_T.1;AB_002383_T.1;AB_003926_T.1;AB_005041_T.1;AB_006220_T.1;AB_006360_T.1;AB_006559_T.1;AB_007941_T.1;AB_009656_T.1;AB_011019_T.1;AB_012526_T.1;AB_013360_T.1;AB_014174_T.1;AB_014848_T.1;AB_014989_T.1;AB_015061_T.1;AB_016455_T.1;AB_020990_T.1;AB_022780_T.1;AB_023856_T.1;AB_025537_T.1;AB_025709_T.1;AB_025826_T.1;AB_028054_T.1;AB_030062_T.1;AB_032931_T.1;AB_043233_T.1
1	5	4	Healthy	0.072617195	0.006486139	1404	39	AB_001307_T.1;AB_002383_T.1;AB_003089_T.1;AB_003270_T.1;AB_003926_T.1;AB_005041_T.1;AB_006220_T.1;AB_006360_T.1;AB_006559_T.1;AB_007941_T.1;AB_009299_T.1;AB_009656_T.1;AB_010874_T.1;AB_011019_T.1;AB_012526_T.1;AB_013360_T.1;AB_013460_T.1;AB_013471_T.1;AB_014174_T.1;AB_014848_T.1;AB_014989_T.1;AB_015061_T.1;AB_016455_T.1;AB_019588_T.1;AB_020990_T.1;AB_021741_T.1;AB_022250_T.1;AB_022780_T.1;AB_0238…
1	5	5	Damaged	-0.085477059	0.00035626	1741	29	AB_000540_T.1;AB_001307_T.1;AB_002383_T.1;AB_003926_T.1;AB_004949_T.1;AB_006360_T.1;AB_006559_T.1;AB_007941_T.1;AB_009656_T.1;AB_010874_T.1;AB_011019_T.1;AB_012375_T.1;AB_012526_T.1;AB_014848_T.1;AB_014989_T.1;AB_016455_T.1;AB_020990_T.1;AB_022250_T.1;AB_023801_T.1;AB_025537_T.1;AB_025709_T.1;AB_025826_T.1;AB_027631_T.1;AB_028054_T.1;AB_032931_T.1;AB_033851_T.1;AB_034080_T.1;AB_043233_T.1;AB_0458…
1	5	6	Damaged	0.328549851	4.01E-26	981	19	AB_001307_T.1;AB_003270_T.1;AB_003926_T.1;AB_004949_T.1;AB_005041_T.1;AB_007941_T.1;AB_009338_T.1;AB_011019_T.1;AB_014848_T.1;AB_014989_T.1;AB_020990_T.1;AB_023801_T.1;AB_025537_T.1;AB_025826_T.1;AB_027631_T.1;AB_028054_T.1;AB_032931_T.1;AB_033851_T.1;AB_045830_T.1
1	5	6	Healthy	0.219001633	1.54E-11	928	28	AB_000540_T.1;AB_001307_T.1;AB_003270_T.1;AB_003926_T.1;AB_004679_T.1;AB_004949_T.1;AB_005041_T.1;AB_007941_T.1;AB_009299_T.1;AB_009338_T.1;AB_011019_T.1;AB_011616_T.1;AB_013460_T.1;AB_013471_T.1;AB_014848_T.1;AB_014989_T.1;AB_020990_T.1;AB_021741_T.1;AB_023801_T.1;AB_025537_T.1;AB_025826_T.1;AB_027631_T.1;AB_028054_T.1;AB_032931_T.1;AB_033851_T.1;AB_034080_T.1;AB_034422_T.1;AB_045830_T.1
1	5	7	Damaged	-0.167490841	5.96E-09	1192	19	AB_001307_T.1;AB_003270_T.1;AB_003926_T.1;AB_004679_T.1;AB_004949_T.1;AB_008432_T.1;AB_011019_T.1;AB_012536_T.1;AB_014989_T.1;AB_020990_T.1;AB_023350_T.1;AB_023801_T.1;AB_025537_T.1;AB_025709_T.1;AB_025826_T.1;AB_028054_T.1;AB_032931_T.1;AB_034670_T.1;AB_045830_T.1
1	5	7	Healthy	-0.14145675	7.80E-07	1210	28	AB_001307_T.1;AB_003089_T.1;AB_003270_T.1;AB_003926_T.1;AB_004679_T.1;AB_004949_T.1;AB_008432_T.1;AB_009299_T.1;AB_009338_T.1;AB_011019_T.1;AB_011616_T.1;AB_012536_T.1;AB_013460_T.1;AB_014989_T.1;AB_020990_T.1;AB_023350_T.1;AB_023801_T.1;AB_025282_T.1;AB_025537_T.1;AB_025709_T.1;AB_025826_T.1;AB_028054_T.1;AB_032931_T.1;AB_034080_T.1;AB_034422_T.1;AB_034670_T.1;AB_043233_T.1;AB_045830_T.1
1	5	9	Damaged	-0.108252461	0.001667151	841	23	AB_002383_T.1;AB_003926_T.1;AB_004679_T.1;AB_005041_T.1;AB_006360_T.1;AB_008432_T.1;AB_012375_T.1;AB_012655_T.1;AB_013360_T.1;AB_014848_T.1;AB_014989_T.1;AB_015061_T.1;AB_020990_T.1;AB_022084_T.1;AB_022780_T.1;AB_025709_T.1;AB_028054_T.1;AB_029933_T.1;AB_033851_T.1;AB_034080_T.1;AB_034670_T.1;AB_043233_T.1;AB_045830_T.1
1	5	10	Damaged	0.342356865	9.59E-24	812	15	AB_003926_T.1;AB_004949_T.1;AB_005041_T.1;AB_006559_T.1;AB_007941_T.1;AB_009656_T.1;AB_014848_T.1;AB_016455_T.1;AB_023801_T.1;AB_023856_T.1;AB_025709_T.1;AB_025710_T.1;AB_027631_T.1;AB_032931_T.1;AB_034080_T.1
1	5	10	Healthy	0.175027972	1.04E-06	769	21	AB_002383_T.1;AB_003926_T.1;AB_004949_T.1;AB_005041_T.1;AB_006559_T.1;AB_007941_T.1;AB_009299_T.1;AB_009656_T.1;AB_012526_T.1;AB_014848_T.1;AB_016455_T.1;AB_019588_T.1;AB_023801_T.1;AB_023856_T.1;AB_025282_T.1;AB_025709_T.1;AB_025710_T.1;AB_027631_T.1;AB_032931_T.1;AB_034080_T.1;AB_034422_T.1
1	5	11	Damaged	-0.214898048	4.84E-11	917	22	AB_001307_T.1;AB_002383_T.1;AB_003270_T.1;AB_004679_T.1;AB_007941_T.1;AB_010874_T.1;AB_011019_T.1;AB_012526_T.1;AB_012536_T.1;AB_014174_T.1;AB_014848_T.1;AB_022250_T.1;AB_023350_T.1;AB_023856_T.1;AB_025537_T.1;AB_025709_T.1;AB_025826_T.1;AB_028054_T.1;AB_030062_T.1;AB_033851_T.1;AB_034080_T.1;AB_045830_T.1
1	5	11	Healthy	-0.154437222	5.51E-06	858	29	AB_001307_T.1;AB_002383_T.1;AB_003270_T.1;AB_004679_T.1;AB_006559_T.1;AB_007941_T.1;AB_009656_T.1;AB_010874_T.1;AB_011019_T.1;AB_012526_T.1;AB_012536_T.1;AB_014174_T.1;AB_014848_T.1;AB_015224_T.1;AB_016455_T.1;AB_019588_T.1;AB_021741_T.1;AB_022250_T.1;AB_023350_T.1;AB_023856_T.1;AB_025537_T.1;AB_025709_T.1;AB_025826_T.1;AB_028054_T.1;AB_030062_T.1;AB_033851_T.1;AB_034080_T.1;AB_034422_T.1;AB_0458…
1	5	12	Healthy	0.060625396	0.021590979	1436	30	AB_000540_T.1;AB_003089_T.1;AB_003270_T.1;AB_003926_T.1;AB_004679_T.1;AB_005041_T.1;AB_006559_T.1;AB_007941_T.1;AB_009656_T.1;AB_010874_T.1;AB_012375_T.1;AB_012536_T.1;AB_012655_T.1;AB_014174_T.1;AB_014848_T.1;AB_015061_T.1;AB_016455_T.1;AB_019588_T.1;AB_021741_T.1;AB_022084_T.1;AB_022250_T.1;AB_022780_T.1;AB_023350_T.1;AB_025709_T.1;AB_025716_T.1;AB_029933_T.1;AB_030062_T.1;AB_032931_T.1;AB_0344…
1	5	13	Damaged	-0.212730147	1.27E-19	1776	32	AB_002383_T.1;AB_003926_T.1;AB_004679_T.1;AB_004949_T.1;AB_005041_T.1;AB_006220_T.1;AB_006559_T.1;AB_007941_T.1;AB_008432_T.1;AB_009338_T.1;AB_009656_T.1;AB_010874_T.1;AB_012375_T.1;AB_012536_T.1;AB_012655_T.1;AB_014174_T.1;AB_014848_T.1;AB_015061_T.1;AB_016455_T.1;AB_022250_T.1;AB_022780_T.1;AB_023350_T.1;AB_023856_T.1;AB_025710_T.1;AB_027631_T.1;AB_028054_T.1;AB_030062_T.1;AB_032931_T.1;AB_0340…
1	5	13	Healthy	-0.176416883	1.08E-13	1749	37	AB_002383_T.1;AB_003270_T.1;AB_003926_T.1;AB_004679_T.1;AB_004949_T.1;AB_005041_T.1;AB_006220_T.1;AB_006559_T.1;AB_007941_T.1;AB_008432_T.1;AB_009338_T.1;AB_009656_T.1;AB_010874_T.1;AB_011616_T.1;AB_012375_T.1;AB_012536_T.1;AB_012655_T.1;AB_014174_T.1;AB_014848_T.1;AB_015061_T.1;AB_016455_T.1;AB_019588_T.1;AB_021741_T.1;AB_022250_T.1;AB_022780_T.1;AB_023350_T.1;AB_023856_T.1;AB_025710_T.1;AB_0276…
1	5	15	Damaged	-0.379938152	5.47E-08	192	10	AB_000540_T.1;AB_003926_T.1;AB_012375_T.1;AB_012536_T.1;AB_013360_T.1;AB_014848_T.1;AB_023801_T.1;AB_027631_T.1;AB_032931_T.1;AB_034080_T.1
1	5	15	Healthy	-0.386596558	7.60E-12	292	19	AB_000540_T.1;AB_003926_T.1;AB_004949_T.1;AB_012375_T.1;AB_012536_T.1;AB_012655_T.1;AB_013360_T.1;AB_013460_T.1;AB_014848_T.1;AB_015224_T.1;AB_022780_T.1;AB_023801_T.1;AB_025282_T.1;AB_027631_T.1;AB_030062_T.1;AB_032931_T.1;AB_034080_T.1;AB_034422_T.1;AB_043233_T.1
1	5	16	Damaged	-0.202906789	1.52E-07	658	25	AB_000540_T.1;AB_001307_T.1;AB_003270_T.1;AB_003926_T.1;AB_004679_T.1;AB_004949_T.1;AB_006220_T.1;AB_006360_T.1;AB_007941_T.1;AB_009338_T.1;AB_011019_T.1;AB_012375_T.1;AB_012526_T.1;AB_012536_T.1;AB_013360_T.1;AB_014848_T.1;AB_022250_T.1;AB_023801_T.1;AB_025537_T.1;AB_025709_T.1;AB_025826_T.1;AB_028054_T.1;AB_032931_T.1;AB_034080_T.1;AB_043233_T.1
1	5	16	Healthy	-0.183761644	8.01E-08	841	37	AB_000540_T.1;AB_001307_T.1;AB_003089_T.1;AB_003270_T.1;AB_003926_T.1;AB_004679_T.1;AB_004949_T.1;AB_006220_T.1;AB_006360_T.1;AB_007941_T.1;AB_008432_T.1;AB_009338_T.1;AB_011019_T.1;AB_011616_T.1;AB_012375_T.1;AB_012526_T.1;AB_012536_T.1;AB_012655_T.1;AB_013360_T.1;AB_013460_T.1;AB_014174_T.1;AB_014848_T.1;AB_015061_T.1;AB_021741_T.1;AB_022250_T.1;AB_022780_T.1;AB_023801_T.1;AB_025537_T.1;AB_0257…
1	5	17	Damaged	0.324154025	4.66E-13	474	23	AB_003270_T.1;AB_004679_T.1;AB_004949_T.1;AB_006220_T.1;AB_006360_T.1;AB_006559_T.1;AB_007941_T.1;AB_009656_T.1;AB_010874_T.1;AB_011019_T.1;AB_012526_T.1;AB_013360_T.1;AB_014848_T.1;AB_014989_T.1;AB_016455_T.1;AB_022084_T.1;AB_023350_T.1;AB_025709_T.1;AB_029933_T.1;AB_030062_T.1;AB_032931_T.1;AB_034080_T.1;AB_045830_T.1
1	5	18	Damaged	0.18360108	1.15E-07	822	27	AB_002383_T.1;AB_004679_T.1;AB_004949_T.1;AB_006220_T.1;AB_006360_T.1;AB_008432_T.1;AB_009338_T.1;AB_012526_T.1;AB_012536_T.1;AB_012655_T.1;AB_013360_T.1;AB_014174_T.1;AB_014989_T.1;AB_015061_T.1;AB_020990_T.1;AB_022084_T.1;AB_022780_T.1;AB_023350_T.1;AB_023856_T.1;AB_025709_T.1;AB_025710_T.1;AB_027631_T.1;AB_028054_T.1;AB_030062_T.1;AB_032931_T.1;AB_034670_T.1;AB_045830_T.1
1	5	19	Healthy	0.21137103	1.42E-08	706	20	AB_003089_T.1;AB_003270_T.1;AB_003926_T.1;AB_004679_T.1;AB_006360_T.1;AB_008432_T.1;AB_012536_T.1;AB_012655_T.1;AB_013360_T.1;AB_013471_T.1;AB_014989_T.1;AB_020990_T.1;AB_022780_T.1;AB_023350_T.1;AB_023801_T.1;AB_025282_T.1;AB_027631_T.1;AB_032931_T.1;AB_034080_T.1;AB_034670_T.1
1	5	21	Damaged	0.148665942	9.12E-09	1480	19	AB_001307_T.1;AB_003270_T.1;AB_003926_T.1;AB_004949_T.1;AB_006360_T.1;AB_008432_T.1;AB_009338_T.1;AB_011019_T.1;AB_012526_T.1;AB_014989_T.1;AB_023350_T.1;AB_023801_T.1;AB_025537_T.1;AB_025826_T.1;AB_027631_T.1;AB_028054_T.1;AB_032931_T.1;AB_034080_T.1;AB_034670_T.1
1	5	21	Healthy	0.119908932	3.00E-06	1509	25	AB_001307_T.1;AB_003089_T.1;AB_003270_T.1;AB_003926_T.1;AB_004949_T.1;AB_006220_T.1;AB_006360_T.1;AB_008432_T.1;AB_009338_T.1;AB_011019_T.1;AB_011616_T.1;AB_012526_T.1;AB_013460_T.1;AB_013471_T.1;AB_014989_T.1;AB_023350_T.1;AB_023801_T.1;AB_025537_T.1;AB_025826_T.1;AB_027631_T.1;AB_028054_T.1;AB_032931_T.1;AB_034080_T.1;AB_034422_T.1;AB_034670_T.1
1	5	22	Damaged	-0.223899308	3.87E-08	590	13	AB_003270_T.1;AB_003926_T.1;AB_006220_T.1;AB_006360_T.1;AB_011019_T.1;AB_012526_T.1;AB_013360_T.1;AB_014989_T.1;AB_020990_T.1;AB_023801_T.1;AB_027631_T.1;AB_032931_T.1;AB_045830_T.1
1	5	22	Healthy	0.115083205	0.005773703	574	18	AB_003089_T.1;AB_003270_T.1;AB_003926_T.1;AB_006220_T.1;AB_006360_T.1;AB_011019_T.1;AB_012526_T.1;AB_013360_T.1;AB_013460_T.1;AB_014989_T.1;AB_015224_T.1;AB_020990_T.1;AB_023350_T.1;AB_023801_T.1;AB_025282_T.1;AB_027631_T.1;AB_032931_T.1;AB_045830_T.1
1	5	23	Damaged	-0.079520547	0.008843031	1083	20	AB_001307_T.1;AB_002383_T.1;AB_003270_T.1;AB_003926_T.1;AB_004949_T.1;AB_011019_T.1;AB_012526_T.1;AB_014174_T.1;AB_015061_T.1;AB_022780_T.1;AB_023350_T.1;AB_023801_T.1;AB_023856_T.1;AB_025537_T.1;AB_025826_T.1;AB_028054_T.1;AB_030062_T.1;AB_032931_T.1;AB_034080_T.1;AB_045830_T.1
1	5	23	Healthy	-0.107696556	0.000222349	1171	29	AB_001307_T.1;AB_002383_T.1;AB_003089_T.1;AB_003270_T.1;AB_003926_T.1;AB_004949_T.1;AB_006360_T.1;AB_011019_T.1;AB_012526_T.1;AB_013360_T.1;AB_013460_T.1;AB_013471_T.1;AB_014174_T.1;AB_015061_T.1;AB_015224_T.1;AB_019588_T.1;AB_022780_T.1;AB_023350_T.1;AB_023801_T.1;AB_023856_T.1;AB_025537_T.1;AB_025826_T.1;AB_027631_T.1;AB_028054_T.1;AB_030062_T.1;AB_032931_T.1;AB_034080_T.1;AB_034422_T.1;AB_0458…
1	5	24	Damaged	-0.46437383	1.04E-50	926	20	AB_002383_T.1;AB_003270_T.1;AB_004949_T.1;AB_006559_T.1;AB_007941_T.1;AB_009656_T.1;AB_010874_T.1;AB_011019_T.1;AB_012526_T.1;AB_012536_T.1;AB_012655_T.1;AB_016455_T.1;AB_022250_T.1;AB_022780_T.1;AB_023350_T.1;AB_023856_T.1;AB_025709_T.1;AB_032931_T.1;AB_034080_T.1;AB_045830_T.1
1	5	24	Healthy	-0.235828548	3.70E-19	1401	33	AB_002383_T.1;AB_003089_T.1;AB_003270_T.1;AB_004949_T.1;AB_006360_T.1;AB_006559_T.1;AB_007941_T.1;AB_009656_T.1;AB_010874_T.1;AB_011019_T.1;AB_012526_T.1;AB_012536_T.1;AB_012655_T.1;AB_013360_T.1;AB_013460_T.1;AB_013471_T.1;AB_014174_T.1;AB_014989_T.1;AB_015061_T.1;AB_015224_T.1;AB_016455_T.1;AB_019588_T.1;AB_020990_T.1;AB_022250_T.1;AB_022780_T.1;AB_023350_T.1;AB_023856_T.1;AB_025709_T.1;AB_0276…
1	5	25	Damaged	0.187774078	2.99E-12	1359	25	AB_001307_T.1;AB_002383_T.1;AB_003270_T.1;AB_006360_T.1;AB_006559_T.1;AB_007941_T.1;AB_009656_T.1;AB_010874_T.1;AB_012375_T.1;AB_012526_T.1;AB_012536_T.1;AB_013360_T.1;AB_014174_T.1;AB_015061_T.1;AB_016455_T.1;AB_022250_T.1;AB_022780_T.1;AB_023350_T.1;AB_023856_T.1;AB_025537_T.1;AB_025826_T.1;AB_027631_T.1;AB_028054_T.1;AB_030062_T.1;AB_045830_T.1
1	5	26	Damaged	0.286191784	4.10E-38	1952	28	AB_001307_T.1;AB_002383_T.1;AB_003270_T.1;AB_003926_T.1;AB_004949_T.1;AB_006360_T.1;AB_006559_T.1;AB_007941_T.1;AB_009656_T.1;AB_010874_T.1;AB_012526_T.1;AB_012536_T.1;AB_012655_T.1;AB_013360_T.1;AB_014989_T.1;AB_016455_T.1;AB_020990_T.1;AB_022250_T.1;AB_022780_T.1;AB_023856_T.1;AB_025537_T.1;AB_025709_T.1;AB_025826_T.1;AB_027631_T.1;AB_028054_T.1;AB_032931_T.1;AB_034080_T.1;AB_045830_T.1
1	5	26	Healthy	0.228089945	1.65E-27	2213	34	AB_001307_T.1;AB_002383_T.1;AB_003089_T.1;AB_003270_T.1;AB_003926_T.1;AB_004949_T.1;AB_006360_T.1;AB_006559_T.1;AB_007941_T.1;AB_009656_T.1;AB_010874_T.1;AB_012526_T.1;AB_012536_T.1;AB_012655_T.1;AB_013360_T.1;AB_013460_T.1;AB_013471_T.1;AB_014989_T.1;AB_015224_T.1;AB_016455_T.1;AB_019588_T.1;AB_020990_T.1;AB_021741_T.1;AB_022250_T.1;AB_022780_T.1;AB_023856_T.1;AB_025537_T.1;AB_025709_T.1;AB_0258…
1	5	27	Damaged	0.069638817	0.008476771	1428	23	AB_001307_T.1;AB_002383_T.1;AB_003270_T.1;AB_003926_T.1;AB_006360_T.1;AB_006559_T.1;AB_007941_T.1;AB_009656_T.1;AB_010874_T.1;AB_011019_T.1;AB_012375_T.1;AB_012526_T.1;AB_013360_T.1;AB_014989_T.1;AB_016455_T.1;AB_020990_T.1;AB_022250_T.1;AB_023856_T.1;AB_025537_T.1;AB_025826_T.1;AB_027631_T.1;AB_028054_T.1;AB_045830_T.1
1	5	27	Healthy	0.086891807	0.000122112	1950	31	AB_001307_T.1;AB_002383_T.1;AB_003089_T.1;AB_003270_T.1;AB_003926_T.1;AB_004949_T.1;AB_006360_T.1;AB_006559_T.1;AB_007941_T.1;AB_009656_T.1;AB_010874_T.1;AB_011019_T.1;AB_012375_T.1;AB_012526_T.1;AB_013360_T.1;AB_013460_T.1;AB_013471_T.1;AB_014989_T.1;AB_016455_T.1;AB_019588_T.1;AB_020990_T.1;AB_021741_T.1;AB_022250_T.1;AB_023350_T.1;AB_023856_T.1;AB_025537_T.1;AB_025826_T.1;AB_027631_T.1;AB_0280…
1	5	28	Damaged	0.160731039	1.05E-07	1083	19	AB_001307_T.1;AB_003270_T.1;AB_006220_T.1;AB_006360_T.1;AB_007941_T.1;AB_010874_T.1;AB_012375_T.1;AB_012526_T.1;AB_013360_T.1;AB_022250_T.1;AB_023350_T.1;AB_023801_T.1;AB_025537_T.1;AB_025826_T.1;AB_027631_T.1;AB_028054_T.1;AB_034080_T.1;AB_043233_T.1;AB_045830_T.1
1	5	29	Damaged	-0.18231756	0.000609352	350	10	AB_003270_T.1;AB_005041_T.1;AB_006220_T.1;AB_007941_T.1;AB_012536_T.1;AB_013360_T.1;AB_014848_T.1;AB_027631_T.1;AB_043233_T.1;AB_045830_T.1
1	5	29	Healthy	-0.168945549	0.000154242	497	25	AB_002383_T.1;AB_003089_T.1;AB_003270_T.1;AB_003926_T.1;AB_004949_T.1;AB_005041_T.1;AB_006220_T.1;AB_006559_T.1;AB_007941_T.1;AB_009656_T.1;AB_012526_T.1;AB_012536_T.1;AB_013360_T.1;AB_013460_T.1;AB_014848_T.1;AB_015224_T.1;AB_016455_T.1;AB_019588_T.1;AB_021741_T.1;AB_023856_T.1;AB_025282_T.1;AB_027631_T.1;AB_032931_T.1;AB_043233_T.1;AB_045830_T.1
1	5	30	Damaged	-0.343868218	4.24E-17	564	15	AB_002383_T.1;AB_003270_T.1;AB_003926_T.1;AB_004949_T.1;AB_005041_T.1;AB_008432_T.1;AB_012526_T.1;AB_023350_T.1;AB_023856_T.1;AB_027631_T.1;AB_028054_T.1;AB_032931_T.1;AB_034670_T.1;AB_043233_T.1;AB_045830_T.1
1	5	30	Healthy	-0.314072746	2.57E-15	605	25	AB_002383_T.1;AB_003089_T.1;AB_003270_T.1;AB_003926_T.1;AB_004949_T.1;AB_005041_T.1;AB_007941_T.1;AB_008432_T.1;AB_010874_T.1;AB_012375_T.1;AB_012526_T.1;AB_013471_T.1;AB_014848_T.1;AB_015224_T.1;AB_019588_T.1;AB_022250_T.1;AB_023350_T.1;AB_023856_T.1;AB_027631_T.1;AB_028054_T.1;AB_032931_T.1;AB_034422_T.1;AB_034670_T.1;AB_043233_T.1;AB_045830_T.1
1	5	31	Damaged	0.055361046	0.01770653	1835	28	AB_001307_T.1;AB_002383_T.1;AB_003926_T.1;AB_004679_T.1;AB_004949_T.1;AB_005041_T.1;AB_006360_T.1;AB_006559_T.1;AB_007941_T.1;AB_009656_T.1;AB_010874_T.1;AB_011019_T.1;AB_012526_T.1;AB_014848_T.1;AB_014989_T.1;AB_016455_T.1;AB_020990_T.1;AB_022250_T.1;AB_023350_T.1;AB_023856_T.1;AB_025537_T.1;AB_025709_T.1;AB_025826_T.1;AB_028054_T.1;AB_032931_T.1;AB_034080_T.1;AB_043233_T.1;AB_045830_T.1
1	5	31	Healthy	0.05144966	0.037922079	1628	32	AB_001307_T.1;AB_002383_T.1;AB_003089_T.1;AB_003926_T.1;AB_004679_T.1;AB_004949_T.1;AB_005041_T.1;AB_006360_T.1;AB_006559_T.1;AB_007941_T.1;AB_009656_T.1;AB_010874_T.1;AB_011019_T.1;AB_012526_T.1;AB_014848_T.1;AB_014989_T.1;AB_015224_T.1;AB_016455_T.1;AB_019588_T.1;AB_020990_T.1;AB_021741_T.1;AB_022250_T.1;AB_023350_T.1;AB_023856_T.1;AB_025537_T.1;AB_025709_T.1;AB_025826_T.1;AB_028054_T.1;AB_0329…
1	5	32	Damaged	-0.144454308	3.64E-05	811	15	AB_003926_T.1;AB_004679_T.1;AB_004949_T.1;AB_006559_T.1;AB_007941_T.1;AB_009656_T.1;AB_010874_T.1;AB_012526_T.1;AB_012536_T.1;AB_013360_T.1;AB_016455_T.1;AB_022250_T.1;AB_023801_T.1;AB_032931_T.1;AB_043233_T.1
1	5	33	Damaged	-0.286790067	3.09E-19	939	14	AB_003926_T.1;AB_004679_T.1;AB_007941_T.1;AB_008432_T.1;AB_011019_T.1;AB_012375_T.1;AB_012526_T.1;AB_012536_T.1;AB_022250_T.1;AB_023801_T.1;AB_028054_T.1;AB_032931_T.1;AB_034080_T.1;AB_034670_T.1
1	5	33	Healthy	-0.266363175	1.19E-16	935	20	AB_003926_T.1;AB_004679_T.1;AB_005041_T.1;AB_007941_T.1;AB_008432_T.1;AB_011019_T.1;AB_012375_T.1;AB_012526_T.1;AB_012536_T.1;AB_013460_T.1;AB_013471_T.1;AB_021741_T.1;AB_022250_T.1;AB_023801_T.1;AB_025709_T.1;AB_028054_T.1;AB_032931_T.1;AB_034080_T.1;AB_034422_T.1;AB_034670_T.1
1	5	35	Damaged	0.074642653	0.02085965	958	15	AB_003926_T.1;AB_004679_T.1;AB_004949_T.1;AB_008432_T.1;AB_012375_T.1;AB_012526_T.1;AB_012536_T.1;AB_023801_T.1;AB_028054_T.1;AB_032931_T.1;AB_033851_T.1;AB_034080_T.1;AB_034670_T.1;AB_043233_T.1;AB_045830_T.1
1	5	35	Healthy	0.102236661	0.002312594	886	19	AB_003926_T.1;AB_004679_T.1;AB_004949_T.1;AB_008432_T.1;AB_012375_T.1;AB_012526_T.1;AB_012536_T.1;AB_015224_T.1;AB_023801_T.1;AB_025282_T.1;AB_025709_T.1;AB_028054_T.1;AB_032931_T.1;AB_033851_T.1;AB_034080_T.1;AB_034422_T.1;AB_034670_T.1;AB_043233_T.1;AB_045830_T.1
1	5	36	Damaged	0.333812241	9.91E-16	548	19	AB_002383_T.1;AB_003926_T.1;AB_004679_T.1;AB_005041_T.1;AB_006559_T.1;AB_007941_T.1;AB_011019_T.1;AB_012375_T.1;AB_012536_T.1;AB_014848_T.1;AB_020990_T.1;AB_023801_T.1;AB_023856_T.1;AB_025709_T.1;AB_032931_T.1;AB_033851_T.1;AB_034080_T.1;AB_043233_T.1;AB_045830_T.1
1	5	36	Healthy	0.315045141	3.77E-12	464	23	AB_002383_T.1;AB_003926_T.1;AB_004679_T.1;AB_005041_T.1;AB_006559_T.1;AB_007941_T.1;AB_009299_T.1;AB_011019_T.1;AB_012375_T.1;AB_012536_T.1;AB_014848_T.1;AB_019588_T.1;AB_020990_T.1;AB_023801_T.1;AB_023856_T.1;AB_025282_T.1;AB_025709_T.1;AB_032931_T.1;AB_033851_T.1;AB_034080_T.1;AB_034422_T.1;AB_043233_T.1;AB_045830_T.1
1	5	38	Damaged	-0.216499255	2.52E-13	1118	21	AB_001307_T.1;AB_003270_T.1;AB_005041_T.1;AB_007941_T.1;AB_008432_T.1;AB_012655_T.1;AB_014174_T.1;AB_015061_T.1;AB_022084_T.1;AB_022780_T.1;AB_023350_T.1;AB_025537_T.1;AB_025709_T.1;AB_025826_T.1;AB_027631_T.1;AB_028054_T.1;AB_029933_T.1;AB_030062_T.1;AB_033851_T.1;AB_034670_T.1;AB_045830_T.1
1	5	38	Healthy	-0.164686532	8.25E-08	1048	25	AB_001307_T.1;AB_003270_T.1;AB_005041_T.1;AB_007941_T.1;AB_008432_T.1;AB_012655_T.1;AB_013460_T.1;AB_014174_T.1;AB_014848_T.1;AB_015061_T.1;AB_021741_T.1;AB_022084_T.1;AB_022780_T.1;AB_023350_T.1;AB_025537_T.1;AB_025709_T.1;AB_025716_T.1;AB_025826_T.1;AB_027631_T.1;AB_028054_T.1;AB_029933_T.1;AB_030062_T.1;AB_033851_T.1;AB_034670_T.1;AB_045830_T.1
1	5	39	Damaged	0.16259594	0.000401359	470	17	AB_003270_T.1;AB_004679_T.1;AB_012375_T.1;AB_012526_T.1;AB_012655_T.1;AB_014174_T.1;AB_014848_T.1;AB_014989_T.1;AB_015061_T.1;AB_020990_T.1;AB_022084_T.1;AB_022780_T.1;AB_025709_T.1;AB_025710_T.1;AB_027631_T.1;AB_029933_T.1;AB_045830_T.1
1	5	39	Healthy	0.149276756	0.001458936	452	22	AB_003270_T.1;AB_004679_T.1;AB_009299_T.1;AB_012375_T.1;AB_012526_T.1;AB_012536_T.1;AB_012655_T.1;AB_013460_T.1;AB_013471_T.1;AB_014174_T.1;AB_014848_T.1;AB_014989_T.1;AB_015061_T.1;AB_020990_T.1;AB_022084_T.1;AB_022780_T.1;AB_025709_T.1;AB_025710_T.1;AB_027631_T.1;AB_029933_T.1;AB_033851_T.1;AB_045830_T.1
1	5	40	Damaged	0.15974111	1.10E-07	1093	22	AB_001307_T.1;AB_004679_T.1;AB_005041_T.1;AB_006360_T.1;AB_008432_T.1;AB_012536_T.1;AB_012655_T.1;AB_013360_T.1;AB_014174_T.1;AB_014989_T.1;AB_015061_T.1;AB_020990_T.1;AB_022084_T.1;AB_022780_T.1;AB_025537_T.1;AB_025710_T.1;AB_025826_T.1;AB_027631_T.1;AB_028054_T.1;AB_030062_T.1;AB_034670_T.1;AB_045830_T.1
1	5	40	Healthy	0.098610324	0.002008276	979	30	AB_001307_T.1;AB_003089_T.1;AB_004679_T.1;AB_005041_T.1;AB_006360_T.1;AB_008432_T.1;AB_012536_T.1;AB_012655_T.1;AB_013360_T.1;AB_013460_T.1;AB_013471_T.1;AB_014174_T.1;AB_014848_T.1;AB_014989_T.1;AB_015061_T.1;AB_015224_T.1;AB_020990_T.1;AB_022084_T.1;AB_022780_T.1;AB_025537_T.1;AB_025710_T.1;AB_025716_T.1;AB_025826_T.1;AB_027631_T.1;AB_028054_T.1;AB_030062_T.1;AB_034080_T.1;AB_034422_T.1;AB_0346…
1	5	41	Damaged	-0.080174527	0.010727143	1012	24	AB_000540_T.1;AB_001307_T.1;AB_002383_T.1;AB_006220_T.1;AB_006360_T.1;AB_006559_T.1;AB_007941_T.1;AB_012655_T.1;AB_013360_T.1;AB_014848_T.1;AB_014989_T.1;AB_015061_T.1;AB_022084_T.1;AB_022780_T.1;AB_023350_T.1;AB_023856_T.1;AB_025537_T.1;AB_025709_T.1;AB_025710_T.1;AB_025826_T.1;AB_028054_T.1;AB_029933_T.1;AB_043233_T.1;AB_045830_T.1
1	5	41	Healthy	-0.070898559	0.016325621	1147	32	AB_000540_T.1;AB_001307_T.1;AB_002383_T.1;AB_003089_T.1;AB_004679_T.1;AB_006220_T.1;AB_006360_T.1;AB_006559_T.1;AB_007941_T.1;AB_012655_T.1;AB_013360_T.1;AB_013460_T.1;AB_014848_T.1;AB_014989_T.1;AB_015061_T.1;AB_019588_T.1;AB_020990_T.1;AB_022084_T.1;AB_022780_T.1;AB_023350_T.1;AB_023856_T.1;AB_025282_T.1;AB_025537_T.1;AB_025709_T.1;AB_025710_T.1;AB_025716_T.1;AB_025826_T.1;AB_028054_T.1;AB_0299…
1	5	42	Healthy	-0.07918609	0.007906913	1124	38	AB_000540_T.1;AB_001307_T.1;AB_003089_T.1;AB_003270_T.1;AB_005041_T.1;AB_006220_T.1;AB_006559_T.1;AB_007941_T.1;AB_008432_T.1;AB_009299_T.1;AB_009338_T.1;AB_009656_T.1;AB_010874_T.1;AB_011019_T.1;AB_011616_T.1;AB_012526_T.1;AB_012536_T.1;AB_013460_T.1;AB_013471_T.1;AB_014174_T.1;AB_014848_T.1;AB_014989_T.1;AB_016455_T.1;AB_020990_T.1;AB_022084_T.1;AB_022250_T.1;AB_023801_T.1;AB_025282_T.1;AB_0255…
1	5	43	Damaged	0.131307484	0.001587367	576	20	AB_000540_T.1;AB_001307_T.1;AB_002383_T.1;AB_004679_T.1;AB_006220_T.1;AB_007941_T.1;AB_009338_T.1;AB_011019_T.1;AB_012536_T.1;AB_014848_T.1;AB_014989_T.1;AB_020990_T.1;AB_023801_T.1;AB_025537_T.1;AB_025826_T.1;AB_027631_T.1;AB_028054_T.1;AB_033851_T.1;AB_034080_T.1;AB_045830_T.1
1	5	43	Healthy	0.132628992	0.000905224	623	35	AB_000540_T.1;AB_001307_T.1;AB_002383_T.1;AB_003089_T.1;AB_004679_T.1;AB_006220_T.1;AB_007941_T.1;AB_009299_T.1;AB_009338_T.1;AB_011019_T.1;AB_011616_T.1;AB_012536_T.1;AB_012655_T.1;AB_013460_T.1;AB_013471_T.1;AB_014848_T.1;AB_014989_T.1;AB_015061_T.1;AB_015224_T.1;AB_020990_T.1;AB_021741_T.1;AB_022084_T.1;AB_022780_T.1;AB_023801_T.1;AB_025282_T.1;AB_025537_T.1;AB_025710_T.1;AB_025716_T.1;AB_0258…
1	5	44	Damaged	0.152590769	2.11E-08	1335	27	AB_001307_T.1;AB_003926_T.1;AB_004679_T.1;AB_004949_T.1;AB_006220_T.1;AB_006360_T.1;AB_006559_T.1;AB_007941_T.1;AB_009338_T.1;AB_009656_T.1;AB_010874_T.1;AB_012375_T.1;AB_012526_T.1;AB_014174_T.1;AB_015061_T.1;AB_016455_T.1;AB_022780_T.1;AB_023856_T.1;AB_025537_T.1;AB_025709_T.1;AB_025826_T.1;AB_028054_T.1;AB_030062_T.1;AB_032931_T.1;AB_033851_T.1;AB_034080_T.1;AB_045830_T.1
1	5	44	Healthy	0.126396274	1.16E-06	1471	39	AB_001307_T.1;AB_003089_T.1;AB_003926_T.1;AB_004679_T.1;AB_004949_T.1;AB_006220_T.1;AB_006360_T.1;AB_006559_T.1;AB_007941_T.1;AB_008432_T.1;AB_009299_T.1;AB_009338_T.1;AB_009656_T.1;AB_010874_T.1;AB_011019_T.1;AB_011616_T.1;AB_012375_T.1;AB_012526_T.1;AB_013460_T.1;AB_014174_T.1;AB_015061_T.1;AB_015224_T.1;AB_016455_T.1;AB_019588_T.1;AB_022780_T.1;AB_023801_T.1;AB_023856_T.1;AB_025282_T.1;AB_0255…
1	5	45	Healthy	-0.07332088	0.002421724	1709	33	AB_000540_T.1;AB_002383_T.1;AB_003926_T.1;AB_004679_T.1;AB_004949_T.1;AB_006220_T.1;AB_006559_T.1;AB_007941_T.1;AB_008432_T.1;AB_009299_T.1;AB_011019_T.1;AB_012526_T.1;AB_012655_T.1;AB_013360_T.1;AB_013460_T.1;AB_013471_T.1;AB_014174_T.1;AB_015061_T.1;AB_015224_T.1;AB_019588_T.1;AB_021741_T.1;AB_022084_T.1;AB_022250_T.1;AB_022780_T.1;AB_023856_T.1;AB_025282_T.1;AB_025716_T.1;AB_028054_T.1;AB_0299…
1	5	46	Damaged	0.054069743	0.02037042	1840	22	AB_002383_T.1;AB_003926_T.1;AB_004679_T.1;AB_006559_T.1;AB_007941_T.1;AB_008432_T.1;AB_009656_T.1;AB_010874_T.1;AB_011019_T.1;AB_012655_T.1;AB_014848_T.1;AB_016455_T.1;AB_022084_T.1;AB_022250_T.1;AB_022780_T.1;AB_023801_T.1;AB_025710_T.1;AB_028054_T.1;AB_029933_T.1;AB_033851_T.1;AB_034670_T.1;AB_043233_T.1
1	5	46	Healthy	-0.057477375	0.010762774	1968	34	AB_002383_T.1;AB_003089_T.1;AB_003926_T.1;AB_004679_T.1;AB_006559_T.1;AB_007941_T.1;AB_008432_T.1;AB_009338_T.1;AB_009656_T.1;AB_010874_T.1;AB_011019_T.1;AB_011616_T.1;AB_012526_T.1;AB_012655_T.1;AB_013471_T.1;AB_014848_T.1;AB_014989_T.1;AB_015224_T.1;AB_016455_T.1;AB_019588_T.1;AB_020990_T.1;AB_022084_T.1;AB_022250_T.1;AB_022780_T.1;AB_023801_T.1;AB_023856_T.1;AB_025282_T.1;AB_025710_T.1;AB_0257…
1	5	47	Damaged	0.142978176	5.34E-08	1435	22	AB_001307_T.1;AB_002383_T.1;AB_003926_T.1;AB_005041_T.1;AB_006559_T.1;AB_007941_T.1;AB_008432_T.1;AB_009656_T.1;AB_011019_T.1;AB_012526_T.1;AB_016455_T.1;AB_020990_T.1;AB_022084_T.1;AB_023801_T.1;AB_023856_T.1;AB_025537_T.1;AB_025709_T.1;AB_025710_T.1;AB_025826_T.1;AB_028054_T.1;AB_029933_T.1;AB_034670_T.1
1	5	47	Healthy	0.133456545	2.54E-07	1481	33	AB_001307_T.1;AB_002383_T.1;AB_003089_T.1;AB_003926_T.1;AB_005041_T.1;AB_006220_T.1;AB_006559_T.1;AB_007941_T.1;AB_008432_T.1;AB_009656_T.1;AB_010874_T.1;AB_011019_T.1;AB_012526_T.1;AB_013460_T.1;AB_013471_T.1;AB_015224_T.1;AB_016455_T.1;AB_019588_T.1;AB_020990_T.1;AB_021741_T.1;AB_022084_T.1;AB_022250_T.1;AB_023801_T.1;AB_023856_T.1;AB_025282_T.1;AB_025537_T.1;AB_025709_T.1;AB_025710_T.1;AB_0257…
1	5	48	Damaged	-0.193811695	3.18E-17	1863	28	AB_000540_T.1;AB_001307_T.1;AB_003926_T.1;AB_004679_T.1;AB_004949_T.1;AB_006220_T.1;AB_006559_T.1;AB_007941_T.1;AB_008432_T.1;AB_009656_T.1;AB_010874_T.1;AB_011019_T.1;AB_012526_T.1;AB_013360_T.1;AB_014989_T.1;AB_016455_T.1;AB_022084_T.1;AB_022250_T.1;AB_023801_T.1;AB_023856_T.1;AB_025537_T.1;AB_025710_T.1;AB_025826_T.1;AB_028054_T.1;AB_029933_T.1;AB_032931_T.1;AB_034670_T.1;AB_043233_T.1
1	5	48	Healthy	-0.122132436	1.15E-07	1872	36	AB_000540_T.1;AB_001307_T.1;AB_003926_T.1;AB_004679_T.1;AB_004949_T.1;AB_006220_T.1;AB_006559_T.1;AB_007941_T.1;AB_008432_T.1;AB_009299_T.1;AB_009656_T.1;AB_010874_T.1;AB_011019_T.1;AB_012526_T.1;AB_013360_T.1;AB_013460_T.1;AB_013471_T.1;AB_014848_T.1;AB_014989_T.1;AB_016455_T.1;AB_019588_T.1;AB_021741_T.1;AB_022084_T.1;AB_022250_T.1;AB_023801_T.1;AB_023856_T.1;AB_025282_T.1;AB_025537_T.1;AB_0257…
1	5	49	Damaged	0.221966195	2.76E-10	791	23	AB_000540_T.1;AB_003926_T.1;AB_004679_T.1;AB_006220_T.1;AB_006360_T.1;AB_007941_T.1;AB_009338_T.1;AB_011019_T.1;AB_012375_T.1;AB_012526_T.1;AB_014174_T.1;AB_014848_T.1;AB_014989_T.1;AB_020990_T.1;AB_022084_T.1;AB_022250_T.1;AB_023801_T.1;AB_025709_T.1;AB_029933_T.1;AB_030062_T.1;AB_032931_T.1;AB_033851_T.1;AB_045830_T.1
1	5	49	Healthy	0.078867717	0.028957593	767	33	AB_000540_T.1;AB_001307_T.1;AB_003089_T.1;AB_003926_T.1;AB_004679_T.1;AB_006220_T.1;AB_006360_T.1;AB_007941_T.1;AB_009338_T.1;AB_011019_T.1;AB_011616_T.1;AB_012375_T.1;AB_012526_T.1;AB_013460_T.1;AB_014174_T.1;AB_014848_T.1;AB_014989_T.1;AB_020990_T.1;AB_021741_T.1;AB_022084_T.1;AB_022250_T.1;AB_023801_T.1;AB_025282_T.1;AB_025537_T.1;AB_025709_T.1;AB_025716_T.1;AB_025826_T.1;AB_028054_T.1;AB_0299…
1	5	50	Damaged	-0.139043909	0.002312918	478	21	AB_000540_T.1;AB_004679_T.1;AB_004949_T.1;AB_008432_T.1;AB_009338_T.1;AB_012375_T.1;AB_012526_T.1;AB_012655_T.1;AB_014989_T.1;AB_015061_T.1;AB_020990_T.1;AB_022780_T.1;AB_023801_T.1;AB_025709_T.1;AB_025710_T.1;AB_027631_T.1;AB_028054_T.1;AB_032931_T.1;AB_034670_T.1;AB_043233_T.1;AB_045830_T.1
1	5	50	Healthy	-0.195380752	3.82E-07	665	32	AB_000540_T.1;AB_001307_T.1;AB_002383_T.1;AB_004679_T.1;AB_004949_T.1;AB_008432_T.1;AB_009338_T.1;AB_011616_T.1;AB_012375_T.1;AB_012526_T.1;AB_012655_T.1;AB_013460_T.1;AB_013471_T.1;AB_014989_T.1;AB_015061_T.1;AB_015224_T.1;AB_019588_T.1;AB_020990_T.1;AB_022780_T.1;AB_023801_T.1;AB_023856_T.1;AB_025282_T.1;AB_025537_T.1;AB_025709_T.1;AB_025710_T.1;AB_025826_T.1;AB_027631_T.1;AB_028054_T.1;AB_0329…
1	5	51	Damaged	-0.225619248	8.52E-05	298	11	AB_003270_T.1;AB_008432_T.1;AB_009338_T.1;AB_012526_T.1;AB_013360_T.1;AB_014848_T.1;AB_022084_T.1;AB_023801_T.1;AB_028054_T.1;AB_034670_T.1;AB_043233_T.1
1	5	53	Damaged	-0.058945295	0.002484147	2632	23	AB_001307_T.1;AB_002383_T.1;AB_003926_T.1;AB_004679_T.1;AB_004949_T.1;AB_005041_T.1;AB_006559_T.1;AB_007941_T.1;AB_009338_T.1;AB_009656_T.1;AB_010874_T.1;AB_012375_T.1;AB_012526_T.1;AB_013360_T.1;AB_016455_T.1;AB_022250_T.1;AB_023856_T.1;AB_025537_T.1;AB_025826_T.1;AB_027631_T.1;AB_028054_T.1;AB_032931_T.1;AB_045830_T.1
1	5	54	Damaged	-0.263324523	4.84E-20	1172	21	AB_000540_T.1;AB_001307_T.1;AB_002383_T.1;AB_003270_T.1;AB_006220_T.1;AB_006360_T.1;AB_006559_T.1;AB_007941_T.1;AB_009656_T.1;AB_010874_T.1;AB_012375_T.1;AB_012526_T.1;AB_014848_T.1;AB_016455_T.1;AB_025537_T.1;AB_025709_T.1;AB_025826_T.1;AB_028054_T.1;AB_030062_T.1;AB_033851_T.1;AB_045830_T.1
1	5	54	Healthy	-0.210802032	2.51E-10	883	26	AB_000540_T.1;AB_001307_T.1;AB_002383_T.1;AB_003089_T.1;AB_003270_T.1;AB_005041_T.1;AB_006220_T.1;AB_006360_T.1;AB_006559_T.1;AB_007941_T.1;AB_009656_T.1;AB_010874_T.1;AB_012375_T.1;AB_012526_T.1;AB_014848_T.1;AB_015224_T.1;AB_016455_T.1;AB_019588_T.1;AB_021741_T.1;AB_025537_T.1;AB_025709_T.1;AB_025826_T.1;AB_028054_T.1;AB_030062_T.1;AB_033851_T.1;AB_045830_T.1
1	5	55	Damaged	-0.071192091	0.047855093	773	19	AB_003270_T.1;AB_006559_T.1;AB_007941_T.1;AB_009338_T.1;AB_009656_T.1;AB_010874_T.1;AB_012375_T.1;AB_012526_T.1;AB_012655_T.1;AB_014174_T.1;AB_014848_T.1;AB_015061_T.1;AB_016455_T.1;AB_022250_T.1;AB_022780_T.1;AB_023350_T.1;AB_023856_T.1;AB_027631_T.1;AB_045830_T.1
1	5	57	Damaged	-0.136618441	0.000579228	631	18	AB_001307_T.1;AB_004679_T.1;AB_005041_T.1;AB_006360_T.1;AB_012375_T.1;AB_014174_T.1;AB_015061_T.1;AB_022084_T.1;AB_022780_T.1;AB_023350_T.1;AB_025537_T.1;AB_025709_T.1;AB_025710_T.1;AB_025826_T.1;AB_028054_T.1;AB_029933_T.1;AB_030062_T.1;AB_043233_T.1
1	5	57	Healthy	-0.146940219	0.000241278	620	20	AB_001307_T.1;AB_003089_T.1;AB_004679_T.1;AB_005041_T.1;AB_006360_T.1;AB_012375_T.1;AB_014174_T.1;AB_015061_T.1;AB_022084_T.1;AB_022780_T.1;AB_023350_T.1;AB_025537_T.1;AB_025709_T.1;AB_025710_T.1;AB_025716_T.1;AB_025826_T.1;AB_028054_T.1;AB_029933_T.1;AB_030062_T.1;AB_043233_T.1
1	5	59	Damaged	-0.167363356	1.92E-08	1114	20	AB_000540_T.1;AB_003270_T.1;AB_003926_T.1;AB_004949_T.1;AB_005041_T.1;AB_006220_T.1;AB_008432_T.1;AB_012655_T.1;AB_014174_T.1;AB_014848_T.1;AB_015061_T.1;AB_022780_T.1;AB_025709_T.1;AB_028054_T.1;AB_030062_T.1;AB_032931_T.1;AB_033851_T.1;AB_034670_T.1;AB_043233_T.1;AB_045830_T.1
1	5	59	Healthy	-0.191003127	6.55E-10	1029	22	AB_000540_T.1;AB_003270_T.1;AB_003926_T.1;AB_004949_T.1;AB_005041_T.1;AB_006220_T.1;AB_008432_T.1;AB_009299_T.1;AB_012655_T.1;AB_014174_T.1;AB_014848_T.1;AB_015061_T.1;AB_022780_T.1;AB_025282_T.1;AB_025709_T.1;AB_028054_T.1;AB_030062_T.1;AB_032931_T.1;AB_033851_T.1;AB_034670_T.1;AB_043233_T.1;AB_045830_T.1
1	5	60	Healthy	0.214862475	0.000160004	304	15	AB_003089_T.1;AB_005041_T.1;AB_009299_T.1;AB_009338_T.1;AB_011616_T.1;AB_012655_T.1;AB_014174_T.1;AB_015061_T.1;AB_022780_T.1;AB_023350_T.1;AB_023801_T.1;AB_025282_T.1;AB_025709_T.1;AB_028054_T.1;AB_030062_T.1
1	5	61	Damaged	0.498380574	3.44E-29	443	10	AB_003926_T.1;AB_011019_T.1;AB_012655_T.1;AB_014174_T.1;AB_015061_T.1;AB_022084_T.1;AB_022780_T.1;AB_023801_T.1;AB_029933_T.1;AB_030062_T.1
1	5	61	Healthy	0.362801826	1.32E-14	423	13	AB_003089_T.1;AB_003926_T.1;AB_011019_T.1;AB_012655_T.1;AB_014174_T.1;AB_015061_T.1;AB_022084_T.1;AB_022780_T.1;AB_023801_T.1;AB_025282_T.1;AB_029933_T.1;AB_030062_T.1;AB_033851_T.1
1	5	62	Damaged	0.384361566	1.21E-17	460	11	AB_003926_T.1;AB_004679_T.1;AB_004949_T.1;AB_006220_T.1;AB_011019_T.1;AB_012655_T.1;AB_022084_T.1;AB_022780_T.1;AB_025710_T.1;AB_029933_T.1;AB_032931_T.1
1	5	62	Healthy	0.26776487	4.28E-08	406	14	AB_003926_T.1;AB_004679_T.1;AB_004949_T.1;AB_006220_T.1;AB_009299_T.1;AB_011019_T.1;AB_012655_T.1;AB_013360_T.1;AB_022084_T.1;AB_022780_T.1;AB_025710_T.1;AB_025716_T.1;AB_029933_T.1;AB_032931_T.1
1	5	63	Damaged	0.172182667	0.004781611	267	12	AB_003926_T.1;AB_004949_T.1;AB_006220_T.1;AB_006360_T.1;AB_008432_T.1;AB_013360_T.1;AB_022084_T.1;AB_025710_T.1;AB_028054_T.1;AB_032931_T.1;AB_033851_T.1;AB_034670_T.1
1	5	63	Healthy	0.120636066	0.01849313	381	15	AB_003089_T.1;AB_003926_T.1;AB_004949_T.1;AB_006220_T.1;AB_006360_T.1;AB_008432_T.1;AB_009299_T.1;AB_013360_T.1;AB_022084_T.1;AB_025710_T.1;AB_025716_T.1;AB_028054_T.1;AB_032931_T.1;AB_033851_T.1;AB_034670_T.1
1	5	64	Damaged	-0.829246643	1.46E-29	112	7	AB_000540_T.1;AB_003926_T.1;AB_012526_T.1;AB_012536_T.1;AB_027631_T.1;AB_032931_T.1;AB_033851_T.1
1	5	65	Damaged	0.141494345	0.041486881	208	14	AB_000540_T.1;AB_001307_T.1;AB_003926_T.1;AB_004949_T.1;AB_006220_T.1;AB_009338_T.1;AB_012526_T.1;AB_023801_T.1;AB_025537_T.1;AB_025826_T.1;AB_028054_T.1;AB_030062_T.1;AB_032931_T.1;AB_034080_T.1
1	5	65	Healthy	0.156797675	0.002931823	358	21	AB_000540_T.1;AB_001307_T.1;AB_003270_T.1;AB_003926_T.1;AB_004949_T.1;AB_006220_T.1;AB_009299_T.1;AB_009338_T.1;AB_011616_T.1;AB_012526_T.1;AB_012655_T.1;AB_013471_T.1;AB_022780_T.1;AB_023801_T.1;AB_025537_T.1;AB_025826_T.1;AB_028054_T.1;AB_030062_T.1;AB_032931_T.1;AB_034080_T.1;AB_034422_T.1
1	5	67	Damaged	0.285623829	1.14E-09	438	12	AB_006360_T.1;AB_012526_T.1;AB_012536_T.1;AB_014174_T.1;AB_015061_T.1;AB_022084_T.1;AB_022780_T.1;AB_025710_T.1;AB_027631_T.1;AB_029933_T.1;AB_030062_T.1;AB_045830_T.1
1	5	68	Damaged	0.460727276	4.05E-16	280	12	AB_000540_T.1;AB_003270_T.1;AB_012655_T.1;AB_013360_T.1;AB_014174_T.1;AB_015061_T.1;AB_022084_T.1;AB_022780_T.1;AB_025710_T.1;AB_027631_T.1;AB_030062_T.1;AB_045830_T.1
1	5	68	Healthy	0.276571914	5.26E-05	208	17	AB_000540_T.1;AB_003270_T.1;AB_006220_T.1;AB_012526_T.1;AB_012655_T.1;AB_013360_T.1;AB_013471_T.1;AB_014174_T.1;AB_015061_T.1;AB_022084_T.1;AB_022780_T.1;AB_025710_T.1;AB_025716_T.1;AB_027631_T.1;AB_030062_T.1;AB_034422_T.1;AB_045830_T.1
1	5	69	Damaged	-0.187662233	6.71E-06	568	16	AB_000540_T.1;AB_003270_T.1;AB_006360_T.1;AB_009338_T.1;AB_012375_T.1;AB_012526_T.1;AB_012536_T.1;AB_012655_T.1;AB_013360_T.1;AB_022084_T.1;AB_022780_T.1;AB_023350_T.1;AB_025710_T.1;AB_029933_T.1;AB_034080_T.1;AB_045830_T.1
1	5	69	Healthy	-0.135686995	0.00074166	615	19	AB_000540_T.1;AB_003089_T.1;AB_003270_T.1;AB_006360_T.1;AB_009338_T.1;AB_011616_T.1;AB_012375_T.1;AB_012526_T.1;AB_012536_T.1;AB_012655_T.1;AB_013360_T.1;AB_022084_T.1;AB_022780_T.1;AB_023350_T.1;AB_025710_T.1;AB_025716_T.1;AB_029933_T.1;AB_034080_T.1;AB_045830_T.1
1	5	70	Damaged	0.406041241	8.03E-11	237	14	AB_000540_T.1;AB_001307_T.1;AB_006220_T.1;AB_006360_T.1;AB_009338_T.1;AB_012375_T.1;AB_022084_T.1;AB_023350_T.1;AB_025537_T.1;AB_025710_T.1;AB_025826_T.1;AB_027631_T.1;AB_028054_T.1;AB_034080_T.1
1	5	70	Healthy	0.324820903	2.66E-08	280	18	AB_000540_T.1;AB_001307_T.1;AB_003089_T.1;AB_006220_T.1;AB_006360_T.1;AB_009338_T.1;AB_011616_T.1;AB_012375_T.1;AB_022084_T.1;AB_023350_T.1;AB_025537_T.1;AB_025710_T.1;AB_025716_T.1;AB_025826_T.1;AB_027631_T.1;AB_028054_T.1;AB_034080_T.1;AB_034422_T.1
1	5	71	Damaged	-0.675963365	1.31E-17	122	7	AB_000540_T.1;AB_003270_T.1;AB_009338_T.1;AB_012526_T.1;AB_014989_T.1;AB_020990_T.1;AB_027631_T.1
1	5	71	Healthy	-0.466466237	1.39E-09	152	8	AB_000540_T.1;AB_003270_T.1;AB_009338_T.1;AB_011616_T.1;AB_012526_T.1;AB_014989_T.1;AB_020990_T.1;AB_027631_T.1
1	5	74	Damaged	-0.226143546	0.00161029	192	3	AB_012526_T.1;AB_014989_T.1;AB_020990_T.1
1	5	75	Damaged	-0.733895932	1.80E-17	96	3	AB_002383_T.1;AB_012526_T.1;AB_023856_T.1
1	5	76	Damaged	-0.203493137	2.03E-06	536	9	AB_006559_T.1;AB_007941_T.1;AB_009656_T.1;AB_010874_T.1;AB_012375_T.1;AB_012526_T.1;AB_014989_T.1;AB_016455_T.1;AB_020990_T.1
1	5	76	Healthy	-0.187840455	1.20E-05	536	11	AB_006559_T.1;AB_007941_T.1;AB_009656_T.1;AB_010874_T.1;AB_012375_T.1;AB_012526_T.1;AB_013460_T.1;AB_014989_T.1;AB_016455_T.1;AB_019588_T.1;AB_020990_T.1
1	5	77	Healthy	0.159638594	0.049468984	152	6	AB_007941_T.1;AB_012375_T.1;AB_012526_T.1;AB_013460_T.1;AB_021741_T.1;AB_022250_T.1
1	5	79	Damaged	-0.138607125	1.18E-05	992	10	AB_002383_T.1;AB_005041_T.1;AB_006559_T.1;AB_007941_T.1;AB_009656_T.1;AB_012526_T.1;AB_014989_T.1;AB_016455_T.1;AB_020990_T.1;AB_023856_T.1
1	5	79	Healthy	-0.095882507	0.0019158	1045	15	AB_002383_T.1;AB_005041_T.1;AB_006559_T.1;AB_007941_T.1;AB_009299_T.1;AB_009656_T.1;AB_012526_T.1;AB_014989_T.1;AB_016455_T.1;AB_019588_T.1;AB_020990_T.1;AB_023856_T.1;AB_033851_T.1;AB_034080_T.1;AB_034422_T.1
1	5	80	Damaged	0.440059008	2.66E-28	568	9	AB_002383_T.1;AB_007941_T.1;AB_010874_T.1;AB_012375_T.1;AB_012526_T.1;AB_022250_T.1;AB_033851_T.1;AB_034080_T.1;AB_043233_T.1
1	5	80	Healthy	0.267683097	1.12E-10	562	12	AB_002383_T.1;AB_005041_T.1;AB_007941_T.1;AB_010874_T.1;AB_012375_T.1;AB_012526_T.1;AB_013460_T.1;AB_015224_T.1;AB_022250_T.1;AB_033851_T.1;AB_034080_T.1;AB_043233_T.1
1	5	81	Damaged	0.30487897	1.72E-15	652	11	AB_006559_T.1;AB_007941_T.1;AB_009656_T.1;AB_010874_T.1;AB_012375_T.1;AB_012526_T.1;AB_012536_T.1;AB_016455_T.1;AB_022084_T.1;AB_023856_T.1;AB_029933_T.1
1	5	81	Healthy	0.242728595	1.51E-10	678	15	AB_005041_T.1;AB_006559_T.1;AB_007941_T.1;AB_009656_T.1;AB_010874_T.1;AB_012375_T.1;AB_012526_T.1;AB_012536_T.1;AB_013460_T.1;AB_016455_T.1;AB_019588_T.1;AB_021741_T.1;AB_022084_T.1;AB_023856_T.1;AB_029933_T.1
1	5	82	Damaged	0.194681986	0.012488735	164	6	AB_007941_T.1;AB_012375_T.1;AB_012536_T.1;AB_022084_T.1;AB_022250_T.1;AB_025710_T.1
1	5	83	Damaged	0.298855253	2.87E-07	284	5	AB_002383_T.1;AB_005041_T.1;AB_022084_T.1;AB_029933_T.1;AB_034080_T.1
1	5	84	Damaged	-0.42870858	1.05E-17	364	12	AB_000540_T.1;AB_005041_T.1;AB_006559_T.1;AB_007941_T.1;AB_009656_T.1;AB_012526_T.1;AB_012536_T.1;AB_016455_T.1;AB_023856_T.1;AB_025710_T.1;AB_034080_T.1;AB_043233_T.1
1	5	84	Healthy	-0.334456653	3.68E-08	258	13	AB_000540_T.1;AB_005041_T.1;AB_006559_T.1;AB_007941_T.1;AB_009656_T.1;AB_012526_T.1;AB_012536_T.1;AB_016455_T.1;AB_019588_T.1;AB_023856_T.1;AB_025710_T.1;AB_034080_T.1;AB_043233_T.1
1	5	85	Damaged	0.251673904	3.07E-05	268	10	AB_005041_T.1;AB_007941_T.1;AB_009338_T.1;AB_010874_T.1;AB_012375_T.1;AB_012536_T.1;AB_020990_T.1;AB_022250_T.1;AB_033851_T.1;AB_043233_T.1
1	5	85	Healthy	0.252174755	6.34E-05	246	16	AB_000540_T.1;AB_005041_T.1;AB_007941_T.1;AB_009299_T.1;AB_009338_T.1;AB_010874_T.1;AB_011616_T.1;AB_012375_T.1;AB_012536_T.1;AB_014989_T.1;AB_020990_T.1;AB_021741_T.1;AB_022250_T.1;AB_033851_T.1;AB_034422_T.1;AB_043233_T.1
1	5	86	Healthy	-0.270849002	0.026630684	67	9	AB_000540_T.1;AB_009299_T.1;AB_009338_T.1;AB_011616_T.1;AB_013460_T.1;AB_014989_T.1;AB_033851_T.1;AB_034080_T.1;AB_034422_T.1
1	5	87	Healthy	-0.346399529	0.005417985	63	6	AB_009299_T.1;AB_009338_T.1;AB_011616_T.1;AB_013460_T.1;AB_033851_T.1;AB_034080_T.1
1	5	88	Damaged	0.195290665	0.014560328	156	6	AB_005041_T.1;AB_014989_T.1;AB_020990_T.1;AB_022084_T.1;AB_029933_T.1;AB_043233_T.1
1	5	88	Healthy	0.28652435	0.002298044	111	8	AB_005041_T.1;AB_013460_T.1;AB_014989_T.1;AB_020990_T.1;AB_022084_T.1;AB_029933_T.1;AB_033851_T.1;AB_043233_T.1
1	5	89	Damaged	0.617155919	1.02E-33	308	10	AB_012526_T.1;AB_014174_T.1;AB_014989_T.1;AB_015061_T.1;AB_020990_T.1;AB_022084_T.1;AB_022780_T.1;AB_025710_T.1;AB_029933_T.1;AB_030062_T.1
1	5	89	Healthy	0.370136099	3.57E-11	300	15	AB_002383_T.1;AB_009299_T.1;AB_012526_T.1;AB_014174_T.1;AB_014989_T.1;AB_015061_T.1;AB_015224_T.1;AB_020990_T.1;AB_022084_T.1;AB_022780_T.1;AB_025710_T.1;AB_025716_T.1;AB_029933_T.1;AB_030062_T.1;AB_033851_T.1
1	5	90	Damaged	-0.700867694	2.27E-60	400	8	AB_002383_T.1;AB_006559_T.1;AB_007941_T.1;AB_012526_T.1;AB_012655_T.1;AB_022780_T.1;AB_023856_T.1;AB_033851_T.1
1	5	90	Healthy	-0.144964713	0.000236227	639	18	AB_002383_T.1;AB_006559_T.1;AB_007941_T.1;AB_009299_T.1;AB_009656_T.1;AB_010874_T.1;AB_012526_T.1;AB_012655_T.1;AB_013460_T.1;AB_016455_T.1;AB_019588_T.1;AB_022084_T.1;AB_022780_T.1;AB_023856_T.1;AB_025710_T.1;AB_025716_T.1;AB_029933_T.1;AB_033851_T.1
1	5	92	Damaged	0.523294524	5.82E-20	264	8	AB_007941_T.1;AB_009338_T.1;AB_012526_T.1;AB_014174_T.1;AB_014989_T.1;AB_020990_T.1;AB_030062_T.1;AB_033851_T.1
1	5	92	Healthy	0.222205018	0.000173144	281	15	AB_000540_T.1;AB_007941_T.1;AB_009338_T.1;AB_011616_T.1;AB_012526_T.1;AB_013460_T.1;AB_014174_T.1;AB_014989_T.1;AB_015224_T.1;AB_020990_T.1;AB_021741_T.1;AB_022084_T.1;AB_029933_T.1;AB_030062_T.1;AB_033851_T.1
1	5	93	Damaged	-0.54821603	8.44E-52	644	10	AB_002383_T.1;AB_006559_T.1;AB_007941_T.1;AB_012526_T.1;AB_012655_T.1;AB_015061_T.1;AB_022084_T.1;AB_022780_T.1;AB_023856_T.1;AB_029933_T.1
1	5	93	Healthy	-0.4190942	9.14E-28	620	16	AB_000540_T.1;AB_002383_T.1;AB_006559_T.1;AB_007941_T.1;AB_012526_T.1;AB_012655_T.1;AB_013460_T.1;AB_015061_T.1;AB_015224_T.1;AB_019588_T.1;AB_022084_T.1;AB_022780_T.1;AB_023856_T.1;AB_025710_T.1;AB_025716_T.1;AB_029933_T.1
1	5	94	Damaged	0.404490214	3.43E-55	1373	18	AB_002383_T.1;AB_006220_T.1;AB_006559_T.1;AB_007941_T.1;AB_009656_T.1;AB_010874_T.1;AB_012375_T.1;AB_012526_T.1;AB_014174_T.1;AB_015061_T.1;AB_016455_T.1;AB_022084_T.1;AB_022250_T.1;AB_022780_T.1;AB_023856_T.1;AB_025710_T.1;AB_029933_T.1;AB_030062_T.1
1	5	94	Healthy	0.343771319	5.07E-36	1251	25	AB_002383_T.1;AB_006220_T.1;AB_006559_T.1;AB_007941_T.1;AB_009299_T.1;AB_009338_T.1;AB_009656_T.1;AB_010874_T.1;AB_011616_T.1;AB_012375_T.1;AB_012526_T.1;AB_013460_T.1;AB_014174_T.1;AB_015061_T.1;AB_016455_T.1;AB_019588_T.1;AB_022084_T.1;AB_022250_T.1;AB_022780_T.1;AB_023856_T.1;AB_025710_T.1;AB_025716_T.1;AB_029933_T.1;AB_030062_T.1;AB_043233_T.1
1	5	95	Damaged	0.10163871	0.040414468	407	13	AB_000540_T.1;AB_002383_T.1;AB_007941_T.1;AB_010874_T.1;AB_012375_T.1;AB_012655_T.1;AB_022084_T.1;AB_022250_T.1;AB_022780_T.1;AB_025710_T.1;AB_029933_T.1;AB_033851_T.1;AB_043233_T.1
1	5	96	Damaged	0.333003397	0.016951759	51	6	AB_000540_T.1;AB_006559_T.1;AB_007941_T.1;AB_009656_T.1;AB_016455_T.1;AB_023856_T.1
1	5	96	Healthy	0.220168757	0.004249722	167	10	AB_000540_T.1;AB_006559_T.1;AB_007941_T.1;AB_009338_T.1;AB_009656_T.1;AB_011616_T.1;AB_015224_T.1;AB_016455_T.1;AB_019588_T.1;AB_023856_T.1
1	5	97	Damaged	0.231514335	0.000120076	271	17	AB_000540_T.1;AB_002383_T.1;AB_005041_T.1;AB_006220_T.1;AB_006559_T.1;AB_007941_T.1;AB_009338_T.1;AB_009656_T.1;AB_010874_T.1;AB_012526_T.1;AB_014174_T.1;AB_015061_T.1;AB_016455_T.1;AB_022250_T.1;AB_022780_T.1;AB_023856_T.1;AB_030062_T.1
1	5	98	Healthy	-0.229056818	0.0007789	212	12	AB_005041_T.1;AB_007941_T.1;AB_009338_T.1;AB_010874_T.1;AB_011616_T.1;AB_012655_T.1;AB_022084_T.1;AB_022250_T.1;AB_022780_T.1;AB_025716_T.1;AB_029933_T.1;AB_043233_T.1
1	5	99	Damaged	0.822722613	7.32E-13	48	6	AB_006220_T.1;AB_007941_T.1;AB_009338_T.1;AB_012375_T.1;AB_025710_T.1;AB_043233_T.1
1	5	99	Healthy	0.702772102	3.87E-10	60	8	AB_006220_T.1;AB_007941_T.1;AB_009338_T.1;AB_011616_T.1;AB_012375_T.1;AB_021741_T.1;AB_025710_T.1;AB_043233_T.1
1	5	102	Damaged	-0.654114925	0.000525933	24	4	AB_005041_T.1;AB_006220_T.1;AB_009338_T.1;AB_043233_T.1
1	5	102	Healthy	-0.45879196	0.004887258	36	5	AB_005041_T.1;AB_006220_T.1;AB_009338_T.1;AB_011616_T.1;AB_043233_T.1
1	5	103	Healthy	0.251404862	0.016838197	90	6	AB_009299_T.1;AB_014174_T.1;AB_015061_T.1;AB_022780_T.1;AB_030062_T.1;AB_033851_T.1
1	5	104	Damaged	0.567219706	6.72E-25	276	4	AB_014174_T.1;AB_015061_T.1;AB_022780_T.1;AB_033851_T.1
1	5	104	Healthy	0.267990957	1.01E-05	264	6	AB_009299_T.1;AB_012655_T.1;AB_014174_T.1;AB_015061_T.1;AB_022780_T.1;AB_033851_T.1
1	5	108	Damaged	-0.425839478	4.68E-09	174	8	AB_006220_T.1;AB_012655_T.1;AB_015061_T.1;AB_022084_T.1;AB_022780_T.1;AB_025710_T.1;AB_029933_T.1;AB_033851_T.1
1	5	108	Healthy	-0.268919143	0.000660245	157	10	AB_006220_T.1;AB_009299_T.1;AB_012655_T.1;AB_015061_T.1;AB_022084_T.1;AB_022780_T.1;AB_025710_T.1;AB_025716_T.1;AB_029933_T.1;AB_033851_T.1
1	5	110	Damaged	-0.652698556	3.75E-06	41	7	AB_000540_T.1;AB_009338_T.1;AB_012655_T.1;AB_014174_T.1;AB_015061_T.1;AB_022780_T.1;AB_030062_T.1
1	5	110	Healthy	-0.462438434	1.85E-06	97	8	AB_000540_T.1;AB_009338_T.1;AB_011616_T.1;AB_012655_T.1;AB_014174_T.1;AB_015061_T.1;AB_022780_T.1;AB_030062_T.1
1	5	111	Damaged	-0.573742652	1.38E-07	72	7	AB_006220_T.1;AB_009338_T.1;AB_012655_T.1;AB_015061_T.1;AB_022084_T.1;AB_022780_T.1;AB_029933_T.1
1	5	111	Healthy	-0.4355659	1.28E-06	114	8	AB_006220_T.1;AB_009338_T.1;AB_011616_T.1;AB_012655_T.1;AB_015061_T.1;AB_022084_T.1;AB_022780_T.1;AB_029933_T.1
1	5	112	Damaged	-0.544893936	0.043909148	14	3	AB_006220_T.1;AB_022084_T.1;AB_025710_T.1
1	6	0	Damaged	0.133127186	8.72E-51	12566	60	AB_000345_T.1;AB_001232_T.1;AB_001710_T.1;AB_001733_T.1;AB_001838_T.1;AB_001971_T.1;AB_001978_T.1;AB_002123_T.1;AB_002476_T.1;AB_002865_T.1;AB_003087_T.1;AB_004054_T.1;AB_004642_T.1;AB_004888_T.1;AB_005184_T.1;AB_005259_T.1;AB_005379_T.1;AB_005648_T.1;AB_006153_T.1;AB_006507_T.1;AB_006976_T.1;AB_007765_T.1;AB_007842_T.1;AB_008039_T.1;AB_008203_T.1;AB_009029_T.1;AB_009311_T.1;AB_009340_T.1;AB_0094…
1	6	0	Healthy	0.106958294	3.20E-33	12536	70	AB_000345_T.1;AB_000966_T.1;AB_001232_T.1;AB_001710_T.1;AB_001733_T.1;AB_001838_T.1;AB_001971_T.1;AB_001978_T.1;AB_002123_T.1;AB_002476_T.1;AB_002507_T.1;AB_002865_T.1;AB_003087_T.1;AB_004054_T.1;AB_004642_T.1;AB_004888_T.1;AB_005184_T.1;AB_005259_T.1;AB_005379_T.1;AB_005648_T.1;AB_006153_T.1;AB_006507_T.1;AB_006976_T.1;AB_007765_T.1;AB_007842_T.1;AB_008039_T.1;AB_008203_T.1;AB_009029_T.1;AB_0093…
1	6	1	Damaged	-0.108171653	2.17E-22	8052	56	AB_000345_T.1;AB_001232_T.1;AB_001710_T.1;AB_001733_T.1;AB_001838_T.1;AB_001978_T.1;AB_002123_T.1;AB_002865_T.1;AB_003087_T.1;AB_004054_T.1;AB_004642_T.1;AB_004888_T.1;AB_005184_T.1;AB_005259_T.1;AB_005379_T.1;AB_005648_T.1;AB_006153_T.1;AB_006507_T.1;AB_006976_T.1;AB_007765_T.1;AB_007842_T.1;AB_008039_T.1;AB_008203_T.1;AB_009029_T.1;AB_009311_T.1;AB_009340_T.1;AB_009617_T.1;AB_010649_T.1;AB_0115…
1	6	1	Healthy	-0.085776973	7.25E-16	8813	58	AB_000345_T.1;AB_000966_T.1;AB_001232_T.1;AB_001710_T.1;AB_001838_T.1;AB_001978_T.1;AB_002123_T.1;AB_002476_T.1;AB_002507_T.1;AB_002865_T.1;AB_004054_T.1;AB_004642_T.1;AB_004888_T.1;AB_005184_T.1;AB_005259_T.1;AB_005379_T.1;AB_005648_T.1;AB_006153_T.1;AB_006507_T.1;AB_006976_T.1;AB_007765_T.1;AB_007842_T.1;AB_008039_T.1;AB_008203_T.1;AB_009029_T.1;AB_009311_T.1;AB_009340_T.1;AB_010649_T.1;AB_0115…
[truncated: 1,254 more rows]
