# Supplementary material for: Integrative linkage mapping and transcriptomic profiling uncover ozone-response modules in a peri-urban forest tree
Source: G3 (Bethesda). 2026 Mar 25;16(6):jkag069. doi: 10.1093/g3journal/jkag069 (PMC13261527; doi:10.1093/g3journal/jkag069)
Supplement: jkag069_Supplementary_Data [file jkag069_Supplementary_Data.zip › Supplementary_Table_5_G3-2026-406677.csv]

Linkage group	Position average in cM	Locus name	Gene	InterPro description	TAIR description	gene	Module
1	15.977	CLocus_23512	AB_024129_T.1	NA	AtUGT85A5,UGT85A5 UDPNAglucosyl transferase 85A5	AB_024129_T.1	black
1	15.977	CLocus_23512	AB_024129_T.1	NA	AtUGT85A5,UGT85A5 UDPNAglucosyl transferase 85A5	AB_024129_T.1	black
1	27.2545	CLocus_5346	AB_022634_T.1	Lipoxygenase, domain 3	NA	AB_022634_T.1	black
1	27.2545	CLocus_5346	AB_022634_T.1	Lipoxygenase, CNAterminal	NA	AB_022634_T.1	black
1	52.028	CLocus_5522	AB_028288_T.1	Gnk2NAhomologous domain	ReceptorNAlike protein kinaseNArelated family protein	AB_028288_T.1	black
1	52.028	CLocus_5522	AB_028288_T.1	Gnk2NAhomologous domain	ReceptorNAlike protein kinaseNArelated family protein	AB_028288_T.1	black
1	52.028	CLocus_5522	AB_028288_T.1	Gnk2NAhomologous domain superfamily	ReceptorNAlike protein kinaseNArelated family protein	AB_028288_T.1	black
1	52.028	CLocus_5522	AB_028288_T.1	Gnk2NAhomologous domain superfamily	ReceptorNAlike protein kinaseNArelated family protein	AB_028288_T.1	black
1	52.028	CLocus_5522	AB_028288_T.1	NA	ReceptorNAlike protein kinaseNArelated family protein	AB_028288_T.1	black
1	52.028	CLocus_5522	AB_028288_T.1	NA	ReceptorNAlike protein kinaseNArelated family protein	AB_028288_T.1	black
1	90.356	CLocus_61094	AB_041900_T.1	NA	Haem oxygenaseNAlike, multiNAhelical	AB_041900_T.1	black
1	124.806	CLocus_16431	AB_024653_T.1	PNAloop containing nucleoside triphosphate hydrolase	disease resistance protein (TIRNANBSNALRR class)	AB_024653_T.1	black
1	124.806	CLocus_16431	AB_024653_T.1	PNAloop containing nucleoside triphosphate hydrolase	disease resistance protein (TIRNANBSNALRR class)	AB_024653_T.1	black
1	138.5895	CLocus_28227	AB_017632_T.1	NA	NA	AB_017632_T.1	black
1	138.5895	CLocus_28227	AB_017632_T.1	NA	NA	AB_017632_T.1	black
1	138.5895	CLocus_28227	AB_017632_T.1	NA	NA	AB_017632_T.1	black
1	138.5895	CLocus_28227	AB_017632_T.1	NA	NA	AB_017632_T.1	black
1	138.5895	CLocus_28227	AB_017632_T.1	NA	NA	AB_017632_T.1	black
1	138.5895	CLocus_28227	AB_017632_T.1	NA	NA	AB_017632_T.1	black
1	139.151	CLocus_1191869	AB_018086_T.1	PNAloop containing nucleoside triphosphate hydrolase	disease resistance protein (TIRNANBSNALRR class)	AB_018086_T.1	black
1	139.151	CLocus_1191869	AB_018086_T.1	PNAloop containing nucleoside triphosphate hydrolase	disease resistance protein (TIRNANBSNALRR class)	AB_018086_T.1	black
2	6.5445	CLocus_74698	AB_003688_T.1	NA	NA	AB_003688_T.1	black
2	6.5445	CLocus_74698	AB_003688_T.1	NA	NA	AB_003688_T.1	black
2	6.5445	CLocus_74698	AB_003688_T.1	NA	NA	AB_003688_T.1	black
2	34.8155	CLocus_214	AB_034575_T.1	Toll/interleukinNA1 receptor homology (TIR) domain	Disease resistance protein (TIRNANBSNALRR class) family	AB_034575_T.1	black
2	34.8155	CLocus_214	AB_034575_T.1	Toll/interleukinNA1 receptor homology (TIR) domain	Disease resistance protein (TIRNANBSNALRR class) family	AB_034575_T.1	black
2	34.8155	CLocus_214	AB_034575_T.1	Toll/interleukinNA1 receptor homology (TIR) domain	Disease resistance protein (TIRNANBSNALRR class) family	AB_034575_T.1	black
2	34.8155	CLocus_214	AB_034575_T.1	Toll/interleukinNA1 receptor homology (TIR) domain	Disease resistance protein (TIRNANBSNALRR class) family	AB_034575_T.1	black
2	34.8155	CLocus_214	AB_034575_T.1	Toll/interleukinNA1 receptor homology (TIR) domain	Disease resistance protein (TIRNANBSNALRR class) family	AB_034575_T.1	black
2	34.8155	CLocus_214	AB_034575_T.1	Toll/interleukinNA1 receptor homology (TIR) domain superfamily	Disease resistance protein (TIRNANBSNALRR class) family	AB_034575_T.1	black
2	34.8155	CLocus_214	AB_034575_T.1	Toll/interleukinNA1 receptor homology (TIR) domain superfamily	Disease resistance protein (TIRNANBSNALRR class) family	AB_034575_T.1	black
2	34.8155	CLocus_214	AB_034575_T.1	Toll/interleukinNA1 receptor homology (TIR) domain superfamily	Disease resistance protein (TIRNANBSNALRR class) family	AB_034575_T.1	black
2	34.8155	CLocus_214	AB_034575_T.1	Toll/interleukinNA1 receptor homology (TIR) domain superfamily	Disease resistance protein (TIRNANBSNALRR class) family	AB_034575_T.1	black
2	34.8155	CLocus_214	AB_034575_T.1	Toll/interleukinNA1 receptor homology (TIR) domain superfamily	Disease resistance protein (TIRNANBSNALRR class) family	AB_034575_T.1	black
2	43.546	CLocus_12156	AB_005132_T.1	Cytochrome P450	CYP86B1 cytochrome P450, family 86, subfamily B, polypeptide 1	AB_005132_T.1	black
2	43.546	CLocus_12156	AB_005132_T.1	Cytochrome P450 superfamily	CYP86B1 cytochrome P450, family 86, subfamily B, polypeptide 1	AB_005132_T.1	black
2	43.546	CLocus_12156	AB_005132_T.1	NA	CYP86B1 cytochrome P450, family 86, subfamily B, polypeptide 1	AB_005132_T.1	black
2	48.337	CLocus_112	AB_011816_T.1	Cytochrome P450 superfamily	TT7,CYP75B1,D501 Cytochrome P450 superfamily protein	AB_011816_T.1	black
2	48.337	CLocus_112	AB_011816_T.1	Cytochrome P450 superfamily	TT7,CYP75B1,D501 Cytochrome P450 superfamily protein	AB_011816_T.1	black
2	48.337	CLocus_112	AB_011816_T.1	NA	TT7,CYP75B1,D501 Cytochrome P450 superfamily protein	AB_011816_T.1	black
2	48.337	CLocus_112	AB_011816_T.1	NA	TT7,CYP75B1,D501 Cytochrome P450 superfamily protein	AB_011816_T.1	black
2	73.9825	CLocus_32860	AB_001206_T.1	SAM dependent carboxyl methyltransferase	IAMT1 IAA carboxylmethyltransferase 1	AB_001206_T.1	black
2	73.9825	CLocus_32860	AB_001206_T.1	SNAadenosylNALNAmethionineNAdependent methyltransferase superfamily	IAMT1 IAA carboxylmethyltransferase 1	AB_001206_T.1	black
2	85.5245	CLocus_11879	AB_005178_T.1	NA	NA	AB_005178_T.1	black
8	53.2705	CLocus_26156	AB_011816_T.1	Cytochrome P450 superfamily	TT7,CYP75B1,D501 Cytochrome P450 superfamily protein	AB_011816_T.1	black
8	53.2705	CLocus_26156	AB_011816_T.1	Cytochrome P450 superfamily	TT7,CYP75B1,D501 Cytochrome P450 superfamily protein	AB_011816_T.1	black
3	53.837	CLocus_28733	AB_020648_T.1	NA	LeucineNArich repeat (LRR) family protein	AB_020648_T.1	black
3	53.837	CLocus_28733	AB_020648_T.1	LeucineNArich repeat domain superfamily	LeucineNArich repeat (LRR) family protein	AB_020648_T.1	black
3	53.837	CLocus_28733	AB_020648_T.1	LeucineNArich repeat	LeucineNArich repeat (LRR) family protein	AB_020648_T.1	black
3	64.837	CLocus_28880	AB_012726_T.1	NA	NA	AB_012726_T.1	black
3	80.3765	CLocus_20020	AB_010428_T.1	NA	Galactose oxidase/kelch repeat superfamily protein	AB_010428_T.1	black
3	117.7145	CLocus_15068	AB_005330_T.1	NA	unknown protein; Has 21 Blast hits to 21 proteins in 8 species: Archae 0; Bacteria 0; Metazoa 0; Fungi 0; Plants 21; Viruses 0; Other Eukaryotes 0 (source: NCBI BLink).	AB_005330_T.1	black
4	61.5395	CLocus_8727	AB_007902_T.1	GammaNAtubulin complex component, CNAterminal domain superfamily	NA	AB_007902_T.1	black
4	61.5395	CLocus_8727	AB_007902_T.1	Gamma tubulin complex component, CNAterminal	NA	AB_007902_T.1	black
5	8.361	CLocus_57271	AB_032879_T.1	NA	NA	AB_032879_T.1	black
5	8.361	CLocus_57271	AB_032879_T.1	NA	NA	AB_032879_T.1	black
5	8.361	CLocus_57271	AB_032879_T.1	NA	NA	AB_032879_T.1	black
5	54.3475	CLocus_63614	AB_021144_T.1	Glycoside hydrolase family 9	ATGH9B1,CEL1,GH9B1 glycosyl hydrolase 9B1	AB_021144_T.1	black
5	54.3475	CLocus_63614	AB_021144_T.1	NA	ATGH9B1,CEL1,GH9B1 glycosyl hydrolase 9B1	AB_021144_T.1	black
5	54.3475	CLocus_63614	AB_021144_T.1	SixNAhairpin glycosidase superfamily	ATGH9B1,CEL1,GH9B1 glycosyl hydrolase 9B1	AB_021144_T.1	black
5	54.3475	CLocus_63614	AB_021144_T.1	SixNAhairpin glycosidaseNAlike superfamily	ATGH9B1,CEL1,GH9B1 glycosyl hydrolase 9B1	AB_021144_T.1	black
5	73.533	CLocus_15365	AB_033664_T.1	NA	FUNCTIONS IN: molecular_function unknown; INVOLVED IN: rRNA processing; LOCATED IN: preribosome, small subunit precursor; EXPRESSED IN: 22 plant structures; EXPRESSED DURING: 13 growth stages; CONTAINS InterPro DOMAIN/s: Nucleolar, Nop52 (InterPro:IPR010301); Has 543 Blast hits to 530 proteins in 201 species: Archae 0; Bacteria 10; Metazoa 211; Fungi 164; Plants 46; Viruses 0; Other Eukaryotes 11…	AB_033664_T.1	black
6	11.782	CLocus_63283	AB_036020_T.1	NA	UDPNAGlycosyltransferase superfamily protein	AB_036020_T.1	black
6	11.782	CLocus_63283	AB_036020_T.1	NA	UDPNAGlycosyltransferase superfamily protein	AB_036020_T.1	black
6	45.625	CLocus_16212	AB_037393_T.1	NA	NA	AB_037393_T.1	black
6	48.156	CLocus_26678	AB_042417_T.1	NA	BEST Arabidopsis thaliana protein match is: conserved peptide upstream open reading frame 47 (TAIR:AT5G03190.1); Has 285 Blast hits to 285 proteins in 23 species: Archae 0; Bacteria 0; Metazoa 1; Fungi 0; Plants 279; Viruses 0; Other Eukaryotes 5 (source: NCBI BLink).	AB_042417_T.1	black
6	89.6385	CLocus_18045	AB_009675_T.1	NA	LRR and NBNAARC domainsNAcontaining disease resistance protein	AB_009675_T.1	black
6	94.172	CLocus_34023	AB_003087_T.1	ACTNAlike domain	NA	AB_003087_T.1	black
6	94.172	CLocus_34023	AB_003087_T.1	NA	NA	AB_003087_T.1	black
6	94.172	CLocus_34023	AB_003087_T.1	ACT domainNAcontaining protein ACR1NA12	NA	AB_003087_T.1	black
6	94.172	CLocus_34023	AB_003087_T.1	ACT domain	NA	AB_003087_T.1	black
6	100.678	CLocus_79417	AB_009954_T.1	NA	Histone superfamily protein	AB_009954_T.1	black
6	104.33	CLocus_9326	AB_005259_T.1	NA	2NAoxoglutarate (2OG) and Fe(II)NAdependent oxygenase superfamily protein	AB_005259_T.1	black
7	7.594	CLocus_2070	AB_021851_T.1	NA	unknown protein; FUNCTIONS IN: molecular_function unknown; INVOLVED IN: biological_process unknown; LOCATED IN: anchored to plasma membrane, anchored to membrane; EXPRESSED IN: 23 plant structures; EXPRESSED DURING: 14 growth stages; BEST Arabidopsis thaliana protein match is: unknown protein (TAIR:AT3G18050.1); Has 30201 Blast hits to 17322 proteins in 780 species: Archae 12; Bacteria 1396; Meta…	AB_021851_T.1	black
7	21.096	CLocus_158266	AB_006320_T.1	NA	NA	AB_006320_T.1	black
7	36.617	CLocus_25343	AB_016397_T.1	NA	NA	AB_016397_T.1	black
7	36.617	CLocus_25343	AB_016397_T.1	NA	NA	AB_016397_T.1	black
7	36.617	CLocus_25343	AB_016397_T.1	NA	NA	AB_016397_T.1	black
7	36.617	CLocus_25343	AB_016397_T.1	NA	NA	AB_016397_T.1	black
7	36.617	CLocus_25343	AB_016397_T.1	NA	NA	AB_016397_T.1	black
7	36.617	CLocus_25343	AB_016397_T.1	NA	NA	AB_016397_T.1	black
7	36.898	CLocus_30649	AB_016397_T.1	NA	NA	AB_016397_T.1	black
7	36.898	CLocus_30649	AB_016397_T.1	NA	NA	AB_016397_T.1	black
7	36.898	CLocus_30649	AB_016397_T.1	NA	NA	AB_016397_T.1	black
7	36.898	CLocus_30649	AB_016397_T.1	NA	NA	AB_016397_T.1	black
7	36.898	CLocus_30649	AB_016397_T.1	NA	NA	AB_016397_T.1	black
7	36.898	CLocus_30649	AB_016397_T.1	NA	NA	AB_016397_T.1	black
7	96.566	CLocus_17483	AB_005852_T.1	NA	PIP2A,PIP2,PIP2;1 plasma membrane intrinsic protein 2A	AB_005852_T.1	black
7	96.566	CLocus_17483	AB_005852_T.1	NA	PIP2A,PIP2,PIP2;1 plasma membrane intrinsic protein 2A	AB_005852_T.1	black
7	99.3755	CLocus_1194623	AB_005852_T.1	NA	PIP2A,PIP2,PIP2;1 plasma membrane intrinsic protein 2A	AB_005852_T.1	black
7	99.3755	CLocus_1194623	AB_005852_T.1	NA	PIP2A,PIP2,PIP2;1 plasma membrane intrinsic protein 2A	AB_005852_T.1	black
2	48.337	CLocus_112	AB_011816_T.1	Cytochrome P450 superfamily	TT7,CYP75B1,D501 Cytochrome P450 superfamily protein	AB_011816_T.1	black
2	48.337	CLocus_112	AB_011816_T.1	Cytochrome P450 superfamily	TT7,CYP75B1,D501 Cytochrome P450 superfamily protein	AB_011816_T.1	black
2	48.337	CLocus_112	AB_011816_T.1	NA	TT7,CYP75B1,D501 Cytochrome P450 superfamily protein	AB_011816_T.1	black
2	48.337	CLocus_112	AB_011816_T.1	NA	TT7,CYP75B1,D501 Cytochrome P450 superfamily protein	AB_011816_T.1	black
8	18.042	CLocus_1194876	AB_011274_T.1	RabNAGAPNATBC domain	Ypt/RabNAGAP domain of gyp1p superfamily protein	AB_011274_T.1	black
8	18.042	CLocus_1194876	AB_011274_T.1	RabNAGAPNATBC domain	Ypt/RabNAGAP domain of gyp1p superfamily protein	AB_011274_T.1	black
8	18.042	CLocus_1194876	AB_011274_T.1	RabNAGAPNATBC domain superfamily	Ypt/RabNAGAP domain of gyp1p superfamily protein	AB_011274_T.1	black
8	18.042	CLocus_1194876	AB_011274_T.1	RabNAGAPNATBC domain superfamily	Ypt/RabNAGAP domain of gyp1p superfamily protein	AB_011274_T.1	black
8	18.042	CLocus_1194876	AB_011274_T.1	Rab GTPaseNAactivating TBC domainNAcontaining protein	Ypt/RabNAGAP domain of gyp1p superfamily protein	AB_011274_T.1	black
8	18.042	CLocus_1194876	AB_011274_T.1	Rab GTPaseNAactivating TBC domainNAcontaining protein	Ypt/RabNAGAP domain of gyp1p superfamily protein	AB_011274_T.1	black
8	18.042	CLocus_1194876	AB_011274_T.1	NA	Ypt/RabNAGAP domain of gyp1p superfamily protein	AB_011274_T.1	black
8	18.042	CLocus_1194876	AB_011274_T.1	NA	Ypt/RabNAGAP domain of gyp1p superfamily protein	AB_011274_T.1	black
8	18.323	CLocus_45268	AB_011274_T.1	RabNAGAPNATBC domain superfamily	Ypt/RabNAGAP domain of gyp1p superfamily protein	AB_011274_T.1	black
8	18.323	CLocus_45268	AB_011274_T.1	RabNAGAPNATBC domain superfamily	Ypt/RabNAGAP domain of gyp1p superfamily protein	AB_011274_T.1	black
8	18.323	CLocus_45268	AB_011274_T.1	Rab GTPaseNAactivating TBC domainNAcontaining protein	Ypt/RabNAGAP domain of gyp1p superfamily protein	AB_011274_T.1	black
8	18.323	CLocus_45268	AB_011274_T.1	Rab GTPaseNAactivating TBC domainNAcontaining protein	Ypt/RabNAGAP domain of gyp1p superfamily protein	AB_011274_T.1	black
8	18.323	CLocus_45268	AB_011274_T.1	NA	Ypt/RabNAGAP domain of gyp1p superfamily protein	AB_011274_T.1	black
8	18.323	CLocus_45268	AB_011274_T.1	NA	Ypt/RabNAGAP domain of gyp1p superfamily protein	AB_011274_T.1	black
8	53.2705	CLocus_26156	AB_011816_T.1	Cytochrome P450 superfamily	TT7,CYP75B1,D501 Cytochrome P450 superfamily protein	AB_011816_T.1	black
8	53.2705	CLocus_26156	AB_011816_T.1	Cytochrome P450 superfamily	TT7,CYP75B1,D501 Cytochrome P450 superfamily protein	AB_011816_T.1	black
8	53.2705	CLocus_1277211	AB_009843_T.1	NA	Plant protein of unknown function (DUF247)	AB_009843_T.1	black
8	101.3205	CLocus_9524	AB_021244_T.1	NA	Adenine nucleotide alpha hydrolasesNAlike superfamily protein	AB_021244_T.1	black
8	101.3205	CLocus_9524	AB_021244_T.1	UspA	Adenine nucleotide alpha hydrolasesNAlike superfamily protein	AB_021244_T.1	black
8	101.3205	CLocus_9524	AB_021244_T.1	RossmannNAlike alpha/beta/alpha sandwich fold	Adenine nucleotide alpha hydrolasesNAlike superfamily protein	AB_021244_T.1	black
8	110.932	CLocus_77877	AB_003875_T.1	NPH3 domain	NA	AB_003875_T.1	black
8	118.5455	CLocus_4312	AB_032713_T.1	NA	ATMRP2,EST4,MRP2,ABCC2,AtABCC2 multidrug resistanceNAassociated protein 2	AB_032713_T.1	black
9	5.634	CLocus_54457	AB_030548_T.1	Alpha/Beta hydrolase fold	alpha/betaNAHydrolases superfamily protein	AB_030548_T.1	black
9	5.634	CLocus_54457	AB_030548_T.1	Phospholipase A1NAII	alpha/betaNAHydrolases superfamily protein	AB_030548_T.1	black
9	77.053	CLocus_18666	AB_020672_T.1	NA	NA	AB_020672_T.1	black
9	77.053	CLocus_18666	AB_020672_T.1	LeucineNArich repeat	NA	AB_020672_T.1	black
9	77.053	CLocus_18666	AB_020672_T.1	LeucineNArich repeat domain superfamily	NA	AB_020672_T.1	black
10	102.7055	CLocus_51197	AB_003437_T.1	NA	LeucineNArich repeat protein kinase family protein	AB_003437_T.1	black
10	102.7055	CLocus_51197	AB_003437_T.1	Protein kinase domain	LeucineNArich repeat protein kinase family protein	AB_003437_T.1	black
10	102.7055	CLocus_51197	AB_003437_T.1	Protein kinaseNAlike domain superfamily	LeucineNArich repeat protein kinase family protein	AB_003437_T.1	black
10	102.7055	CLocus_51197	AB_003437_T.1	LEAF RUST 10 DISEASENARESISTANCE LOCUS RECEPTORNALIKE PROTEIN KINASENAlike 1.1/1.2/1.3/1.4/1.5	LeucineNArich repeat protein kinase family protein	AB_003437_T.1	black
11	21.631	CLocus_32245	AB_022836_T.1	NA	NA	AB_022836_T.1	black
12	4.6375	CLocus_28795	AB_001460_T.1	NA	NA	AB_001460_T.1	black
12	4.6375	CLocus_28795	AB_001460_T.1	NA	NA	AB_001460_T.1	black
12	63.465	CLocus_57300	AB_002029_T.1	NA	SNAlocus lectin protein kinase family protein	AB_002029_T.1	black
12	105.846	CLocus_57091	AB_001301_T.1	NA	NA	AB_001301_T.1	black
1	7.224	CLocus_50587	AB_005192_T.1	NA	NA	AB_005192_T.1	blue
1	15.977	CLocus_23065	AB_004548_T.1	NA	NA	AB_004548_T.1	blue
1	15.977	CLocus_23065	AB_004548_T.1	NA	NA	AB_004548_T.1	blue
1	16.5385	CLocus_64248	AB_004548_T.1	Ankyrin repeat	NA	AB_004548_T.1	blue
1	16.5385	CLocus_64248	AB_004548_T.1	Ankyrin repeat	NA	AB_004548_T.1	blue
1	16.5385	CLocus_64248	AB_004548_T.1	NA	NA	AB_004548_T.1	blue
1	16.5385	CLocus_64248	AB_004548_T.1	NA	NA	AB_004548_T.1	blue
1	16.5385	CLocus_64248	AB_004548_T.1	Ankyrin repeatNAcontaining domain superfamily	NA	AB_004548_T.1	blue
1	16.5385	CLocus_64248	AB_004548_T.1	Ankyrin repeatNAcontaining domain superfamily	NA	AB_004548_T.1	blue
1	17.943	CLocus_54067	AB_008250_T.1	NA	Tetratricopeptide repeat (TPR)NAlike superfamily protein	AB_008250_T.1	blue
1	21.6015	CLocus_114896	AB_012783_T.1	FNAbox/kelchNArepeat protein KMD1NA4	Galactose oxidase/kelch repeat superfamily protein	AB_012783_T.1	blue
1	21.6015	CLocus_114896	AB_012783_T.1	FNAbox/kelchNArepeat protein KMD1NA4	Galactose oxidase/kelch repeat superfamily protein	AB_012783_T.1	blue
1	21.6015	CLocus_114896	AB_012783_T.1	FNAbox/kelchNArepeat protein KMD1NA4	Galactose oxidase/kelch repeat superfamily protein	AB_012783_T.1	blue
1	21.6015	CLocus_114896	AB_012783_T.1	KelchNAtype beta propeller	Galactose oxidase/kelch repeat superfamily protein	AB_012783_T.1	blue
1	21.6015	CLocus_114896	AB_012783_T.1	KelchNAtype beta propeller	Galactose oxidase/kelch repeat superfamily protein	AB_012783_T.1	blue
1	21.6015	CLocus_114896	AB_012783_T.1	KelchNAtype beta propeller	Galactose oxidase/kelch repeat superfamily protein	AB_012783_T.1	blue
1	28.9495	CLocus_160	AB_041840_T.1	NA	NA	AB_041840_T.1	blue
1	34.012	CLocus_265707	AB_038595_T.1	NA	unknown protein; BEST Arabidopsis thaliana protein match is: unknown protein (TAIR:AT3G01680.1); Has 208 Blast hits to 125 proteins in 13 species: Archae 0; Bacteria 0; Metazoa 0; Fungi 0; Plants 208; Viruses 0; Other Eukaryotes 0 (source: NCBI BLink).	AB_038595_T.1	blue
1	34.012	CLocus_265707	AB_038595_T.1	NA	unknown protein; BEST Arabidopsis thaliana protein match is: unknown protein (TAIR:AT3G01680.1); Has 208 Blast hits to 125 proteins in 13 species: Archae 0; Bacteria 0; Metazoa 0; Fungi 0; Plants 208; Viruses 0; Other Eukaryotes 0 (source: NCBI BLink).	AB_038595_T.1	blue
1	41.606	CLocus_32593	AB_002632_T.1	Ankyrin repeatNAcontaining domain superfamily	NA	AB_002632_T.1	blue
1	48.0795	CLocus_9429	AB_008972_T.1	NA	NA	AB_008972_T.1	blue
1	59.952	CLocus_23991	AB_003439_T.1	NA	NA	AB_003439_T.1	blue
1	70.358	CLocus_51559	AB_041382_T.1	Cupredoxin	NA	AB_041382_T.1	blue
1	70.358	CLocus_51559	AB_041382_T.1	Multicopper oxidase, second cupredoxin domain	NA	AB_041382_T.1	blue
1	70.639	CLocus_11740	AB_017691_T.1	Zinc finger, CCHCNAtype	NA	AB_017691_T.1	blue
1	70.639	CLocus_11740	AB_017691_T.1	Zinc finger, CCHCNAtype superfamily	NA	AB_017691_T.1	blue
1	70.639	CLocus_11740	AB_017691_T.1	NA	NA	AB_017691_T.1	blue
1	80.2055	CLocus_28849	AB_014277_T.1	Aldehyde/histidinol dehydrogenase	NA	AB_014277_T.1	blue
1	80.2055	CLocus_28849	AB_014277_T.1	Aldehyde dehydrogenase, NNAterminal	NA	AB_014277_T.1	blue
1	80.2055	CLocus_28849	AB_014277_T.1	Aldehyde dehydrogenase, CNAterminal	NA	AB_014277_T.1	blue
1	84.7255	CLocus_56529	AB_009424_T.1	NA	NA	AB_009424_T.1	blue
1	118.3065	CLocus_7535	AB_031104_T.1	NA	NA	AB_031104_T.1	blue
1	129.5875	CLocus_60595	AB_005323_T.1	NA	Tetratricopeptide repeat (TPR)NAlike superfamily protein	AB_005323_T.1	blue
1	129.5875	CLocus_60595	AB_005323_T.1	TetratricopeptideNAlike helical domain superfamily	Tetratricopeptide repeat (TPR)NAlike superfamily protein	AB_005323_T.1	blue
1	137.7465	CLocus_18194	AB_007998_T.1	NA	NA	AB_007998_T.1	blue
1	137.7465	CLocus_18194	AB_007998_T.1	NA	NA	AB_007998_T.1	blue
1	137.7465	CLocus_18194	AB_007998_T.1	NA	NA	AB_007998_T.1	blue
1	137.7465	CLocus_18194	AB_007998_T.1	NA	NA	AB_007998_T.1	blue
1	137.7465	CLocus_18194	AB_007998_T.1	NA	NA	AB_007998_T.1	blue
1	137.7465	CLocus_18194	AB_007998_T.1	NA	NA	AB_007998_T.1	blue
1	138.0275	CLocus_67974	AB_012041_T.1	NA	NA	AB_012041_T.1	blue
1	138.0275	CLocus_67974	AB_012041_T.1	NA	NA	AB_012041_T.1	blue
1	138.0275	CLocus_67974	AB_012041_T.1	NA	NA	AB_012041_T.1	blue
1	138.0275	CLocus_67974	AB_012041_T.1	NA	NA	AB_012041_T.1	blue
1	138.5895	CLocus_23097	AB_018054_T.1	NA	NA	AB_018054_T.1	blue
1	138.5895	CLocus_23097	AB_018054_T.1	NA	NA	AB_018054_T.1	blue
1	138.5895	CLocus_23097	AB_018054_T.1	NA	NA	AB_018054_T.1	blue
1	138.5895	CLocus_23097	AB_018054_T.1	NA	NA	AB_018054_T.1	blue
1	139.151	CLocus_903840	AB_018054_T.1	NA	NA	AB_018054_T.1	blue
1	139.151	CLocus_903840	AB_018054_T.1	NA	NA	AB_018054_T.1	blue
1	139.151	CLocus_903840	AB_018054_T.1	NA	NA	AB_018054_T.1	blue
1	139.151	CLocus_903840	AB_018054_T.1	NA	NA	AB_018054_T.1	blue
1	139.151	CLocus_39163	AB_007998_T.1	NA	NA	AB_007998_T.1	blue
1	139.151	CLocus_39163	AB_007998_T.1	NA	NA	AB_007998_T.1	blue
1	139.151	CLocus_39163	AB_007998_T.1	NA	NA	AB_007998_T.1	blue
1	139.151	CLocus_39163	AB_007998_T.1	NA	NA	AB_007998_T.1	blue
1	139.151	CLocus_39163	AB_007998_T.1	NA	NA	AB_007998_T.1	blue
1	139.151	CLocus_39163	AB_007998_T.1	NA	NA	AB_007998_T.1	blue
1	139.151	CLocus_31787	AB_007998_T.1	NA	NA	AB_007998_T.1	blue
1	139.151	CLocus_31787	AB_007998_T.1	NA	NA	AB_007998_T.1	blue
1	139.151	CLocus_31787	AB_007998_T.1	NA	NA	AB_007998_T.1	blue
1	139.151	CLocus_31787	AB_007998_T.1	NA	NA	AB_007998_T.1	blue
1	139.151	CLocus_31787	AB_007998_T.1	NA	NA	AB_007998_T.1	blue
1	139.151	CLocus_31787	AB_007998_T.1	NA	NA	AB_007998_T.1	blue
9	101.3525	CLocus_61048	AB_008972_T.1	Protein kinase domain	NA	AB_008972_T.1	blue
9	101.3525	CLocus_61048	AB_008972_T.1	NA	NA	AB_008972_T.1	blue
9	101.3525	CLocus_61048	AB_008972_T.1	ReceptorNAlike protein kinase ANXUR1NAlike	NA	AB_008972_T.1	blue
9	101.3525	CLocus_61048	AB_008972_T.1	SerineNAthreonine/tyrosineNAprotein kinase, catalytic domain	NA	AB_008972_T.1	blue
9	101.3525	CLocus_61048	AB_008972_T.1	Protein kinaseNAlike domain superfamily	NA	AB_008972_T.1	blue
2	6.825	CLocus_32696	AB_019149_T.1	NA	NA	AB_019149_T.1	blue
2	12.4625	CLocus_54669	AB_011698_T.1	NA	NA	AB_011698_T.1	blue
2	12.4625	CLocus_54669	AB_011698_T.1	NA	NA	AB_011698_T.1	blue
2	20.641	CLocus_11447	AB_024635_T.1	NA	NA	AB_024635_T.1	blue
2	25.22	CLocus_28653	AB_003647_T.1	NA	NA	AB_003647_T.1	blue
2	33.6885	CLocus_64920	AB_046043_T.1	SixNAhairpin glycosidaseNAlike superfamily	AtGH9A4,GH9A4 glycosyl hydrolase 9A4	AB_046043_T.1	blue
2	33.6885	CLocus_64920	AB_046043_T.1	SixNAhairpin glycosidaseNAlike superfamily	AtGH9A4,GH9A4 glycosyl hydrolase 9A4	AB_046043_T.1	blue
2	33.6885	CLocus_64920	AB_046043_T.1	SixNAhairpin glycosidase superfamily	AtGH9A4,GH9A4 glycosyl hydrolase 9A4	AB_046043_T.1	blue
2	33.6885	CLocus_64920	AB_046043_T.1	SixNAhairpin glycosidase superfamily	AtGH9A4,GH9A4 glycosyl hydrolase 9A4	AB_046043_T.1	blue
2	66.9375	CLocus_15533	AB_034947_T.1	NA	NA	AB_034947_T.1	blue
2	66.9375	CLocus_15533	AB_034947_T.1	NA	NA	AB_034947_T.1	blue
2	66.9375	CLocus_15533	AB_034947_T.1	NA	NA	AB_034947_T.1	blue
2	70.8795	CLocus_75009	AB_007096_T.1	Protein OBERON	Protein of unknown function (DUF1423)	AB_007096_T.1	blue
2	70.8795	CLocus_75009	AB_007096_T.1	OberonNAlike, PHD finger domain	Protein of unknown function (DUF1423)	AB_007096_T.1	blue
2	77.9305	CLocus_92048	AB_014721_T.1	NA	NA	AB_014721_T.1	blue
2	77.9305	CLocus_92048	AB_014721_T.1	NA	NA	AB_014721_T.1	blue
2	77.9305	CLocus_92048	AB_014721_T.1	NA	NA	AB_014721_T.1	blue
2	77.9305	CLocus_92048	AB_014721_T.1	NA	NA	AB_014721_T.1	blue
2	77.9305	CLocus_92048	AB_014721_T.1	NA	NA	AB_014721_T.1	blue
2	77.9305	CLocus_917866	AB_014721_T.1	NA	NA	AB_014721_T.1	blue
2	77.9305	CLocus_917866	AB_014721_T.1	NA	NA	AB_014721_T.1	blue
2	77.9305	CLocus_917866	AB_014721_T.1	NA	NA	AB_014721_T.1	blue
2	77.9305	CLocus_917866	AB_014721_T.1	NA	NA	AB_014721_T.1	blue
2	77.9305	CLocus_917866	AB_014721_T.1	NA	NA	AB_014721_T.1	blue
2	80.7465	CLocus_44617	AB_018713_T.1	Rubber elongation factor	Rubber elongation factor protein (REF)	AB_018713_T.1	blue
2	82.7155	CLocus_21749	AB_014819_T.1	NA	POK2 phragmoplast orienting kinesin 2	AB_014819_T.1	blue
2	83.2775	CLocus_4004	AB_008372_T.1	NA	NA	AB_008372_T.1	blue
2	83.2775	CLocus_4004	AB_008372_T.1	Protein kinaseNAlike domain superfamily	NA	AB_008372_T.1	blue
2	102.4625	CLocus_88409	AB_003523_T.1	NA	unknown protein; FUNCTIONS IN: molecular_function unknown; INVOLVED IN: biological_process unknown; LOCATED IN: endomembrane system; EXPRESSED IN: 19 plant structures; EXPRESSED DURING: 13 growth stages; BEST Arabidopsis thaliana protein match is: unknown protein (TAIR:AT5G50290.1); Has 203 Blast hits to 203 proteins in 13 species: Archae 0; Bacteria 0; Metazoa 0; Fungi 0; Plants 203; Viruses 0; …	AB_003523_T.1	blue
2	122.889	CLocus_24182	AB_011260_T.1	NA	unknown protein; BEST Arabidopsis thaliana protein match is: unknown protein (TAIR:AT4G34560.1); Has 1807 Blast hits to 1807 proteins in 277 species: Archae 0; Bacteria 0; Metazoa 736; Fungi 347; Plants 385; Viruses 0; Other Eukaryotes 339 (source: NCBI BLink).	AB_011260_T.1	blue
2	135.849	CLocus_23387	AB_002834_T.1	PreNAmRNANAsplicing factor CWC22	NA	AB_002834_T.1	blue
2	135.849	CLocus_23387	AB_002834_T.1	PreNAmRNANAsplicing factor CWC22	NA	AB_002834_T.1	blue
2	135.849	CLocus_23387	AB_002834_T.1	PreNAmRNANAsplicing factor CWC22	NA	AB_002834_T.1	blue
2	135.849	CLocus_67774	AB_002834_T.1	NA	NA	AB_002834_T.1	blue
2	135.849	CLocus_67774	AB_002834_T.1	NA	NA	AB_002834_T.1	blue
2	135.849	CLocus_67774	AB_002834_T.1	NA	NA	AB_002834_T.1	blue
2	137.5345	CLocus_3307	AB_019340_T.1	Ornithine decarboxylase	NA	AB_019340_T.1	blue
2	137.5345	CLocus_3307	AB_019340_T.1	Ornithine decarboxylase	NA	AB_019340_T.1	blue
2	137.5345	CLocus_3307	AB_019340_T.1	PLPNAbinding barrel	NA	AB_019340_T.1	blue
2	137.5345	CLocus_3307	AB_019340_T.1	PLPNAbinding barrel	NA	AB_019340_T.1	blue
2	149.6745	CLocus_75023	AB_015058_T.1	NA	NA	AB_015058_T.1	blue
2	150.236	CLocus_37599	AB_028440_T.1	NA	NA	AB_028440_T.1	blue
2	150.236	CLocus_63408	AB_009841_T.1	NA	NA	AB_009841_T.1	blue
7	3.658	CLocus_51535	AB_014721_T.1	NA	NA	AB_014721_T.1	blue
7	3.658	CLocus_51535	AB_014721_T.1	NA	NA	AB_014721_T.1	blue
7	3.658	CLocus_51535	AB_014721_T.1	NA	NA	AB_014721_T.1	blue
7	3.658	CLocus_51535	AB_014721_T.1	NA	NA	AB_014721_T.1	blue
7	3.658	CLocus_51535	AB_014721_T.1	NA	NA	AB_014721_T.1	blue
3	6.381	CLocus_23729	AB_003350_T.1	NAD(P)NAbinding domain superfamily	NA	AB_003350_T.1	blue
3	6.381	CLocus_23729	AB_003350_T.1	NAD(P)NAbinding domain superfamily	NA	AB_003350_T.1	blue
3	6.381	CLocus_23729	AB_003350_T.1	NA	NA	AB_003350_T.1	blue
3	6.381	CLocus_23729	AB_003350_T.1	NA	NA	AB_003350_T.1	blue
3	6.381	CLocus_23729	AB_003350_T.1	3NAbeta hydroxysteroid dehydrogenase/isomerase	NA	AB_003350_T.1	blue
3	6.381	CLocus_23729	AB_003350_T.1	3NAbeta hydroxysteroid dehydrogenase/isomerase	NA	AB_003350_T.1	blue
3	10.317	CLocus_34099	AB_007700_T.1	NA	MBD05,MBD5,ATMBD5 methylNACPGNAbinding domain protein 5	AB_007700_T.1	blue
3	10.317	CLocus_34099	AB_007700_T.1	NA	MBD05,MBD5,ATMBD5 methylNACPGNAbinding domain protein 5	AB_007700_T.1	blue
3	10.317	CLocus_67743	AB_007700_T.1	NA	MBD05,MBD5,ATMBD5 methylNACPGNAbinding domain protein 5	AB_007700_T.1	blue
3	10.317	CLocus_67743	AB_007700_T.1	NA	MBD05,MBD5,ATMBD5 methylNACPGNAbinding domain protein 5	AB_007700_T.1	blue
3	26.422	CLocus_44668	AB_021854_T.1	NA	MAPKKK16 mitogenNAactivated protein kinase kinase kinase 16	AB_021854_T.1	blue
3	26.422	CLocus_44668	AB_021854_T.1	Protein kinaseNAlike domain superfamily	MAPKKK16 mitogenNAactivated protein kinase kinase kinase 16	AB_021854_T.1	blue
3	28.6725	CLocus_32310	AB_015704_T.1	NA	Pyridoxal phosphate (PLP)NAdependent transferases superfamily protein	AB_015704_T.1	blue
3	28.6725	CLocus_32310	AB_015704_T.1	NA	Pyridoxal phosphate (PLP)NAdependent transferases superfamily protein	AB_015704_T.1	blue
3	32.621	CLocus_8775	AB_012690_T.1	NA	NA	AB_012690_T.1	blue
3	32.621	CLocus_8775	AB_012690_T.1	NA	NA	AB_012690_T.1	blue
3	32.621	CLocus_8775	AB_012690_T.1	NA	NA	AB_012690_T.1	blue
3	32.621	CLocus_8775	AB_012690_T.1	NA	NA	AB_012690_T.1	blue
3	33.1825	CLocus_34264	AB_030272_T.1	NA	NA	AB_030272_T.1	blue
3	33.1825	CLocus_71974	AB_012690_T.1	NA	NA	AB_012690_T.1	blue
3	33.1825	CLocus_71974	AB_012690_T.1	NA	NA	AB_012690_T.1	blue
3	33.1825	CLocus_71974	AB_012690_T.1	NA	NA	AB_012690_T.1	blue
3	33.1825	CLocus_71974	AB_012690_T.1	NA	NA	AB_012690_T.1	blue
3	33.7445	CLocus_3706	AB_004996_T.1	NA	NA	AB_004996_T.1	blue
3	59.4805	CLocus_81823	AB_001898_T.1	NA	unknown protein; FUNCTIONS IN: molecular_function unknown; INVOLVED IN: biological_process unknown; LOCATED IN: endomembrane system; EXPRESSED IN: inflorescence meristem, hypocotyl, root, flower; EXPRESSED DURING: petal differentiation and expansion stage; Has 23 Blast hits to 23 proteins in 9 species: Archae 0; Bacteria 0; Metazoa 0; Fungi 0; Plants 22; Viruses 0; Other Eukaryotes 1 (source: NCB…	AB_001898_T.1	blue
3	65.118	CLocus_31682	AB_022683_T.1	NA	ATRPS5B,RPS5B ribosomal protein 5B	AB_022683_T.1	blue
3	65.118	CLocus_31682	AB_022683_T.1	NA	ATRPS5B,RPS5B ribosomal protein 5B	AB_022683_T.1	blue
3	65.118	CLocus_31682	AB_022683_T.1	NA	ATRPS5B,RPS5B ribosomal protein 5B	AB_022683_T.1	blue
3	79.8145	CLocus_25103	AB_005587_T.1	NA	NA	AB_005587_T.1	blue
3	79.8145	CLocus_25103	AB_005587_T.1	NA	NA	AB_005587_T.1	blue
3	82.062	CLocus_39267	AB_000715_T.1	NA	LBD11 LOB domainNAcontaining protein 11	AB_000715_T.1	blue
3	82.062	CLocus_39267	AB_000715_T.1	NA	LBD11 LOB domainNAcontaining protein 11	AB_000715_T.1	blue
3	82.6235	CLocus_17302	AB_006078_T.1	NA	Protein with RING/UNAbox and TRAFNAlike domains	AB_006078_T.1	blue
3	89.3975	CLocus_41077	AB_014906_T.1	NA	Heat shock protein DnaJ with tetratricopeptide repeat	AB_014906_T.1	blue
3	89.3975	CLocus_41077	AB_014906_T.1	NA	Heat shock protein DnaJ with tetratricopeptide repeat	AB_014906_T.1	blue
3	97.06	CLocus_33921	AB_035216_T.1	NA	NA	AB_035216_T.1	blue
3	112.332	CLocus_22574	AB_003923_T.1	NA	NA	AB_003923_T.1	blue
3	115.7415	CLocus_79799	AB_006510_T.1	NA	U3 ribonucleoprotein (Utp) family protein	AB_006510_T.1	blue
3	115.7415	CLocus_79799	AB_006510_T.1	NA	U3 ribonucleoprotein (Utp) family protein	AB_006510_T.1	blue
3	115.7415	CLocus_79799	AB_006510_T.1	NA	U3 ribonucleoprotein (Utp) family protein	AB_006510_T.1	blue
3	115.7415	CLocus_79799	AB_006510_T.1	NA	U3 ribonucleoprotein (Utp) family protein	AB_006510_T.1	blue
3	117.1525	CLocus_82278	AB_014836_T.1	NA	NA	AB_014836_T.1	blue
3	117.7145	CLocus_997	AB_011080_T.1	NA	NA	AB_011080_T.1	blue
3	119.403	CLocus_920406	AB_009131_T.1	NA	NA	AB_009131_T.1	blue
3	121.3695	CLocus_25581	AB_004568_T.1	Pectin lyase fold	Plant invertase/pectin methylesterase inhibitor superfamily	AB_004568_T.1	blue
3	121.3695	CLocus_25581	AB_004568_T.1	Pectin lyase fold	Plant invertase/pectin methylesterase inhibitor superfamily	AB_004568_T.1	blue
3	121.3695	CLocus_25581	AB_004568_T.1	Pectin lyase fold	Plant invertase/pectin methylesterase inhibitor superfamily	AB_004568_T.1	blue
3	121.3695	CLocus_25581	AB_004568_T.1	Pectinesterase, catalytic	Plant invertase/pectin methylesterase inhibitor superfamily	AB_004568_T.1	blue
3	121.3695	CLocus_25581	AB_004568_T.1	Pectinesterase, catalytic	Plant invertase/pectin methylesterase inhibitor superfamily	AB_004568_T.1	blue
3	121.3695	CLocus_25581	AB_004568_T.1	Pectinesterase, catalytic	Plant invertase/pectin methylesterase inhibitor superfamily	AB_004568_T.1	blue
3	121.3695	CLocus_25581	AB_004568_T.1	NA	Plant invertase/pectin methylesterase inhibitor superfamily	AB_004568_T.1	blue
3	121.3695	CLocus_25581	AB_004568_T.1	NA	Plant invertase/pectin methylesterase inhibitor superfamily	AB_004568_T.1	blue
3	121.3695	CLocus_25581	AB_004568_T.1	NA	Plant invertase/pectin methylesterase inhibitor superfamily	AB_004568_T.1	blue
3	121.3695	CLocus_25581	AB_004568_T.1	Pectin lyase fold/virulence factor	Plant invertase/pectin methylesterase inhibitor superfamily	AB_004568_T.1	blue
3	121.3695	CLocus_25581	AB_004568_T.1	Pectin lyase fold/virulence factor	Plant invertase/pectin methylesterase inhibitor superfamily	AB_004568_T.1	blue
3	121.3695	CLocus_25581	AB_004568_T.1	Pectin lyase fold/virulence factor	Plant invertase/pectin methylesterase inhibitor superfamily	AB_004568_T.1	blue
3	127.585	CLocus_22299	AB_004568_T.1	Pectinesterase, catalytic	Plant invertase/pectin methylesterase inhibitor superfamily	AB_004568_T.1	blue
3	127.585	CLocus_22299	AB_004568_T.1	Pectinesterase, catalytic	Plant invertase/pectin methylesterase inhibitor superfamily	AB_004568_T.1	blue
3	127.585	CLocus_22299	AB_004568_T.1	Pectinesterase, catalytic	Plant invertase/pectin methylesterase inhibitor superfamily	AB_004568_T.1	blue
3	127.585	CLocus_22299	AB_004568_T.1	Pectin lyase fold	Plant invertase/pectin methylesterase inhibitor superfamily	AB_004568_T.1	blue
3	127.585	CLocus_22299	AB_004568_T.1	Pectin lyase fold	Plant invertase/pectin methylesterase inhibitor superfamily	AB_004568_T.1	blue
3	127.585	CLocus_22299	AB_004568_T.1	Pectin lyase fold	Plant invertase/pectin methylesterase inhibitor superfamily	AB_004568_T.1	blue
3	127.585	CLocus_22299	AB_004568_T.1	NA	Plant invertase/pectin methylesterase inhibitor superfamily	AB_004568_T.1	blue
3	127.585	CLocus_22299	AB_004568_T.1	NA	Plant invertase/pectin methylesterase inhibitor superfamily	AB_004568_T.1	blue
3	127.585	CLocus_22299	AB_004568_T.1	NA	Plant invertase/pectin methylesterase inhibitor superfamily	AB_004568_T.1	blue
3	127.585	CLocus_22299	AB_004568_T.1	Pectin lyase fold/virulence factor	Plant invertase/pectin methylesterase inhibitor superfamily	AB_004568_T.1	blue
3	127.585	CLocus_22299	AB_004568_T.1	Pectin lyase fold/virulence factor	Plant invertase/pectin methylesterase inhibitor superfamily	AB_004568_T.1	blue
3	127.585	CLocus_22299	AB_004568_T.1	Pectin lyase fold/virulence factor	Plant invertase/pectin methylesterase inhibitor superfamily	AB_004568_T.1	blue
3	128.1465	CLocus_35653	AB_040907_T.1	NA	NA	AB_040907_T.1	blue
3	131.8045	CLocus_68859	AB_009130_T.1	NA	NA	AB_009130_T.1	blue
3	148.3025	CLocus_37676	AB_005857_T.1	NA	NA	AB_005857_T.1	blue
3	148.3025	CLocus_56097	AB_020355_T.1	Protein kinase domain	PR5K PR5NAlike receptor kinase	AB_020355_T.1	blue
3	148.3025	CLocus_56097	AB_020355_T.1	Rust resistance kinase Lr10	PR5K PR5NAlike receptor kinase	AB_020355_T.1	blue
3	148.3025	CLocus_56097	AB_020355_T.1	NA	PR5K PR5NAlike receptor kinase	AB_020355_T.1	blue
3	148.3025	CLocus_56097	AB_020355_T.1	Protein kinaseNAlike domain superfamily	PR5K PR5NAlike receptor kinase	AB_020355_T.1	blue
4	3.2925	CLocus_104781	AB_016716_T.1	NA	NA	AB_016716_T.1	blue
4	3.5735	CLocus_71676	AB_005592_T.1	NA	MAX2,ORE9,PPS RNINAlike superfamily protein	AB_005592_T.1	blue
4	58.169	CLocus_54486	AB_018052_T.1	NA	NA	AB_018052_T.1	blue
4	58.4495	CLocus_30182	AB_017005_T.1	NA	NA	AB_017005_T.1	blue
4	62.1015	CLocus_53097	AB_004709_T.1	NA	NA	AB_004709_T.1	blue
4	62.1015	CLocus_53097	AB_004709_T.1	NA	NA	AB_004709_T.1	blue
4	62.9445	CLocus_51278	AB_007360_T.1	NA	oxidoreductase, 2OGNAFe(II) oxygenase family protein	AB_007360_T.1	blue
4	62.9445	CLocus_51278	AB_007360_T.1	NA	oxidoreductase, 2OGNAFe(II) oxygenase family protein	AB_007360_T.1	blue
4	62.9445	CLocus_51278	AB_007360_T.1	NA	oxidoreductase, 2OGNAFe(II) oxygenase family protein	AB_007360_T.1	blue
4	62.9445	CLocus_1191205	AB_002624_T.1	NA	NA	AB_002624_T.1	blue
4	79.0135	CLocus_43561	AB_016186_T.1	NA	UGT89B1 UDPNAglucosyl transferase 89B1	AB_016186_T.1	blue
4	103.875	CLocus_38736	AB_017502_T.1	NA	UDPNAGlycosyltransferase superfamily protein	AB_017502_T.1	blue
4	123.0475	CLocus_49713	AB_036794_T.1	NA	Pentatricopeptide repeat (PPR) superfamily protein	AB_036794_T.1	blue
4	123.0475	CLocus_49713	AB_036794_T.1	NA	Pentatricopeptide repeat (PPR) superfamily protein	AB_036794_T.1	blue
4	123.0475	CLocus_49713	AB_036794_T.1	NA	Pentatricopeptide repeat (PPR) superfamily protein	AB_036794_T.1	blue
4	125.2945	CLocus_107433	AB_026083_T.1	NA	Yippee family putative zincNAbinding protein	AB_026083_T.1	blue
10	136.313	CLocus_4901	AB_004709_T.1	NA	NA	AB_004709_T.1	blue
10	136.313	CLocus_4901	AB_004709_T.1	NA	NA	AB_004709_T.1	blue
5	9.204	CLocus_60301	AB_029933_T.1	NA	Ribosomal protein L34e superfamily protein	AB_029933_T.1	blue
5	9.204	CLocus_60301	AB_029933_T.1	Large ribosomal subunit protein eL34	Ribosomal protein L34e superfamily protein	AB_029933_T.1	blue
5	23.559	CLocus_79984	AB_012526_T.1	NA	FRA3 Endonuclease/exonuclease/phosphatase family protein	AB_012526_T.1	blue
5	23.559	CLocus_79984	AB_012526_T.1	NA	FRA3 Endonuclease/exonuclease/phosphatase family protein	AB_012526_T.1	blue
5	23.559	CLocus_79984	AB_012526_T.1	NA	FRA3 Endonuclease/exonuclease/phosphatase family protein	AB_012526_T.1	blue
5	47.8485	CLocus_21502	AB_045830_T.1	Glycoside hydrolase family 16	XTH7 xyloglucan endotransglucosylase/hydrolase 7	AB_045830_T.1	blue
5	47.8485	CLocus_21502	AB_045830_T.1	Glycoside hydrolase family 16	XTH7 xyloglucan endotransglucosylase/hydrolase 7	AB_045830_T.1	blue
5	47.8485	CLocus_21502	AB_045830_T.1	Glycoside hydrolase family 16	XTH7 xyloglucan endotransglucosylase/hydrolase 7	AB_045830_T.1	blue
5	47.8485	CLocus_21502	AB_045830_T.1	NA	XTH7 xyloglucan endotransglucosylase/hydrolase 7	AB_045830_T.1	blue
5	47.8485	CLocus_21502	AB_045830_T.1	NA	XTH7 xyloglucan endotransglucosylase/hydrolase 7	AB_045830_T.1	blue
5	47.8485	CLocus_21502	AB_045830_T.1	NA	XTH7 xyloglucan endotransglucosylase/hydrolase 7	AB_045830_T.1	blue
5	47.8485	CLocus_21502	AB_045830_T.1	Concanavalin ANAlike lectin/glucanase domain superfamily	XTH7 xyloglucan endotransglucosylase/hydrolase 7	AB_045830_T.1	blue
5	47.8485	CLocus_21502	AB_045830_T.1	Concanavalin ANAlike lectin/glucanase domain superfamily	XTH7 xyloglucan endotransglucosylase/hydrolase 7	AB_045830_T.1	blue
5	47.8485	CLocus_21502	AB_045830_T.1	Concanavalin ANAlike lectin/glucanase domain superfamily	XTH7 xyloglucan endotransglucosylase/hydrolase 7	AB_045830_T.1	blue
5	47.8485	CLocus_21502	AB_045830_T.1	BetaNAglucanase/XTH	XTH7 xyloglucan endotransglucosylase/hydrolase 7	AB_045830_T.1	blue
5	47.8485	CLocus_21502	AB_045830_T.1	BetaNAglucanase/XTH	XTH7 xyloglucan endotransglucosylase/hydrolase 7	AB_045830_T.1	blue
5	47.8485	CLocus_21502	AB_045830_T.1	BetaNAglucanase/XTH	XTH7 xyloglucan endotransglucosylase/hydrolase 7	AB_045830_T.1	blue
5	58.8485	CLocus_34509	AB_004679_T.1	NA	NA	AB_004679_T.1	blue
5	74.0945	CLocus_44161	AB_007555_T.1	NA	PPD2,TIFY4B TIFY domain/Divergent CCT motif family protein	AB_007555_T.1	blue
5	103.4865	CLocus_4660	AB_002957_T.1	Aspartic peptidase domain superfamily	Eukaryotic aspartyl protease family protein	AB_002957_T.1	blue
5	112.791	CLocus_11321	AB_000822_T.1	NA	GIK Predicted ATNAhook DNANAbinding family protein	AB_000822_T.1	blue
5	112.791	CLocus_11321	AB_000822_T.1	NA	GIK Predicted ATNAhook DNANAbinding family protein	AB_000822_T.1	blue
5	112.791	CLocus_11321	AB_000822_T.1	NA	GIK Predicted ATNAhook DNANAbinding family protein	AB_000822_T.1	blue
5	112.791	CLocus_11321	AB_000822_T.1	NA	GIK Predicted ATNAhook DNANAbinding family protein	AB_000822_T.1	blue
5	112.791	CLocus_80860	AB_013945_T.1	Polyamine biosynthesis domain	SPDS2 spermidine synthase 2	AB_013945_T.1	blue
5	112.791	CLocus_80860	AB_013945_T.1	NA	SPDS2 spermidine synthase 2	AB_013945_T.1	blue
5	112.791	CLocus_80860	AB_013945_T.1	SNAadenosylNALNAmethionineNAdependent methyltransferase superfamily	SPDS2 spermidine synthase 2	AB_013945_T.1	blue
5	112.791	CLocus_80860	AB_013945_T.1	Spermidine/spermine synthases	SPDS2 spermidine synthase 2	AB_013945_T.1	blue
5	113.918	CLocus_2361	AB_006389_T.1	NA	Domain of unknown function (DUF23)	AB_006389_T.1	blue
5	116.7305	CLocus_35572	AB_010905_T.1	NA	Syntaxin/tNASNARE family protein	AB_010905_T.1	blue
5	116.7305	CLocus_11292	AB_015061_T.1	NA	NA	AB_015061_T.1	blue
8	38.299	CLocus_64002	AB_002957_T.1	NA	Eukaryotic aspartyl protease family protein	AB_002957_T.1	blue
9	128.4215	CLocus_80209	AB_012526_T.1	NA	FRA3 Endonuclease/exonuclease/phosphatase family protein	AB_012526_T.1	blue
9	128.4215	CLocus_80209	AB_012526_T.1	NA	FRA3 Endonuclease/exonuclease/phosphatase family protein	AB_012526_T.1	blue
9	128.4215	CLocus_80209	AB_012526_T.1	NA	FRA3 Endonuclease/exonuclease/phosphatase family protein	AB_012526_T.1	blue
6	20.506	CLocus_50309	AB_001838_T.1	NA	ATU2AF35B,U2AF35B Zinc finger CNAx8NACNAx5NACNAx3NAH type family protein	AB_001838_T.1	blue
6	20.506	CLocus_50309	AB_001838_T.1	NA	ATU2AF35B,U2AF35B Zinc finger CNAx8NACNAx5NACNAx3NAH type family protein	AB_001838_T.1	blue
6	20.506	CLocus_944498	AB_009029_T.1	NA	ATSWI3B,CHB2,SWI3B switch subunit 3	AB_009029_T.1	blue
6	22.4725	CLocus_31026	AB_009311_T.1	NA	BGLU40 beta glucosidase 40	AB_009311_T.1	blue
6	26.44	CLocus_10656	AB_037152_T.1	NA	Ribosomal protein L19e family protein	AB_037152_T.1	blue
6	26.44	CLocus_10656	AB_037152_T.1	NA	Ribosomal protein L19e family protein	AB_037152_T.1	blue
6	26.44	CLocus_10656	AB_037152_T.1	NA	Ribosomal protein L19e family protein	AB_037152_T.1	blue
6	26.44	CLocus_10656	AB_037152_T.1	NA	Ribosomal protein L19e family protein	AB_037152_T.1	blue
6	26.44	CLocus_10656	AB_037152_T.1	NA	Ribosomal protein L19e family protein	AB_037152_T.1	blue
6	37.1595	CLocus_78976	AB_008203_T.1	NA	sequenceNAspecific DNA binding transcription factors	AB_008203_T.1	blue
6	43.6585	CLocus_10265	AB_000345_T.1	NA	NA	AB_000345_T.1	blue
6	43.6585	CLocus_10265	AB_000345_T.1	NA	NA	AB_000345_T.1	blue
6	43.9395	CLocus_3028	AB_002123_T.1	Lipoxygenase	NA	AB_002123_T.1	blue
6	43.9395	CLocus_3028	AB_002123_T.1	NA	NA	AB_002123_T.1	blue
6	43.9395	CLocus_3028	AB_002123_T.1	Lipoxygenase, CNAterminal	NA	AB_002123_T.1	blue
6	43.9395	CLocus_3028	AB_002123_T.1	Lipoxigenase, CNAterminal domain superfamily	NA	AB_002123_T.1	blue
6	44.5015	CLocus_19808	AB_024286_T.1	NA	ATS1,CLO1,ATPXG1 seed gene 1	AB_024286_T.1	blue
6	44.5015	CLocus_19808	AB_024286_T.1	NA	ATS1,CLO1,ATPXG1 seed gene 1	AB_024286_T.1	blue
6	44.5015	CLocus_19808	AB_024286_T.1	NA	ATS1,CLO1,ATPXG1 seed gene 1	AB_024286_T.1	blue
6	44.5015	CLocus_19808	AB_024286_T.1	NA	ATS1,CLO1,ATPXG1 seed gene 1	AB_024286_T.1	blue
6	45.344	CLocus_17125	AB_043640_T.1	TetratricopeptideNAlike helical domain superfamily	Tetratricopeptide repeat (TPR)NAlike superfamily protein	AB_043640_T.1	blue
6	45.344	CLocus_17125	AB_043640_T.1	Pentatricopeptide repeatNAcontaining protein At1g15510NAlike	Tetratricopeptide repeat (TPR)NAlike superfamily protein	AB_043640_T.1	blue
6	45.344	CLocus_17125	AB_043640_T.1	E motif	Tetratricopeptide repeat (TPR)NAlike superfamily protein	AB_043640_T.1	blue
6	48.156	CLocus_87489	AB_001232_T.1	NA	NA	AB_001232_T.1	blue
6	50.6845	CLocus_23838	AB_037468_T.1	Gnk2NAhomologous domain superfamily	Domain of unknown function (DUF26)	AB_037468_T.1	blue
6	58.02	CLocus_3971	AB_009492_T.1	NA	NA	AB_009492_T.1	blue
6	69.624	CLocus_26408	AB_022902_T.1	Proliferating cell nuclear antigen, PCNA, NNAterminal	PCNA1,ATPCNA1 proliferating cellular nuclear antigen 1	AB_022902_T.1	blue
6	69.624	CLocus_26408	AB_022902_T.1	Proliferating cell nuclear antigen, PCNA, NNAterminal	PCNA1,ATPCNA1 proliferating cellular nuclear antigen 1	AB_022902_T.1	blue
6	69.624	CLocus_26408	AB_022902_T.1	Proliferating cell nuclear antigen, PCNA	PCNA1,ATPCNA1 proliferating cellular nuclear antigen 1	AB_022902_T.1	blue
6	69.624	CLocus_26408	AB_022902_T.1	Proliferating cell nuclear antigen, PCNA	PCNA1,ATPCNA1 proliferating cellular nuclear antigen 1	AB_022902_T.1	blue
6	69.624	CLocus_26408	AB_022902_T.1	DNA clamp superfamily	PCNA1,ATPCNA1 proliferating cellular nuclear antigen 1	AB_022902_T.1	blue
6	69.624	CLocus_26408	AB_022902_T.1	DNA clamp superfamily	PCNA1,ATPCNA1 proliferating cellular nuclear antigen 1	AB_022902_T.1	blue
6	69.624	CLocus_26408	AB_022902_T.1	NA	PCNA1,ATPCNA1 proliferating cellular nuclear antigen 1	AB_022902_T.1	blue
6	69.624	CLocus_26408	AB_022902_T.1	NA	PCNA1,ATPCNA1 proliferating cellular nuclear antigen 1	AB_022902_T.1	blue
6	92.7675	CLocus_58363	AB_018760_T.1	NA	ACR4 ACT domain repeat 4	AB_018760_T.1	blue
6	94.172	CLocus_41251	AB_035322_T.1	NA	RPS5 Disease resistance protein (CCNANBSNALRR class) family	AB_035322_T.1	blue
6	94.172	CLocus_41251	AB_035322_T.1	NA	RPS5 Disease resistance protein (CCNANBSNALRR class) family	AB_035322_T.1	blue
6	94.172	CLocus_41251	AB_035322_T.1	NA	RPS5 Disease resistance protein (CCNANBSNALRR class) family	AB_035322_T.1	blue
6	94.172	CLocus_41251	AB_035322_T.1	NA	RPS5 Disease resistance protein (CCNANBSNALRR class) family	AB_035322_T.1	blue
6	100.959	CLocus_733648	AB_014538_T.1	NA	Ribosomal protein L3 family protein	AB_014538_T.1	blue
6	101.8015	CLocus_18079	AB_005184_T.1	NA	NA	AB_005184_T.1	blue
8	38.299	CLocus_78229	AB_024286_T.1	NA	ATS1,CLO1,ATPXG1 seed gene 1	AB_024286_T.1	blue
8	38.299	CLocus_78229	AB_024286_T.1	NA	ATS1,CLO1,ATPXG1 seed gene 1	AB_024286_T.1	blue
8	38.299	CLocus_78229	AB_024286_T.1	NA	ATS1,CLO1,ATPXG1 seed gene 1	AB_024286_T.1	blue
8	38.299	CLocus_78229	AB_024286_T.1	NA	ATS1,CLO1,ATPXG1 seed gene 1	AB_024286_T.1	blue
12	4.6375	CLocus_11743	AB_043640_T.1	E+ motif	Tetratricopeptide repeat (TPR)NAlike superfamily protein	AB_043640_T.1	blue
12	4.6375	CLocus_11743	AB_043640_T.1	E motif	Tetratricopeptide repeat (TPR)NAlike superfamily protein	AB_043640_T.1	blue
12	4.6375	CLocus_11743	AB_043640_T.1	Pentatricopeptide repeatNAcontaining protein At1g15510NAlike	Tetratricopeptide repeat (TPR)NAlike superfamily protein	AB_043640_T.1	blue
2	77.9305	CLocus_92048	AB_014721_T.1	NA	NA	AB_014721_T.1	blue
2	77.9305	CLocus_92048	AB_014721_T.1	NA	NA	AB_014721_T.1	blue
2	77.9305	CLocus_92048	AB_014721_T.1	NA	NA	AB_014721_T.1	blue
2	77.9305	CLocus_92048	AB_014721_T.1	NA	NA	AB_014721_T.1	blue
2	77.9305	CLocus_92048	AB_014721_T.1	NA	NA	AB_014721_T.1	blue
2	77.9305	CLocus_917866	AB_014721_T.1	NA	NA	AB_014721_T.1	blue
2	77.9305	CLocus_917866	AB_014721_T.1	NA	NA	AB_014721_T.1	blue
2	77.9305	CLocus_917866	AB_014721_T.1	NA	NA	AB_014721_T.1	blue
2	77.9305	CLocus_917866	AB_014721_T.1	NA	NA	AB_014721_T.1	blue
2	77.9305	CLocus_917866	AB_014721_T.1	NA	NA	AB_014721_T.1	blue
7	2.5345	CLocus_34310	AB_004933_T.1	NA	NA	AB_004933_T.1	blue
7	2.5345	CLocus_52449	AB_019957_T.1	NA	SDN3 small RNA degrading nuclease 3	AB_019957_T.1	blue
7	3.658	CLocus_51535	AB_014721_T.1	NA	NA	AB_014721_T.1	blue
7	3.658	CLocus_51535	AB_014721_T.1	NA	NA	AB_014721_T.1	blue
7	3.658	CLocus_51535	AB_014721_T.1	NA	NA	AB_014721_T.1	blue
7	3.658	CLocus_51535	AB_014721_T.1	NA	NA	AB_014721_T.1	blue
7	3.658	CLocus_51535	AB_014721_T.1	NA	NA	AB_014721_T.1	blue
7	4.782	CLocus_9481	AB_012601_T.1	Glycoside hydrolase superfamily	Glycosyl hydrolase family protein	AB_012601_T.1	blue
7	4.782	CLocus_9481	AB_012601_T.1	Glycoside hydrolase superfamily	Glycosyl hydrolase family protein	AB_012601_T.1	blue
7	4.782	CLocus_9481	AB_012601_T.1	Cellulose Degradation Glycosyl Hydrolase 3	Glycosyl hydrolase family protein	AB_012601_T.1	blue
7	4.782	CLocus_9481	AB_012601_T.1	Cellulose Degradation Glycosyl Hydrolase 3	Glycosyl hydrolase family protein	AB_012601_T.1	blue
7	4.782	CLocus_9481	AB_012601_T.1	Glycoside hydrolase, family 3, NNAterminal domain superfamily	Glycosyl hydrolase family protein	AB_012601_T.1	blue
7	4.782	CLocus_9481	AB_012601_T.1	Glycoside hydrolase, family 3, NNAterminal domain superfamily	Glycosyl hydrolase family protein	AB_012601_T.1	blue
7	18.843	CLocus_39100	AB_002298_T.1	PNAloop containing nucleoside triphosphate hydrolase	KCO6,ATTPK3,ATKCO6,TPK3 Ca2+ activated outward rectifying K+ channel 6	AB_002298_T.1	blue
7	18.843	CLocus_39100	AB_002298_T.1	PNAloop containing nucleoside triphosphate hydrolase	KCO6,ATTPK3,ATKCO6,TPK3 Ca2+ activated outward rectifying K+ channel 6	AB_002298_T.1	blue
7	21.658	CLocus_30293	AB_013592_T.1	NA	RNANAbinding (RRM/RBD/RNP motifs) family protein	AB_013592_T.1	blue
7	26.178	CLocus_1147076	AB_006019_T.1	NA	16S rRNA processing protein RimM family	AB_006019_T.1	blue
7	26.178	CLocus_1147076	AB_006019_T.1	NA	16S rRNA processing protein RimM family	AB_006019_T.1	blue
7	37.459	CLocus_80919	AB_033265_T.1	NA	NA	AB_033265_T.1	blue
7	37.459	CLocus_80919	AB_033265_T.1	NA	NA	AB_033265_T.1	blue
7	37.459	CLocus_80919	AB_033265_T.1	NA	NA	AB_033265_T.1	blue
7	37.459	CLocus_80919	AB_033265_T.1	NA	NA	AB_033265_T.1	blue
7	37.459	CLocus_80919	AB_033265_T.1	NA	NA	AB_033265_T.1	blue
7	37.459	CLocus_80919	AB_033265_T.1	NA	NA	AB_033265_T.1	blue
7	64.082	CLocus_41831	AB_009214_T.1	NA	NA	AB_009214_T.1	blue
7	64.363	CLocus_73858	AB_008865_T.1	NA	unknown protein; FUNCTIONS IN: molecular_function unknown; INVOLVED IN: biological_process unknown; LOCATED IN: cytosol, nucleus; EXPRESSED IN: 25 plant structures; EXPRESSED DURING: 15 growth stages; CONTAINS InterPro DOMAIN/s: Protein of unknown function DUF2050, preNAmRNANAsplicing factor (InterPro:IPR018609); Has 13303 Blast hits to 9618 proteins in 489 species: Archae 8; Bacteria 444; Metazo…	AB_008865_T.1	blue
7	66.6255	CLocus_37530	AB_011806_T.1	NA	NA	AB_011806_T.1	blue
7	87.5515	CLocus_52331	AB_033272_T.1	NA	LeucineNArich repeat transmembrane protein kinase	AB_033272_T.1	blue
7	87.5515	CLocus_52331	AB_033272_T.1	NA	LeucineNArich repeat transmembrane protein kinase	AB_033272_T.1	blue
7	87.5515	CLocus_52331	AB_033272_T.1	NA	LeucineNArich repeat transmembrane protein kinase	AB_033272_T.1	blue
7	87.5515	CLocus_52331	AB_033272_T.1	NA	LeucineNArich repeat transmembrane protein kinase	AB_033272_T.1	blue
7	87.5515	CLocus_52331	AB_033272_T.1	NA	LeucineNArich repeat transmembrane protein kinase	AB_033272_T.1	blue
7	87.5515	CLocus_52331	AB_033272_T.1	NA	LeucineNArich repeat transmembrane protein kinase	AB_033272_T.1	blue
7	87.5515	CLocus_52331	AB_033272_T.1	NA	LeucineNArich repeat transmembrane protein kinase	AB_033272_T.1	blue
7	87.5515	CLocus_52331	AB_033272_T.1	NA	LeucineNArich repeat transmembrane protein kinase	AB_033272_T.1	blue
7	91.2195	CLocus_47606	AB_003913_T.1	NA	NA	AB_003913_T.1	blue
7	96.285	CLocus_47567	AB_002651_T.1	NA	Transducin/WD40 repeatNAlike superfamily protein	AB_002651_T.1	blue
7	96.285	CLocus_45727	AB_000595_T.1	Carotenoid oxygenase	NA	AB_000595_T.1	blue
7	96.566	CLocus_30981	AB_023173_T.1	NA	Plant invertase/pectin methylesterase inhibitor superfamily protein	AB_023173_T.1	blue
7	107.8215	CLocus_36369	AB_006965_T.1	NA	NA	AB_006965_T.1	blue
7	107.8215	CLocus_36369	AB_006965_T.1	NA	NA	AB_006965_T.1	blue
5	103.4865	CLocus_4660	AB_002957_T.1	Aspartic peptidase domain superfamily	Eukaryotic aspartyl protease family protein	AB_002957_T.1	blue
6	44.5015	CLocus_19808	AB_024286_T.1	NA	ATS1,CLO1,ATPXG1 seed gene 1	AB_024286_T.1	blue
8	3.674	CLocus_10309	AB_006384_T.1	NA	unknown protein; FUNCTIONS IN: molecular_function unknown; INVOLVED IN: NNAterminal protein myristoylation; LOCATED IN: cellular_component unknown; BEST Arabidopsis thaliana protein match is: unknown protein (TAIR:AT5G17350.1); Has 137 Blast hits to 137 proteins in 11 species: Archae 0; Bacteria 0; Metazoa 0; Fungi 0; Plants 137; Viruses 0; Other Eukaryotes 0 (source: NCBI BLink).	AB_006384_T.1	blue
8	3.674	CLocus_10309	AB_006384_T.1	NA	unknown protein; FUNCTIONS IN: molecular_function unknown; INVOLVED IN: NNAterminal protein myristoylation; LOCATED IN: cellular_component unknown; BEST Arabidopsis thaliana protein match is: unknown protein (TAIR:AT5G17350.1); Has 137 Blast hits to 137 proteins in 11 species: Archae 0; Bacteria 0; Metazoa 0; Fungi 0; Plants 137; Viruses 0; Other Eukaryotes 0 (source: NCBI BLink).	AB_006384_T.1	blue
8	3.674	CLocus_10309	AB_006384_T.1	NA	unknown protein; FUNCTIONS IN: molecular_function unknown; INVOLVED IN: NNAterminal protein myristoylation; LOCATED IN: cellular_component unknown; BEST Arabidopsis thaliana protein match is: unknown protein (TAIR:AT5G17350.1); Has 137 Blast hits to 137 proteins in 11 species: Archae 0; Bacteria 0; Metazoa 0; Fungi 0; Plants 137; Viruses 0; Other Eukaryotes 0 (source: NCBI BLink).	AB_006384_T.1	blue
8	3.674	CLocus_10309	AB_006384_T.1	NA	unknown protein; FUNCTIONS IN: molecular_function unknown; INVOLVED IN: NNAterminal protein myristoylation; LOCATED IN: cellular_component unknown; BEST Arabidopsis thaliana protein match is: unknown protein (TAIR:AT5G17350.1); Has 137 Blast hits to 137 proteins in 11 species: Archae 0; Bacteria 0; Metazoa 0; Fungi 0; Plants 137; Viruses 0; Other Eukaryotes 0 (source: NCBI BLink).	AB_006384_T.1	blue
8	8.737	CLocus_60836	AB_014336_T.1	NA	AWPMNA19NAlike family protein	AB_014336_T.1	blue
8	8.737	CLocus_60836	AB_014336_T.1	NA	AWPMNA19NAlike family protein	AB_014336_T.1	blue
8	8.737	CLocus_60836	AB_014336_T.1	NA	AWPMNA19NAlike family protein	AB_014336_T.1	blue
8	9.583	CLocus_86215	AB_028399_T.1	NA	Histone superfamily protein	AB_028399_T.1	blue
8	9.583	CLocus_86215	AB_028399_T.1	NA	Histone superfamily protein	AB_028399_T.1	blue
8	14.9325	CLocus_28039	AB_014336_T.1	AWPMNA19NAlike	AWPMNA19NAlike family protein	AB_014336_T.1	blue
8	14.9325	CLocus_28039	AB_014336_T.1	AWPMNA19NAlike	AWPMNA19NAlike family protein	AB_014336_T.1	blue
8	14.9325	CLocus_28039	AB_014336_T.1	AWPMNA19NAlike	AWPMNA19NAlike family protein	AB_014336_T.1	blue
8	19.7305	CLocus_78045	AB_022464_T.1	NA	NA	AB_022464_T.1	blue
8	19.7305	CLocus_78045	AB_022464_T.1	NA	NA	AB_022464_T.1	blue
8	19.7305	CLocus_78045	AB_022464_T.1	NA	NA	AB_022464_T.1	blue
8	21.978	CLocus_31318	AB_038459_T.1	NA	NA	AB_038459_T.1	blue
8	38.299	CLocus_78229	AB_024286_T.1	NA	ATS1,CLO1,ATPXG1 seed gene 1	AB_024286_T.1	blue
8	38.299	CLocus_64002	AB_002957_T.1	NA	Eukaryotic aspartyl protease family protein	AB_002957_T.1	blue
8	41.395	CLocus_72108	AB_045747_T.1	Pentatricopeptide repeat	Tetratricopeptide repeat (TPR)NAlike superfamily protein	AB_045747_T.1	blue
8	41.395	CLocus_72108	AB_045747_T.1	TetratricopeptideNAlike helical domain superfamily	Tetratricopeptide repeat (TPR)NAlike superfamily protein	AB_045747_T.1	blue
8	41.395	CLocus_72108	AB_045747_T.1	NA	Tetratricopeptide repeat (TPR)NAlike superfamily protein	AB_045747_T.1	blue
8	45.3795	CLocus_18013	AB_004507_T.1	NA	Late embryogenesis abundant (LEA) hydroxyprolineNArich glycoprotein family	AB_004507_T.1	blue
8	45.3795	CLocus_51626	AB_002751_T.1	NA	Late embryogenesis abundant (LEA) hydroxyprolineNArich glycoprotein family	AB_002751_T.1	blue
8	47.9205	CLocus_15971	AB_010191_T.1	NA	NA	AB_010191_T.1	blue
8	47.9205	CLocus_15971	AB_010191_T.1	NA	NA	AB_010191_T.1	blue
8	60.5805	CLocus_26604	AB_005678_T.1	NA	Haloacid dehalogenaseNAlike hydrolase (HAD) superfamily protein	AB_005678_T.1	blue
8	62.8275	CLocus_79676	AB_010191_T.1	NA	NA	AB_010191_T.1	blue
8	62.8275	CLocus_79676	AB_010191_T.1	NA	NA	AB_010191_T.1	blue
8	63.3895	CLocus_71127	AB_009497_T.1	COFACTOR ASSEMBLY OF COMPLEX C SUBUNIT B CCB2, chloroplastic	HCF208,CCB2 Protein of unknown function (DUF2930)	AB_009497_T.1	blue
8	78.0315	CLocus_43922	AB_014993_T.1	NA	Phosphoglycerate mutase family protein	AB_014993_T.1	blue
8	96.238	CLocus_20913	AB_016998_T.1	NA	NA	AB_016998_T.1	blue
8	96.238	CLocus_20913	AB_016998_T.1	NA	NA	AB_016998_T.1	blue
8	111.4935	CLocus_48110	AB_044248_T.1	NA	unknown protein; Has 27 Blast hits to 27 proteins in 8 species: Archae 0; Bacteria 0; Metazoa 0; Fungi 0; Plants 27; Viruses 0; Other Eukaryotes 0 (source: NCBI BLink).	AB_044248_T.1	blue
8	111.4935	CLocus_48110	AB_044248_T.1	NA	unknown protein; Has 27 Blast hits to 27 proteins in 8 species: Archae 0; Bacteria 0; Metazoa 0; Fungi 0; Plants 27; Viruses 0; Other Eukaryotes 0 (source: NCBI BLink).	AB_044248_T.1	blue
8	118.5455	CLocus_51027	AB_041125_T.1	NA	NA	AB_041125_T.1	blue
1	48.0795	CLocus_9429	AB_008972_T.1	NA	NA	AB_008972_T.1	blue
5	23.559	CLocus_79984	AB_012526_T.1	NA	FRA3 Endonuclease/exonuclease/phosphatase family protein	AB_012526_T.1	blue
5	23.559	CLocus_79984	AB_012526_T.1	NA	FRA3 Endonuclease/exonuclease/phosphatase family protein	AB_012526_T.1	blue
9	2.247	CLocus_24000	AB_008145_T.1	GDSL lipolytic enzyme	GDSLNAlike Lipase/Acylhydrolase superfamily protein	AB_008145_T.1	blue
9	9.305	CLocus_48951	AB_005909_T.1	NA	LeucineNArich repeat protein kinase family protein	AB_005909_T.1	blue
9	9.305	CLocus_48951	AB_005909_T.1	NA	LeucineNArich repeat protein kinase family protein	AB_005909_T.1	blue
9	9.305	CLocus_48951	AB_005909_T.1	NA	LeucineNArich repeat protein kinase family protein	AB_005909_T.1	blue
9	16.9345	CLocus_12243	AB_017059_T.1	TetratricopeptideNAlike helical domain superfamily	Tetratricopeptide repeat (TPR)NAlike superfamily protein	AB_017059_T.1	blue
9	16.9345	CLocus_12243	AB_017059_T.1	Pentatricopeptide repeat	Tetratricopeptide repeat (TPR)NAlike superfamily protein	AB_017059_T.1	blue
9	17.4965	CLocus_41815	AB_003613_T.1	NA	Tetratricopeptide repeat (TPR)NAlike superfamily protein	AB_003613_T.1	blue
9	25.697	CLocus_287738	AB_018306_T.1	NA	NA	AB_018306_T.1	blue
9	43.788	CLocus_82860	AB_036499_T.1	NA	NA	AB_036499_T.1	blue
9	43.788	CLocus_82860	AB_036499_T.1	NA	NA	AB_036499_T.1	blue
9	45.1955	CLocus_73560	AB_015333_T.1	NA	unknown protein; Has 75 Blast hits to 52 proteins in 16 species: Archae 0; Bacteria 0; Metazoa 4; Fungi 2; Plants 66; Viruses 0; Other Eukaryotes 3 (source: NCBI BLink).	AB_015333_T.1	blue
9	45.1955	CLocus_73560	AB_015333_T.1	NA	unknown protein; Has 75 Blast hits to 52 proteins in 16 species: Archae 0; Bacteria 0; Metazoa 4; Fungi 2; Plants 66; Viruses 0; Other Eukaryotes 3 (source: NCBI BLink).	AB_015333_T.1	blue
9	45.1955	CLocus_73560	AB_015333_T.1	NA	unknown protein; Has 75 Blast hits to 52 proteins in 16 species: Archae 0; Bacteria 0; Metazoa 4; Fungi 2; Plants 66; Viruses 0; Other Eukaryotes 3 (source: NCBI BLink).	AB_015333_T.1	blue
9	45.1955	CLocus_73560	AB_015333_T.1	NA	unknown protein; Has 75 Blast hits to 52 proteins in 16 species: Archae 0; Bacteria 0; Metazoa 4; Fungi 2; Plants 66; Viruses 0; Other Eukaryotes 3 (source: NCBI BLink).	AB_015333_T.1	blue
9	50.2775	CLocus_41606	AB_031170_T.1	Histone H2A/H2B/H3	H2B,HTB9 Histone superfamily protein	AB_031170_T.1	blue
9	50.2775	CLocus_41606	AB_031170_T.1	Histone H2B	H2B,HTB9 Histone superfamily protein	AB_031170_T.1	blue
9	50.2775	CLocus_41606	AB_031170_T.1	HistoneNAfold	H2B,HTB9 Histone superfamily protein	AB_031170_T.1	blue
9	51.6855	CLocus_24379	AB_013522_T.1	NA	NA	AB_013522_T.1	blue
9	51.6855	CLocus_24379	AB_013522_T.1	NA	NA	AB_013522_T.1	blue
9	51.6855	CLocus_24379	AB_013522_T.1	NA	NA	AB_013522_T.1	blue
9	51.6855	CLocus_24379	AB_013522_T.1	NA	NA	AB_013522_T.1	blue
9	51.6855	CLocus_24379	AB_013522_T.1	NA	NA	AB_013522_T.1	blue
9	54.791	CLocus_10444	AB_023992_T.1	NA	MBF1B,ATMBF1B multiprotein bridging factor 1B	AB_023992_T.1	blue
9	57.603	CLocus_56790	AB_003756_T.1	NA	Plant protein of unknown function (DUF936)	AB_003756_T.1	blue
9	60.98	CLocus_25383	AB_022865_T.1	NA	NA	AB_022865_T.1	blue
9	60.98	CLocus_25383	AB_022865_T.1	NA	NA	AB_022865_T.1	blue
9	60.98	CLocus_25383	AB_022865_T.1	NA	NA	AB_022865_T.1	blue
9	60.98	CLocus_25383	AB_022865_T.1	NA	NA	AB_022865_T.1	blue
9	60.98	CLocus_25383	AB_022865_T.1	NA	NA	AB_022865_T.1	blue
9	60.98	CLocus_25383	AB_022865_T.1	NA	NA	AB_022865_T.1	blue
9	75.923	CLocus_28478	AB_003098_T.1	UbiquitinNAactivating enzyme	NA	AB_003098_T.1	blue
9	75.923	CLocus_28478	AB_003098_T.1	THIFNAtype NAD/FAD binding fold	NA	AB_003098_T.1	blue
9	75.923	CLocus_28478	AB_003098_T.1	NA	NA	AB_003098_T.1	blue
9	75.923	CLocus_28478	AB_003098_T.1	ThiF/MoeB/HesA family	NA	AB_003098_T.1	blue
9	83.288	CLocus_27212	AB_020987_T.1	NA	NA	AB_020987_T.1	blue
9	87.524	CLocus_20304	AB_008186_T.1	NA	histoneNAlysine NNAmethyltransferases	AB_008186_T.1	blue
9	98.5435	CLocus_27748	AB_012727_T.1	NA	GT72B1,UGT72B1 UDPNAGlycosyltransferase superfamily protein	AB_012727_T.1	blue
9	98.5435	CLocus_27748	AB_012727_T.1	NA	GT72B1,UGT72B1 UDPNAGlycosyltransferase superfamily protein	AB_012727_T.1	blue
9	101.3525	CLocus_61048	AB_008972_T.1	Protein kinase domain	NA	AB_008972_T.1	blue
9	101.3525	CLocus_61048	AB_008972_T.1	NA	NA	AB_008972_T.1	blue
9	101.3525	CLocus_61048	AB_008972_T.1	ReceptorNAlike protein kinase ANXUR1NAlike	NA	AB_008972_T.1	blue
9	101.3525	CLocus_61048	AB_008972_T.1	SerineNAthreonine/tyrosineNAprotein kinase, catalytic domain	NA	AB_008972_T.1	blue
9	101.3525	CLocus_61048	AB_008972_T.1	Protein kinaseNAlike domain superfamily	NA	AB_008972_T.1	blue
9	114.0475	CLocus_141470	AB_005764_T.1	NA	ATROPGEF14,ROPGEF14 RHO guanylNAnucleotide exchange factor 14	AB_005764_T.1	blue
9	125.038	CLocus_15486	AB_009403_T.1	NA	PCNA1,ATPCNA1 proliferating cellular nuclear antigen 1	AB_009403_T.1	blue
9	128.4215	CLocus_80209	AB_012526_T.1	NA	FRA3 Endonuclease/exonuclease/phosphatase family protein	AB_012526_T.1	blue
9	128.4215	CLocus_80209	AB_012526_T.1	NA	FRA3 Endonuclease/exonuclease/phosphatase family protein	AB_012526_T.1	blue
9	143.661	CLocus_32782	AB_020725_T.1	NA	TT16,ABS,AGL32 KNAbox region and MADSNAbox transcription factor family protein	AB_020725_T.1	blue
4	62.1015	CLocus_53097	AB_004709_T.1	NA	NA	AB_004709_T.1	blue
10	0	CLocus_337271	AB_001543_T.1	NA	FNAbox family protein	AB_001543_T.1	blue
10	4.8105	CLocus_27734	AB_003181_T.1	NA	NA	AB_003181_T.1	blue
10	4.8105	CLocus_27734	AB_003181_T.1	NA	NA	AB_003181_T.1	blue
10	4.8105	CLocus_2094	AB_003181_T.1	NA	NA	AB_003181_T.1	blue
10	4.8105	CLocus_2094	AB_003181_T.1	NA	NA	AB_003181_T.1	blue
10	16.928	CLocus_72538	AB_001913_T.1	NA	DFR,TT3,M318 dihydroflavonol 4NAreductase	AB_001913_T.1	blue
10	16.928	CLocus_72538	AB_001913_T.1	NA	DFR,TT3,M318 dihydroflavonol 4NAreductase	AB_001913_T.1	blue
10	16.928	CLocus_72538	AB_001913_T.1	NA	DFR,TT3,M318 dihydroflavonol 4NAreductase	AB_001913_T.1	blue
10	24.8605	CLocus_5042	AB_012102_T.1	Mediator of RNA polymerase II transcription subunit 26a/bNAlike	Transcription elongation factor (TFIIS) family protein	AB_012102_T.1	blue
10	24.8605	CLocus_5042	AB_012102_T.1	Mediator of RNA polymerase II transcription subunit 26a/bNAlike	Transcription elongation factor (TFIIS) family protein	AB_012102_T.1	blue
10	31.331	CLocus_70039	AB_014512_T.1	NA	disease resistance protein (TIRNANBSNALRR class)	AB_014512_T.1	blue
10	48.844	CLocus_15408	AB_001403_T.1	Alpha/Beta hydrolase fold	alpha/betaNAHydrolases superfamily protein	AB_001403_T.1	blue
10	48.844	CLocus_15408	AB_001403_T.1	NA	alpha/betaNAHydrolases superfamily protein	AB_001403_T.1	blue
10	48.844	CLocus_15408	AB_001403_T.1	Fungal lipaseNAlike domain	alpha/betaNAHydrolases superfamily protein	AB_001403_T.1	blue
10	69.7435	CLocus_21101	AB_019461_T.1	NA	AHK5,CKI2,HK5 histidine kinase 5	AB_019461_T.1	blue
10	69.7435	CLocus_848592	AB_012647_T.1	NA	Protein of unknown function (DUF761)	AB_012647_T.1	blue
10	97.6395	CLocus_23756	AB_001847_T.1	NA	GDSLNAlike Lipase/Acylhydrolase superfamily protein	AB_001847_T.1	blue
10	97.6395	CLocus_23756	AB_001847_T.1	NA	GDSLNAlike Lipase/Acylhydrolase superfamily protein	AB_001847_T.1	blue
10	97.6395	CLocus_23756	AB_001847_T.1	NA	GDSLNAlike Lipase/Acylhydrolase superfamily protein	AB_001847_T.1	blue
10	101.0165	CLocus_26625	AB_009756_T.1	Elongation factor Ts, dimerisation domain superfamily	NA	AB_009756_T.1	blue
10	101.0165	CLocus_26625	AB_009756_T.1	Elongation factor Ts, dimerisation domain superfamily	NA	AB_009756_T.1	blue
10	101.0165	CLocus_26625	AB_009756_T.1	Elongation factor Ts, dimerisation domain superfamily	NA	AB_009756_T.1	blue
10	101.0165	CLocus_26625	AB_009756_T.1	Translation elongation factor EFTs/EF1B, dimerisation	NA	AB_009756_T.1	blue
10	101.0165	CLocus_26625	AB_009756_T.1	Translation elongation factor EFTs/EF1B, dimerisation	NA	AB_009756_T.1	blue
10	101.0165	CLocus_26625	AB_009756_T.1	Translation elongation factor EFTs/EF1B, dimerisation	NA	AB_009756_T.1	blue
10	101.0165	CLocus_26625	AB_009756_T.1	Translation elongation factor EFTs/EF1B	NA	AB_009756_T.1	blue
10	101.0165	CLocus_26625	AB_009756_T.1	Translation elongation factor EFTs/EF1B	NA	AB_009756_T.1	blue
10	101.0165	CLocus_26625	AB_009756_T.1	Translation elongation factor EFTs/EF1B	NA	AB_009756_T.1	blue
10	109.1855	CLocus_5034	AB_009696_T.1	NA	ATCYSB,ATCYS6,CYSB cystatin B	AB_009696_T.1	blue
10	109.1855	CLocus_5034	AB_009696_T.1	NA	ATCYSB,ATCYS6,CYSB cystatin B	AB_009696_T.1	blue
10	112.5655	CLocus_14975	AB_009696_T.1	NA	ATCYSB,ATCYS6,CYSB cystatin B	AB_009696_T.1	blue
10	112.5655	CLocus_14975	AB_009696_T.1	NA	ATCYSB,ATCYS6,CYSB cystatin B	AB_009696_T.1	blue
10	113.689	CLocus_31220	AB_004588_T.1	NA	NA	AB_004588_T.1	blue
10	115.094	CLocus_15223	AB_022343_T.1	Tubulin/FtsZ, 2NAlayer sandwich domain	TUA6 Tubulin/FtsZ family protein	AB_022343_T.1	blue
10	115.094	CLocus_15223	AB_022343_T.1	Tubulin/FtsZ, CNAterminal	TUA6 Tubulin/FtsZ family protein	AB_022343_T.1	blue
10	115.094	CLocus_15223	AB_022343_T.1	Tubulin	TUA6 Tubulin/FtsZ family protein	AB_022343_T.1	blue
10	115.094	CLocus_15223	AB_022343_T.1	NA	TUA6 Tubulin/FtsZ family protein	AB_022343_T.1	blue
10	115.094	CLocus_15223	AB_022343_T.1	Tubulin/FtsZNAlike, CNAterminal domain	TUA6 Tubulin/FtsZ family protein	AB_022343_T.1	blue
10	115.094	CLocus_15223	AB_022343_T.1	Alpha tubulin	TUA6 Tubulin/FtsZ family protein	AB_022343_T.1	blue
10	136.313	CLocus_4901	AB_004709_T.1	NA	NA	AB_004709_T.1	blue
10	137.1555	CLocus_7248	AB_007076_T.1	NA	SCL30A,AtNASCL30A SC35NAlike splicing factor 30A	AB_007076_T.1	blue
11	3.03	CLocus_9478	AB_013354_T.1	NA	UDPNAGlycosyltransferase superfamily protein	AB_013354_T.1	blue
11	3.592	CLocus_11456	AB_001515_T.1	NA	NA	AB_001515_T.1	blue
11	9.2195	CLocus_67587	AB_007134_T.1	NA	ATVAMP713,VAMP713 vesicleNAassociated membrane protein 713	AB_007134_T.1	blue
11	15.425	CLocus_6017	AB_021672_T.1	NA	NAD4L NADH dehydrogenase subunit 4L	AB_021672_T.1	blue
11	43.7025	CLocus_35710	AB_016466_T.1	NA	Bax inhibitorNA1 family protein	AB_016466_T.1	blue
11	51.603	CLocus_56345	AB_012753_T.1	NA	mucinNArelated	AB_012753_T.1	blue
11	54.9805	CLocus_79681	AB_016699_T.1	NA	OXA1,ATOXA1,OXA1AT homolog of yeast oxidase assembly 1 (OXA1)	AB_016699_T.1	blue
11	58.364	CLocus_24621	AB_012629_T.1	NA	unknown protein; FUNCTIONS IN: molecular_function unknown; INVOLVED IN: biological_process unknown; LOCATED IN: chloroplast; Has 29 Blast hits to 28 proteins in 15 species: Archae 0; Bacteria 0; Metazoa 6; Fungi 0; Plants 23; Viruses 0; Other Eukaryotes 0 (source: NCBI BLink).	AB_012629_T.1	blue
11	67.934	CLocus_32938	AB_011093_T.1	NA	WRKY family transcription factor	AB_011093_T.1	blue
11	74.1555	CLocus_40160	AB_041087_T.1	NA	glycosyl hydrolase family 81 protein	AB_041087_T.1	blue
11	74.1555	CLocus_40160	AB_041087_T.1	NA	glycosyl hydrolase family 81 protein	AB_041087_T.1	blue
11	74.1555	CLocus_40160	AB_041087_T.1	NA	glycosyl hydrolase family 81 protein	AB_041087_T.1	blue
11	74.1555	CLocus_40160	AB_041087_T.1	NA	glycosyl hydrolase family 81 protein	AB_041087_T.1	blue
11	74.1555	CLocus_40160	AB_041087_T.1	NA	glycosyl hydrolase family 81 protein	AB_041087_T.1	blue
11	80.0865	CLocus_22598	AB_020031_T.1	NA	Pentatricopeptide repeat (PPR) superfamily protein	AB_020031_T.1	blue
11	101.042	CLocus_1090205	AB_013258_T.1	NA	NA	AB_013258_T.1	blue
11	103.5765	CLocus_68110	AB_017677_T.1	NA	Tetratricopeptide repeat (TPR)NAlike superfamily protein	AB_017677_T.1	blue
11	103.5765	CLocus_68110	AB_017677_T.1	E motif	Tetratricopeptide repeat (TPR)NAlike superfamily protein	AB_017677_T.1	blue
6	45.344	CLocus_17125	AB_043640_T.1	TetratricopeptideNAlike helical domain superfamily	Tetratricopeptide repeat (TPR)NAlike superfamily protein	AB_043640_T.1	blue
6	45.344	CLocus_17125	AB_043640_T.1	Pentatricopeptide repeatNAcontaining protein At1g15510NAlike	Tetratricopeptide repeat (TPR)NAlike superfamily protein	AB_043640_T.1	blue
6	45.344	CLocus_17125	AB_043640_T.1	E motif	Tetratricopeptide repeat (TPR)NAlike superfamily protein	AB_043640_T.1	blue
12	4.6375	CLocus_11743	AB_043640_T.1	E+ motif	Tetratricopeptide repeat (TPR)NAlike superfamily protein	AB_043640_T.1	blue
12	4.6375	CLocus_11743	AB_043640_T.1	E motif	Tetratricopeptide repeat (TPR)NAlike superfamily protein	AB_043640_T.1	blue
12	4.6375	CLocus_11743	AB_043640_T.1	Pentatricopeptide repeatNAcontaining protein At1g15510NAlike	Tetratricopeptide repeat (TPR)NAlike superfamily protein	AB_043640_T.1	blue
12	10.943	CLocus_87305	AB_029961_T.1	NA	NA	AB_029961_T.1	blue
12	23.089	CLocus_72263	AB_007894_T.1	NA	GONST3 golgi nucleotide sugar transporter 3	AB_007894_T.1	blue
12	26.1855	CLocus_45320	AB_020912_T.1	NA	SD2NA5 SNAdomainNA2 5	AB_020912_T.1	blue
12	29.0135	CLocus_48586	AB_019120_T.1	PAZ domain	NA	AB_019120_T.1	blue
12	29.0135	CLocus_48586	AB_019120_T.1	NA	NA	AB_019120_T.1	blue
12	29.0135	CLocus_48586	AB_019120_T.1	PAZ domain superfamily	NA	AB_019120_T.1	blue
12	43.7345	CLocus_40206	AB_010275_T.1	NA	NA	AB_010275_T.1	blue
12	46.2685	CLocus_76131	AB_014359_T.1	NA	Putative membrane lipoprotein	AB_014359_T.1	blue
12	46.2685	CLocus_76131	AB_014359_T.1	NA	Putative membrane lipoprotein	AB_014359_T.1	blue
12	51.625	CLocus_13451	AB_000927_T.1	NA	unknown protein; INVOLVED IN: biological_process unknown; LOCATED IN: chloroplast; EXPRESSED IN: 22 plant structures; EXPRESSED DURING: 13 growth stages; BEST Arabidopsis thaliana protein match is: unknown protein (TAIR:AT3G20350.1); Has 21445 Blast hits to 15134 proteins in 1325 species: Archae 461; Bacteria 2309; Metazoa 11052; Fungi 1737; Plants 1035; Viruses 42; Other Eukaryotes 4809 (source:…	AB_000927_T.1	blue
12	53.317	CLocus_8236	AB_040751_T.1	NA	HSP21 heat shock protein 21	AB_040751_T.1	blue
12	65.434	CLocus_46902	AB_008583_T.1	NA	NA	AB_008583_T.1	blue
12	65.434	CLocus_46902	AB_008583_T.1	NA	NA	AB_008583_T.1	blue
12	65.434	CLocus_46902	AB_008583_T.1	NA	NA	AB_008583_T.1	blue
12	65.434	CLocus_46902	AB_008583_T.1	NA	NA	AB_008583_T.1	blue
12	65.434	CLocus_46902	AB_008583_T.1	NA	NA	AB_008583_T.1	blue
12	67.1225	CLocus_82327	AB_008583_T.1	NA	NA	AB_008583_T.1	blue
12	67.1225	CLocus_82327	AB_008583_T.1	NA	NA	AB_008583_T.1	blue
12	67.1225	CLocus_82327	AB_008583_T.1	NA	NA	AB_008583_T.1	blue
12	67.1225	CLocus_82327	AB_008583_T.1	NA	NA	AB_008583_T.1	blue
12	67.1225	CLocus_82327	AB_008583_T.1	NA	NA	AB_008583_T.1	blue
12	78.4865	CLocus_2362	AB_020976_T.1	NA	NA	AB_020976_T.1	blue
12	78.4865	CLocus_2362	AB_020976_T.1	LeucineNArich repeat domain superfamily	NA	AB_020976_T.1	blue
12	78.4865	CLocus_2362	AB_020976_T.1	LeucineNArich repeat	NA	AB_020976_T.1	blue
12	78.4865	CLocus_2362	AB_020976_T.1	LRR ReceptorNAlike Kinase	NA	AB_020976_T.1	blue
12	99.941	CLocus_14110	AB_012458_T.1	NA	30S ribosomal protein, putative	AB_012458_T.1	blue
12	108.384	CLocus_26795	AB_003159_T.1	NA	SNAadenosylNALNAmethionineNAdependent methyltransferases superfamily protein	AB_003159_T.1	blue
12	108.384	CLocus_26795	AB_003159_T.1	NA	SNAadenosylNALNAmethionineNAdependent methyltransferases superfamily protein	AB_003159_T.1	blue
1	10.882	CLocus_56782	AB_035756_T.1	NA	NA	AB_035756_T.1	brown
1	21.6015	CLocus_71204	AB_021465_T.1	FNAbox/kelchNArepeat protein KMD1NA4	Galactose oxidase/kelch repeat superfamily protein	AB_021465_T.1	brown
1	21.6015	CLocus_71204	AB_021465_T.1	FNAbox/kelchNArepeat protein KMD1NA4	Galactose oxidase/kelch repeat superfamily protein	AB_021465_T.1	brown
1	21.6015	CLocus_71204	AB_021465_T.1	NA	Galactose oxidase/kelch repeat superfamily protein	AB_021465_T.1	brown
1	21.6015	CLocus_71204	AB_021465_T.1	NA	Galactose oxidase/kelch repeat superfamily protein	AB_021465_T.1	brown
1	21.6015	CLocus_71204	AB_021465_T.1	KelchNAtype beta propeller	Galactose oxidase/kelch repeat superfamily protein	AB_021465_T.1	brown
1	21.6015	CLocus_71204	AB_021465_T.1	KelchNAtype beta propeller	Galactose oxidase/kelch repeat superfamily protein	AB_021465_T.1	brown
1	29.23	CLocus_122050	AB_030151_T.1	NA	NA	AB_030151_T.1	brown
1	29.23	CLocus_122050	AB_030151_T.1	NA	NA	AB_030151_T.1	brown
1	29.511	CLocus_39965	AB_001416_T.1	NA	disease resistance protein (TIRNANBSNALRR class)	AB_001416_T.1	brown
1	29.511	CLocus_39965	AB_001416_T.1	NA	disease resistance protein (TIRNANBSNALRR class)	AB_001416_T.1	brown
1	29.511	CLocus_39965	AB_001416_T.1	NA	disease resistance protein (TIRNANBSNALRR class)	AB_001416_T.1	brown
1	29.511	CLocus_39965	AB_001416_T.1	LeucineNArich repeat and signaling effector domainNAcontaining protein	disease resistance protein (TIRNANBSNALRR class)	AB_001416_T.1	brown
1	29.511	CLocus_39965	AB_001416_T.1	LeucineNArich repeat and signaling effector domainNAcontaining protein	disease resistance protein (TIRNANBSNALRR class)	AB_001416_T.1	brown
1	29.511	CLocus_39965	AB_001416_T.1	LeucineNArich repeat and signaling effector domainNAcontaining protein	disease resistance protein (TIRNANBSNALRR class)	AB_001416_T.1	brown
1	29.511	CLocus_39965	AB_001416_T.1	LeucineNArich repeat domain superfamily	disease resistance protein (TIRNANBSNALRR class)	AB_001416_T.1	brown
1	29.511	CLocus_39965	AB_001416_T.1	LeucineNArich repeat domain superfamily	disease resistance protein (TIRNANBSNALRR class)	AB_001416_T.1	brown
1	29.511	CLocus_39965	AB_001416_T.1	LeucineNArich repeat domain superfamily	disease resistance protein (TIRNANBSNALRR class)	AB_001416_T.1	brown
1	29.511	CLocus_39965	AB_001416_T.1	LeucineNArich repeat	disease resistance protein (TIRNANBSNALRR class)	AB_001416_T.1	brown
1	29.511	CLocus_39965	AB_001416_T.1	LeucineNArich repeat	disease resistance protein (TIRNANBSNALRR class)	AB_001416_T.1	brown
1	29.511	CLocus_39965	AB_001416_T.1	LeucineNArich repeat	disease resistance protein (TIRNANBSNALRR class)	AB_001416_T.1	brown
1	46.6715	CLocus_10030	AB_020911_T.1	Plant GATA Transcription Factor	GATA9 GATA transcription factor 9	AB_020911_T.1	brown
1	46.6715	CLocus_10030	AB_020911_T.1	Zinc finger, NHR/GATANAtype	GATA9 GATA transcription factor 9	AB_020911_T.1	brown
1	46.6715	CLocus_10030	AB_020911_T.1	NA	GATA9 GATA transcription factor 9	AB_020911_T.1	brown
1	46.6715	CLocus_10030	AB_020911_T.1	Zinc finger, GATANAtype	GATA9 GATA transcription factor 9	AB_020911_T.1	brown
1	58.2535	CLocus_23501	AB_030604_T.1	NA	NA	AB_030604_T.1	brown
1	70.077	CLocus_9281	AB_012734_T.1	NA	DNAarabinonoNA1,4NAlactone oxidase family protein	AB_012734_T.1	brown
1	70.077	CLocus_9281	AB_012734_T.1	NA	DNAarabinonoNA1,4NAlactone oxidase family protein	AB_012734_T.1	brown
1	70.358	CLocus_31083	AB_003161_T.1	NA	LYM1 lysm domain GPINAanchored protein 1 precursor	AB_003161_T.1	brown
1	81.3385	CLocus_1146334	AB_043152_T.1	NA	ATOSM34,OSM34 osmotin 34	AB_043152_T.1	brown
1	82.1845	CLocus_9744	AB_019783_T.1	NA	UGT73B4 UDPNAglycosyltransferase 73B4	AB_019783_T.1	brown
1	82.1845	CLocus_9744	AB_019783_T.1	NA	UGT73B4 UDPNAglycosyltransferase 73B4	AB_019783_T.1	brown
1	94.8925	CLocus_8	AB_031842_T.1	NA	LRR and NBNAARC domainsNAcontaining disease resistance protein	AB_031842_T.1	brown
1	94.8925	CLocus_8	AB_031842_T.1	NA	LRR and NBNAARC domainsNAcontaining disease resistance protein	AB_031842_T.1	brown
1	94.8925	CLocus_8	AB_031842_T.1	NA	LRR and NBNAARC domainsNAcontaining disease resistance protein	AB_031842_T.1	brown
1	94.8925	CLocus_8	AB_031842_T.1	NA	LRR and NBNAARC domainsNAcontaining disease resistance protein	AB_031842_T.1	brown
1	94.8925	CLocus_8	AB_031842_T.1	NA	LRR and NBNAARC domainsNAcontaining disease resistance protein	AB_031842_T.1	brown
1	94.8925	CLocus_8	AB_031842_T.1	NA	LRR and NBNAARC domainsNAcontaining disease resistance protein	AB_031842_T.1	brown
1	113.234	CLocus_10390	AB_030695_T.1	PNAloop containing nucleoside triphosphate hydrolase	transmembrane receptors;ATP binding	AB_030695_T.1	brown
1	113.234	CLocus_10390	AB_030695_T.1	PNAloop containing nucleoside triphosphate hydrolase	transmembrane receptors;ATP binding	AB_030695_T.1	brown
1	113.234	CLocus_10390	AB_030695_T.1	PNAloop containing nucleoside triphosphate hydrolase	transmembrane receptors;ATP binding	AB_030695_T.1	brown
1	113.234	CLocus_10390	AB_030695_T.1	PNAloop containing nucleoside triphosphate hydrolase	transmembrane receptors;ATP binding	AB_030695_T.1	brown
1	129.5875	CLocus_26781	AB_000218_T.1	DYW domain	Tetratricopeptide repeat (TPR)NAlike superfamily protein	AB_000218_T.1	brown
1	134.644	CLocus_72030	AB_029678_T.1	LeucineNArich repeat domain superfamily	NA	AB_029678_T.1	brown
1	134.644	CLocus_72030	AB_029678_T.1	LeucineNArich repeat domain superfamily	NA	AB_029678_T.1	brown
1	138.5895	CLocus_59376	AB_019516_T.1	Toll/interleukinNA1 receptor homology (TIR) domain superfamily	Disease resistance protein (TIRNANBSNALRR class) family	AB_019516_T.1	brown
1	138.5895	CLocus_59376	AB_019516_T.1	Toll/interleukinNA1 receptor homology (TIR) domain	Disease resistance protein (TIRNANBSNALRR class) family	AB_019516_T.1	brown
2	5.9825	CLocus_34172	AB_021548_T.1	NA	NA	AB_021548_T.1	brown
2	5.9825	CLocus_34172	AB_021548_T.1	NA	NA	AB_021548_T.1	brown
2	6.2635	CLocus_10	AB_030523_T.1	NA	Protein kinase superfamily protein	AB_030523_T.1	brown
2	6.2635	CLocus_10	AB_030523_T.1	NA	Protein kinase superfamily protein	AB_030523_T.1	brown
2	6.2635	CLocus_10	AB_030523_T.1	NA	Protein kinase superfamily protein	AB_030523_T.1	brown
2	6.2635	CLocus_10	AB_030523_T.1	Protein kinaseNAlike domain superfamily	Protein kinase superfamily protein	AB_030523_T.1	brown
2	6.2635	CLocus_10	AB_030523_T.1	Protein kinaseNAlike domain superfamily	Protein kinase superfamily protein	AB_030523_T.1	brown
2	6.2635	CLocus_10	AB_030523_T.1	Protein kinaseNAlike domain superfamily	Protein kinase superfamily protein	AB_030523_T.1	brown
2	7.387	CLocus_30408	AB_008549_T.1	NA	VPS9B Vacuolar sorting protein 9 (VPS9) domain	AB_008549_T.1	brown
2	12.4625	CLocus_88417	AB_020996_T.1	NA	ChalconeNAflavanone isomerase family protein	AB_020996_T.1	brown
2	17.538	CLocus_71268	AB_012787_T.1	NA	MEF22 mitochondrial editing factor 22	AB_012787_T.1	brown
2	39.0385	CLocus_48875	AB_028275_T.1	NA	NA	AB_028275_T.1	brown
2	44.672	CLocus_1194287	AB_021128_T.1	NA	HYL1,DRB1 dsRNANAbinding domainNAlike superfamily protein	AB_021128_T.1	brown
2	44.672	CLocus_1194287	AB_021128_T.1	DoubleNAstranded RNANAbinding domain	HYL1,DRB1 dsRNANAbinding domainNAlike superfamily protein	AB_021128_T.1	brown
2	49.4605	CLocus_66357	AB_044037_T.1	NA	NA	AB_044037_T.1	brown
2	66.3755	CLocus_38003	AB_029883_T.1	NA	TT7,CYP75B1,D501 Cytochrome P450 superfamily protein	AB_029883_T.1	brown
2	66.3755	CLocus_38003	AB_029883_T.1	NA	TT7,CYP75B1,D501 Cytochrome P450 superfamily protein	AB_029883_T.1	brown
2	66.3755	CLocus_38003	AB_029883_T.1	NA	TT7,CYP75B1,D501 Cytochrome P450 superfamily protein	AB_029883_T.1	brown
2	66.3755	CLocus_38003	AB_029883_T.1	NA	TT7,CYP75B1,D501 Cytochrome P450 superfamily protein	AB_029883_T.1	brown
2	70.3175	CLocus_25968	AB_029883_T.1	NA	TT7,CYP75B1,D501 Cytochrome P450 superfamily protein	AB_029883_T.1	brown
2	70.3175	CLocus_25968	AB_029883_T.1	NA	TT7,CYP75B1,D501 Cytochrome P450 superfamily protein	AB_029883_T.1	brown
2	70.3175	CLocus_25968	AB_029883_T.1	NA	TT7,CYP75B1,D501 Cytochrome P450 superfamily protein	AB_029883_T.1	brown
2	70.3175	CLocus_25968	AB_029883_T.1	NA	TT7,CYP75B1,D501 Cytochrome P450 superfamily protein	AB_029883_T.1	brown
2	83.5585	CLocus_69869	AB_043120_T.1	NA	unknown protein; Has 1807 Blast hits to 1807 proteins in 277 species: Archae 0; Bacteria 0; Metazoa 736; Fungi 347; Plants 385; Viruses 0; Other Eukaryotes 339 (source: NCBI BLink).	AB_043120_T.1	brown
2	83.5585	CLocus_69869	AB_043120_T.1	NA	unknown protein; Has 1807 Blast hits to 1807 proteins in 277 species: Archae 0; Bacteria 0; Metazoa 736; Fungi 347; Plants 385; Viruses 0; Other Eukaryotes 339 (source: NCBI BLink).	AB_043120_T.1	brown
2	83.5585	CLocus_69869	AB_043120_T.1	NA	unknown protein; Has 1807 Blast hits to 1807 proteins in 277 species: Archae 0; Bacteria 0; Metazoa 736; Fungi 347; Plants 385; Viruses 0; Other Eukaryotes 339 (source: NCBI BLink).	AB_043120_T.1	brown
2	95.976	CLocus_81472	AB_021135_T.1	NA	NA	AB_021135_T.1	brown
2	104.997	CLocus_5343	AB_009802_T.1	ThiolaseNAlike	KCS4 3NAketoacylNACoA synthase 4	AB_009802_T.1	brown
2	104.997	CLocus_5343	AB_009802_T.1	VeryNAlongNAchain 3NAketoacylNACoA synthase	KCS4 3NAketoacylNACoA synthase 4	AB_009802_T.1	brown
2	104.997	CLocus_5343	AB_009802_T.1	FAE1/Type III polyketide synthaseNAlike protein	KCS4 3NAketoacylNACoA synthase 4	AB_009802_T.1	brown
2	105.8395	CLocus_40442	AB_012941_T.1	SNAadenosylNALNAmethionineNAdependent methyltransferase superfamily	SNAadenosylNALNAmethionineNAdependent methyltransferases superfamily protein	AB_012941_T.1	brown
2	105.8395	CLocus_40442	AB_012941_T.1	NA	SNAadenosylNALNAmethionineNAdependent methyltransferases superfamily protein	AB_012941_T.1	brown
2	105.8395	CLocus_19086	AB_016791_T.1	Lateral organ boundaries, LOB	LOB Lateral organ boundaries (LOB) domain family protein	AB_016791_T.1	brown
2	105.8395	CLocus_19086	AB_016791_T.1	NA	LOB Lateral organ boundaries (LOB) domain family protein	AB_016791_T.1	brown
2	122.889	CLocus_69651	AB_026576_T.1	NA	NA	AB_026576_T.1	brown
2	124.2965	CLocus_56775	AB_020450_T.1	NA	NA	AB_020450_T.1	brown
2	124.2965	CLocus_56775	AB_020450_T.1	NA	NA	AB_020450_T.1	brown
2	124.2965	CLocus_32326	AB_020450_T.1	NA	NA	AB_020450_T.1	brown
2	124.2965	CLocus_32326	AB_020450_T.1	NA	NA	AB_020450_T.1	brown
2	127.109	CLocus_37939	AB_022807_T.1	NA	NA	AB_022807_T.1	brown
2	133.311	CLocus_7816	AB_026561_T.1	NA	NA	AB_026561_T.1	brown
2	133.311	CLocus_7816	AB_026561_T.1	NA	NA	AB_026561_T.1	brown
2	136.9725	CLocus_24167	AB_020261_T.1	NA	NA	AB_020261_T.1	brown
2	147.1465	CLocus_9137	AB_032372_T.1	NA	NA	AB_032372_T.1	brown
2	149.3935	CLocus_156289	AB_028641_T.1	NA	NA	AB_028641_T.1	brown
2	149.3935	CLocus_156289	AB_028641_T.1	NA	NA	AB_028641_T.1	brown
4	58.169	CLocus_79069	AB_043120_T.1	NA	unknown protein; Has 1807 Blast hits to 1807 proteins in 277 species: Archae 0; Bacteria 0; Metazoa 736; Fungi 347; Plants 385; Viruses 0; Other Eukaryotes 339 (source: NCBI BLink).	AB_043120_T.1	brown
4	58.169	CLocus_79069	AB_043120_T.1	NA	unknown protein; Has 1807 Blast hits to 1807 proteins in 277 species: Archae 0; Bacteria 0; Metazoa 736; Fungi 347; Plants 385; Viruses 0; Other Eukaryotes 339 (source: NCBI BLink).	AB_043120_T.1	brown
4	58.169	CLocus_79069	AB_043120_T.1	NA	unknown protein; Has 1807 Blast hits to 1807 proteins in 277 species: Archae 0; Bacteria 0; Metazoa 736; Fungi 347; Plants 385; Viruses 0; Other Eukaryotes 339 (source: NCBI BLink).	AB_043120_T.1	brown
5	22.429	CLocus_61830	AB_028275_T.1	NA	NA	AB_028275_T.1	brown
9	63.809	CLocus_51590	AB_043120_T.1	NA	unknown protein; Has 1807 Blast hits to 1807 proteins in 277 species: Archae 0; Bacteria 0; Metazoa 736; Fungi 347; Plants 385; Viruses 0; Other Eukaryotes 339 (source: NCBI BLink).	AB_043120_T.1	brown
9	63.809	CLocus_51590	AB_043120_T.1	NA	unknown protein; Has 1807 Blast hits to 1807 proteins in 277 species: Archae 0; Bacteria 0; Metazoa 736; Fungi 347; Plants 385; Viruses 0; Other Eukaryotes 339 (source: NCBI BLink).	AB_043120_T.1	brown
9	63.809	CLocus_51590	AB_043120_T.1	NA	unknown protein; Has 1807 Blast hits to 1807 proteins in 277 species: Archae 0; Bacteria 0; Metazoa 736; Fungi 347; Plants 385; Viruses 0; Other Eukaryotes 339 (source: NCBI BLink).	AB_043120_T.1	brown
10	82.416	CLocus_1254060	AB_043120_T.1	NA	unknown protein; Has 1807 Blast hits to 1807 proteins in 277 species: Archae 0; Bacteria 0; Metazoa 736; Fungi 347; Plants 385; Viruses 0; Other Eukaryotes 339 (source: NCBI BLink).	AB_043120_T.1	brown
10	82.416	CLocus_1254060	AB_043120_T.1	NA	unknown protein; Has 1807 Blast hits to 1807 proteins in 277 species: Archae 0; Bacteria 0; Metazoa 736; Fungi 347; Plants 385; Viruses 0; Other Eukaryotes 339 (source: NCBI BLink).	AB_043120_T.1	brown
10	82.416	CLocus_1254060	AB_043120_T.1	NA	unknown protein; Has 1807 Blast hits to 1807 proteins in 277 species: Archae 0; Bacteria 0; Metazoa 736; Fungi 347; Plants 385; Viruses 0; Other Eukaryotes 339 (source: NCBI BLink).	AB_043120_T.1	brown
10	113.408	CLocus_1272925	AB_043120_T.1	NA	unknown protein; Has 1807 Blast hits to 1807 proteins in 277 species: Archae 0; Bacteria 0; Metazoa 736; Fungi 347; Plants 385; Viruses 0; Other Eukaryotes 339 (source: NCBI BLink).	AB_043120_T.1	brown
10	113.408	CLocus_1272925	AB_043120_T.1	NA	unknown protein; Has 1807 Blast hits to 1807 proteins in 277 species: Archae 0; Bacteria 0; Metazoa 736; Fungi 347; Plants 385; Viruses 0; Other Eukaryotes 339 (source: NCBI BLink).	AB_043120_T.1	brown
10	113.408	CLocus_1272925	AB_043120_T.1	NA	unknown protein; Has 1807 Blast hits to 1807 proteins in 277 species: Archae 0; Bacteria 0; Metazoa 736; Fungi 347; Plants 385; Viruses 0; Other Eukaryotes 339 (source: NCBI BLink).	AB_043120_T.1	brown
3	1.8075	CLocus_25123	AB_003663_T.1	SubtilisinNAlike protease, fibronectin typeNAIII domain	NA	AB_003663_T.1	brown
3	1.8075	CLocus_25123	AB_003663_T.1	SubtilisinNAlike protease, fibronectin typeNAIII domain	NA	AB_003663_T.1	brown
3	1.8075	CLocus_25123	AB_003663_T.1	SubtilisinNAlike protease, fibronectin typeNAIII domain	NA	AB_003663_T.1	brown
3	1.8075	CLocus_25123	AB_003663_T.1	SubtilisinNAlike protease, fibronectin typeNAIII domain	NA	AB_003663_T.1	brown
3	1.8075	CLocus_25123	AB_003663_T.1	NA	NA	AB_003663_T.1	brown
3	1.8075	CLocus_25123	AB_003663_T.1	NA	NA	AB_003663_T.1	brown
3	1.8075	CLocus_25123	AB_003663_T.1	NA	NA	AB_003663_T.1	brown
3	1.8075	CLocus_25123	AB_003663_T.1	NA	NA	AB_003663_T.1	brown
3	1.8075	CLocus_25123	AB_003663_T.1	SubtilisinNAlike protease	NA	AB_003663_T.1	brown
3	1.8075	CLocus_25123	AB_003663_T.1	SubtilisinNAlike protease	NA	AB_003663_T.1	brown
3	1.8075	CLocus_25123	AB_003663_T.1	SubtilisinNAlike protease	NA	AB_003663_T.1	brown
3	1.8075	CLocus_25123	AB_003663_T.1	SubtilisinNAlike protease	NA	AB_003663_T.1	brown
3	4.696	CLocus_76155	AB_011290_T.1	NA	ATNARAB2,ATRABB1C,ATRAB2A,RAB2A,RABB1C,ATRABNAB1B,RABNAB1B RAB GTPase homolog B1C	AB_011290_T.1	brown
3	4.696	CLocus_76155	AB_011290_T.1	NA	ATNARAB2,ATRABB1C,ATRAB2A,RAB2A,RABB1C,ATRABNAB1B,RABNAB1B RAB GTPase homolog B1C	AB_011290_T.1	brown
3	4.696	CLocus_76155	AB_011290_T.1	NA	ATNARAB2,ATRABB1C,ATRAB2A,RAB2A,RABB1C,ATRABNAB1B,RABNAB1B RAB GTPase homolog B1C	AB_011290_T.1	brown
3	7.224	CLocus_30918	AB_014973_T.1	NA	NA	AB_014973_T.1	brown
3	7.224	CLocus_30918	AB_014973_T.1	NA	NA	AB_014973_T.1	brown
3	7.224	CLocus_30918	AB_014973_T.1	NA	NA	AB_014973_T.1	brown
3	7.224	CLocus_30918	AB_014973_T.1	NA	NA	AB_014973_T.1	brown
3	7.224	CLocus_30918	AB_014973_T.1	NA	NA	AB_014973_T.1	brown
3	7.224	CLocus_30918	AB_014973_T.1	NA	NA	AB_014973_T.1	brown
3	7.224	CLocus_30918	AB_014973_T.1	NA	NA	AB_014973_T.1	brown
3	14.54	CLocus_37586	AB_007328_T.1	NA	Regulator of chromosome condensation (RCC1) family protein	AB_007328_T.1	brown
3	14.54	CLocus_37586	AB_007328_T.1	NA	Regulator of chromosome condensation (RCC1) family protein	AB_007328_T.1	brown
3	24.449	CLocus_57059	AB_030830_T.1	NA	PGP11 PNAglycoprotein 11	AB_030830_T.1	brown
3	30.3705	CLocus_23478	AB_010795_T.1	NA	FEY,FEY3 NAD(P)NAbinding RossmannNAfold superfamily protein	AB_010795_T.1	brown
3	30.3705	CLocus_23478	AB_010795_T.1	NA	FEY,FEY3 NAD(P)NAbinding RossmannNAfold superfamily protein	AB_010795_T.1	brown
3	44.205	CLocus_8227	AB_024190_T.1	Pentatricopeptide repeat	Tetratricopeptide repeat (TPR)NAlike superfamily protein	AB_024190_T.1	brown
3	44.205	CLocus_8227	AB_024190_T.1	TetratricopeptideNAlike helical domain superfamily	Tetratricopeptide repeat (TPR)NAlike superfamily protein	AB_024190_T.1	brown
3	44.205	CLocus_8227	AB_024190_T.1	NA	Tetratricopeptide repeat (TPR)NAlike superfamily protein	AB_024190_T.1	brown
3	51.861	CLocus_175822	AB_031513_T.1	NA	NA	AB_031513_T.1	brown
3	51.861	CLocus_175822	AB_031513_T.1	NA	NA	AB_031513_T.1	brown
3	57.789	CLocus_66233	AB_012630_T.1	Cytochrome P450 superfamily	CYP76C1 cytochrome P450, family 76, subfamily C, polypeptide 1	AB_012630_T.1	brown
3	57.789	CLocus_66233	AB_012630_T.1	NA	CYP76C1 cytochrome P450, family 76, subfamily C, polypeptide 1	AB_012630_T.1	brown
3	57.789	CLocus_66233	AB_012630_T.1	Cytochrome P450	CYP76C1 cytochrome P450, family 76, subfamily C, polypeptide 1	AB_012630_T.1	brown
3	61.734	CLocus_44970	AB_022139_T.1	NA	NA	AB_022139_T.1	brown
3	65.118	CLocus_25054	AB_023010_T.1	Invertase/pectin methylesterase inhibitor domain superfamily	ATPMEPCRA,PMEPCRA methylesterase PCR A	AB_023010_T.1	brown
3	76.4345	CLocus_9662	AB_008254_T.1	NA	NA	AB_008254_T.1	brown
3	78.123	CLocus_18238	AB_023480_T.1	NA	BGLU44 BNAS glucosidase 44	AB_023480_T.1	brown
3	78.123	CLocus_18238	AB_023480_T.1	Glycoside hydrolase family 1	BGLU44 BNAS glucosidase 44	AB_023480_T.1	brown
3	78.123	CLocus_18238	AB_023480_T.1	Glycoside hydrolase superfamily	BGLU44 BNAS glucosidase 44	AB_023480_T.1	brown
3	100.734	CLocus_16292	AB_035512_T.1	NA	NA	AB_035512_T.1	brown
3	100.734	CLocus_16292	AB_035512_T.1	NA	NA	AB_035512_T.1	brown
3	103.83	CLocus_24915	AB_013238_T.1	rRNA methyltransferase 1, mitochondrial	tRNA/rRNA methyltransferase (SpoU) family protein	AB_013238_T.1	brown
3	103.83	CLocus_24915	AB_013238_T.1	Alpha/beta knot methyltransferases	tRNA/rRNA methyltransferase (SpoU) family protein	AB_013238_T.1	brown
3	123.9005	CLocus_35824	AB_020926_T.1	NA	NA	AB_020926_T.1	brown
3	123.9005	CLocus_35824	AB_020926_T.1	NA	NA	AB_020926_T.1	brown
3	128.1465	CLocus_34654	AB_005260_T.1	Peptidase S8/S53 domain	Subtilase family protein	AB_005260_T.1	brown
3	128.1465	CLocus_34654	AB_005260_T.1	NA	Subtilase family protein	AB_005260_T.1	brown
3	128.1465	CLocus_34654	AB_005260_T.1	SubtilisinNAlike protease	Subtilase family protein	AB_005260_T.1	brown
3	128.1465	CLocus_34654	AB_005260_T.1	Peptidase S8/S53 domain superfamily	Subtilase family protein	AB_005260_T.1	brown
3	131.8045	CLocus_2116	AB_046155_T.1	Zinc finger protein GIS3/ZFP5/ZFP6	C2H2 and C2HC zinc fingers superfamily protein	AB_046155_T.1	brown
8	90.895	CLocus_32980	AB_014973_T.1	NA	NA	AB_014973_T.1	brown
8	90.895	CLocus_32980	AB_014973_T.1	NA	NA	AB_014973_T.1	brown
8	90.895	CLocus_32980	AB_014973_T.1	NA	NA	AB_014973_T.1	brown
8	90.895	CLocus_32980	AB_014973_T.1	NA	NA	AB_014973_T.1	brown
8	90.895	CLocus_32980	AB_014973_T.1	NA	NA	AB_014973_T.1	brown
8	90.895	CLocus_32980	AB_014973_T.1	NA	NA	AB_014973_T.1	brown
8	90.895	CLocus_32980	AB_014973_T.1	NA	NA	AB_014973_T.1	brown
9	23.1595	CLocus_17532	AB_014973_T.1	NA	NA	AB_014973_T.1	brown
9	23.1595	CLocus_17532	AB_014973_T.1	NA	NA	AB_014973_T.1	brown
9	23.1595	CLocus_17532	AB_014973_T.1	NA	NA	AB_014973_T.1	brown
9	23.1595	CLocus_17532	AB_014973_T.1	NA	NA	AB_014973_T.1	brown
9	23.1595	CLocus_17532	AB_014973_T.1	NA	NA	AB_014973_T.1	brown
9	23.1595	CLocus_17532	AB_014973_T.1	NA	NA	AB_014973_T.1	brown
9	23.1595	CLocus_17532	AB_014973_T.1	NA	NA	AB_014973_T.1	brown
9	23.1595	CLocus_17532	AB_014973_T.1	Protein kinaseNAlike domain superfamily	NA	AB_014973_T.1	brown
9	23.1595	CLocus_17532	AB_014973_T.1	Protein kinaseNAlike domain superfamily	NA	AB_014973_T.1	brown
9	23.1595	CLocus_17532	AB_014973_T.1	Protein kinaseNAlike domain superfamily	NA	AB_014973_T.1	brown
9	23.1595	CLocus_17532	AB_014973_T.1	Protein kinaseNAlike domain superfamily	NA	AB_014973_T.1	brown
9	23.1595	CLocus_17532	AB_014973_T.1	Protein kinaseNAlike domain superfamily	NA	AB_014973_T.1	brown
9	23.1595	CLocus_17532	AB_014973_T.1	Protein kinaseNAlike domain superfamily	NA	AB_014973_T.1	brown
9	23.1595	CLocus_17532	AB_014973_T.1	Protein kinaseNAlike domain superfamily	NA	AB_014973_T.1	brown
9	23.1595	CLocus_17532	AB_014973_T.1	LNAtype LectinNADomain Containing Receptor Kinases	NA	AB_014973_T.1	brown
9	23.1595	CLocus_17532	AB_014973_T.1	LNAtype LectinNADomain Containing Receptor Kinases	NA	AB_014973_T.1	brown
9	23.1595	CLocus_17532	AB_014973_T.1	LNAtype LectinNADomain Containing Receptor Kinases	NA	AB_014973_T.1	brown
9	23.1595	CLocus_17532	AB_014973_T.1	LNAtype LectinNADomain Containing Receptor Kinases	NA	AB_014973_T.1	brown
9	23.1595	CLocus_17532	AB_014973_T.1	LNAtype LectinNADomain Containing Receptor Kinases	NA	AB_014973_T.1	brown
9	23.1595	CLocus_17532	AB_014973_T.1	LNAtype LectinNADomain Containing Receptor Kinases	NA	AB_014973_T.1	brown
9	23.1595	CLocus_17532	AB_014973_T.1	LNAtype LectinNADomain Containing Receptor Kinases	NA	AB_014973_T.1	brown
10	121.06	CLocus_49911	AB_024190_T.1	DYW domain	Tetratricopeptide repeat (TPR)NAlike superfamily protein	AB_024190_T.1	brown
2	83.5585	CLocus_69869	AB_043120_T.1	NA	unknown protein; Has 1807 Blast hits to 1807 proteins in 277 species: Archae 0; Bacteria 0; Metazoa 736; Fungi 347; Plants 385; Viruses 0; Other Eukaryotes 339 (source: NCBI BLink).	AB_043120_T.1	brown
2	83.5585	CLocus_69869	AB_043120_T.1	NA	unknown protein; Has 1807 Blast hits to 1807 proteins in 277 species: Archae 0; Bacteria 0; Metazoa 736; Fungi 347; Plants 385; Viruses 0; Other Eukaryotes 339 (source: NCBI BLink).	AB_043120_T.1	brown
2	83.5585	CLocus_69869	AB_043120_T.1	NA	unknown protein; Has 1807 Blast hits to 1807 proteins in 277 species: Archae 0; Bacteria 0; Metazoa 736; Fungi 347; Plants 385; Viruses 0; Other Eukaryotes 339 (source: NCBI BLink).	AB_043120_T.1	brown
4	2.1695	CLocus_67501	AB_020990_T.1	NA	NA	AB_020990_T.1	brown
4	3.2925	CLocus_82593	AB_007869_T.1	NA	Cytochrome C1 family	AB_007869_T.1	brown
4	18.9175	CLocus_822945	AB_005792_T.1	NA	SAURNAlike auxinNAresponsive protein family	AB_005792_T.1	brown
4	19.479	CLocus_56993	AB_019070_T.1	NA	PLCNAlike phosphodiesterases superfamily protein	AB_019070_T.1	brown
4	19.479	CLocus_56993	AB_019070_T.1	NA	PLCNAlike phosphodiesterases superfamily protein	AB_019070_T.1	brown
4	29.679	CLocus_28388	AB_019932_T.1	NADHNAubiquinone reductase complex 1 MLRQ subunit	B12D protein	AB_019932_T.1	brown
4	29.679	CLocus_28388	AB_019932_T.1	NADHNAubiquinone reductase complex 1 MLRQ subunit	B12D protein	AB_019932_T.1	brown
4	31.0835	CLocus_6485	AB_040042_T.1	NA	NA	AB_040042_T.1	brown
4	31.3645	CLocus_28518	AB_032629_T.1	Pentatricopeptide repeat	Tetratricopeptide repeat (TPR)NAlike superfamily protein	AB_032629_T.1	brown
4	31.3645	CLocus_28518	AB_032629_T.1	Pentatricopeptide repeat	Tetratricopeptide repeat (TPR)NAlike superfamily protein	AB_032629_T.1	brown
4	31.3645	CLocus_28518	AB_032629_T.1	TetratricopeptideNAlike helical domain superfamily	Tetratricopeptide repeat (TPR)NAlike superfamily protein	AB_032629_T.1	brown
4	31.3645	CLocus_28518	AB_032629_T.1	TetratricopeptideNAlike helical domain superfamily	Tetratricopeptide repeat (TPR)NAlike superfamily protein	AB_032629_T.1	brown
4	38.1315	CLocus_69180	AB_002268_T.1	NA	DNANAbinding bromodomainNAcontaining protein	AB_002268_T.1	brown
4	38.6935	CLocus_111963	AB_032389_T.1	CAP superfamily	CAP (CysteineNArich secretory proteins, Antigen 5, and PathogenesisNArelated 1 protein) superfamily protein	AB_032389_T.1	brown
4	38.6935	CLocus_111963	AB_032389_T.1	CAP superfamily	CAP (CysteineNArich secretory proteins, Antigen 5, and PathogenesisNArelated 1 protein) superfamily protein	AB_032389_T.1	brown
4	38.6935	CLocus_111963	AB_032389_T.1	CAP superfamily	CAP (CysteineNArich secretory proteins, Antigen 5, and PathogenesisNArelated 1 protein) superfamily protein	AB_032389_T.1	brown
4	38.6935	CLocus_111963	AB_032389_T.1	CAP superfamily	CAP (CysteineNArich secretory proteins, Antigen 5, and PathogenesisNArelated 1 protein) superfamily protein	AB_032389_T.1	brown
4	38.6935	CLocus_111963	AB_032389_T.1	CAP superfamily	CAP (CysteineNArich secretory proteins, Antigen 5, and PathogenesisNArelated 1 protein) superfamily protein	AB_032389_T.1	brown
4	38.6935	CLocus_111963	AB_032389_T.1	CAP superfamily	CAP (CysteineNArich secretory proteins, Antigen 5, and PathogenesisNArelated 1 protein) superfamily protein	AB_032389_T.1	brown
4	38.6935	CLocus_111963	AB_032389_T.1	CAP superfamily	CAP (CysteineNArich secretory proteins, Antigen 5, and PathogenesisNArelated 1 protein) superfamily protein	AB_032389_T.1	brown
4	38.6935	CLocus_111963	AB_032389_T.1	CAP domain	CAP (CysteineNArich secretory proteins, Antigen 5, and PathogenesisNArelated 1 protein) superfamily protein	AB_032389_T.1	brown
4	38.6935	CLocus_111963	AB_032389_T.1	CAP domain	CAP (CysteineNArich secretory proteins, Antigen 5, and PathogenesisNArelated 1 protein) superfamily protein	AB_032389_T.1	brown
4	38.6935	CLocus_111963	AB_032389_T.1	CAP domain	CAP (CysteineNArich secretory proteins, Antigen 5, and PathogenesisNArelated 1 protein) superfamily protein	AB_032389_T.1	brown
4	38.6935	CLocus_111963	AB_032389_T.1	CAP domain	CAP (CysteineNArich secretory proteins, Antigen 5, and PathogenesisNArelated 1 protein) superfamily protein	AB_032389_T.1	brown
4	38.6935	CLocus_111963	AB_032389_T.1	CAP domain	CAP (CysteineNArich secretory proteins, Antigen 5, and PathogenesisNArelated 1 protein) superfamily protein	AB_032389_T.1	brown
4	38.6935	CLocus_111963	AB_032389_T.1	CAP domain	CAP (CysteineNArich secretory proteins, Antigen 5, and PathogenesisNArelated 1 protein) superfamily protein	AB_032389_T.1	brown
4	38.6935	CLocus_111963	AB_032389_T.1	CAP domain	CAP (CysteineNArich secretory proteins, Antigen 5, and PathogenesisNArelated 1 protein) superfamily protein	AB_032389_T.1	brown
4	38.6935	CLocus_81030	AB_032389_T.1	CAP domain	CAP (CysteineNArich secretory proteins, Antigen 5, and PathogenesisNArelated 1 protein) superfamily protein	AB_032389_T.1	brown
4	38.6935	CLocus_81030	AB_032389_T.1	CAP domain	CAP (CysteineNArich secretory proteins, Antigen 5, and PathogenesisNArelated 1 protein) superfamily protein	AB_032389_T.1	brown
4	38.6935	CLocus_81030	AB_032389_T.1	CAP domain	CAP (CysteineNArich secretory proteins, Antigen 5, and PathogenesisNArelated 1 protein) superfamily protein	AB_032389_T.1	brown
4	38.6935	CLocus_81030	AB_032389_T.1	CAP domain	CAP (CysteineNArich secretory proteins, Antigen 5, and PathogenesisNArelated 1 protein) superfamily protein	AB_032389_T.1	brown
4	38.6935	CLocus_81030	AB_032389_T.1	CAP domain	CAP (CysteineNArich secretory proteins, Antigen 5, and PathogenesisNArelated 1 protein) superfamily protein	AB_032389_T.1	brown
4	38.6935	CLocus_81030	AB_032389_T.1	CAP domain	CAP (CysteineNArich secretory proteins, Antigen 5, and PathogenesisNArelated 1 protein) superfamily protein	AB_032389_T.1	brown
4	38.6935	CLocus_81030	AB_032389_T.1	CAP domain	CAP (CysteineNArich secretory proteins, Antigen 5, and PathogenesisNArelated 1 protein) superfamily protein	AB_032389_T.1	brown
4	38.6935	CLocus_81030	AB_032389_T.1	CAP superfamily	CAP (CysteineNArich secretory proteins, Antigen 5, and PathogenesisNArelated 1 protein) superfamily protein	AB_032389_T.1	brown
4	38.6935	CLocus_81030	AB_032389_T.1	CAP superfamily	CAP (CysteineNArich secretory proteins, Antigen 5, and PathogenesisNArelated 1 protein) superfamily protein	AB_032389_T.1	brown
4	38.6935	CLocus_81030	AB_032389_T.1	CAP superfamily	CAP (CysteineNArich secretory proteins, Antigen 5, and PathogenesisNArelated 1 protein) superfamily protein	AB_032389_T.1	brown
4	38.6935	CLocus_81030	AB_032389_T.1	CAP superfamily	CAP (CysteineNArich secretory proteins, Antigen 5, and PathogenesisNArelated 1 protein) superfamily protein	AB_032389_T.1	brown
4	38.6935	CLocus_81030	AB_032389_T.1	CAP superfamily	CAP (CysteineNArich secretory proteins, Antigen 5, and PathogenesisNArelated 1 protein) superfamily protein	AB_032389_T.1	brown
4	38.6935	CLocus_81030	AB_032389_T.1	CAP superfamily	CAP (CysteineNArich secretory proteins, Antigen 5, and PathogenesisNArelated 1 protein) superfamily protein	AB_032389_T.1	brown
4	38.6935	CLocus_81030	AB_032389_T.1	CAP superfamily	CAP (CysteineNArich secretory proteins, Antigen 5, and PathogenesisNArelated 1 protein) superfamily protein	AB_032389_T.1	brown
4	58.169	CLocus_79069	AB_043120_T.1	NA	unknown protein; Has 1807 Blast hits to 1807 proteins in 277 species: Archae 0; Bacteria 0; Metazoa 736; Fungi 347; Plants 385; Viruses 0; Other Eukaryotes 339 (source: NCBI BLink).	AB_043120_T.1	brown
4	58.169	CLocus_79069	AB_043120_T.1	NA	unknown protein; Has 1807 Blast hits to 1807 proteins in 277 species: Archae 0; Bacteria 0; Metazoa 736; Fungi 347; Plants 385; Viruses 0; Other Eukaryotes 339 (source: NCBI BLink).	AB_043120_T.1	brown
4	58.169	CLocus_79069	AB_043120_T.1	NA	unknown protein; Has 1807 Blast hits to 1807 proteins in 277 species: Archae 0; Bacteria 0; Metazoa 736; Fungi 347; Plants 385; Viruses 0; Other Eukaryotes 339 (source: NCBI BLink).	AB_043120_T.1	brown
4	60.697	CLocus_30286	AB_024464_T.1	K Homology domain, type 1 superfamily	RNANAbinding KH domainNAcontaining protein	AB_024464_T.1	brown
4	60.697	CLocus_30286	AB_024464_T.1	KH domainNAcontaining BBPNAlike	RNANAbinding KH domainNAcontaining protein	AB_024464_T.1	brown
4	60.697	CLocus_33768	AB_001428_T.1	NA	HVA22F HVA22NAlike protein F	AB_001428_T.1	brown
4	62.9445	CLocus_76365	AB_024378_T.1	LysozymeNAlike domain superfamily	Chitinase family protein	AB_024378_T.1	brown
4	62.9445	CLocus_76365	AB_024378_T.1	Glycoside hydrolase, family 19, catalytic	Chitinase family protein	AB_024378_T.1	brown
4	62.9445	CLocus_76365	AB_024378_T.1	NA	Chitinase family protein	AB_024378_T.1	brown
4	62.9445	CLocus_76365	AB_024378_T.1	EndochitinaseNAlike superfamily	Chitinase family protein	AB_024378_T.1	brown
4	73.092	CLocus_4749	AB_013862_T.1	NA	NAD(P)NAbinding RossmannNAfold superfamily protein	AB_013862_T.1	brown
4	80.418	CLocus_78865	AB_043575_T.1	NA	UGT89B1 UDPNAglucosyl transferase 89B1	AB_043575_T.1	brown
4	80.418	CLocus_78865	AB_043575_T.1	NA	UGT89B1 UDPNAglucosyl transferase 89B1	AB_043575_T.1	brown
4	80.9795	CLocus_38442	AB_011709_T.1	NA	ReceptorNAlike protein kinaseNArelated family protein	AB_011709_T.1	brown
4	80.9795	CLocus_27071	AB_009305_T.1	NA	Protein kinase superfamily protein	AB_009305_T.1	brown
4	83.795	CLocus_75369	AB_040632_T.1	COP9 signalosome complex subunit 3, NNAterminal helical repeats	COP13,CSN3,FUS11 Proteasome component (PCI) domain protein	AB_040632_T.1	brown
4	83.795	CLocus_75369	AB_040632_T.1	COP9 signalosome complex subunit 3, NNAterminal helical repeats	COP13,CSN3,FUS11 Proteasome component (PCI) domain protein	AB_040632_T.1	brown
4	84.919	CLocus_46035	AB_009915_T.1	NA	NA	AB_009915_T.1	brown
4	84.919	CLocus_46035	AB_009915_T.1	NA	NA	AB_009915_T.1	brown
4	87.489	CLocus_63038	AB_009915_T.1	NA	NA	AB_009915_T.1	brown
4	87.489	CLocus_63038	AB_009915_T.1	NA	NA	AB_009915_T.1	brown
4	89.194	CLocus_35073	AB_003719_T.1	NA	unknown protein; Has 30201 Blast hits to 17322 proteins in 780 species: Archae 12; Bacteria 1396; Metazoa 17338; Fungi 3422; Plants 5037; Viruses 0; Other Eukaryotes 2996 (source: NCBI BLink).	AB_003719_T.1	brown
4	101.9085	CLocus_21903	AB_024146_T.1	Protein kinaseNAlike domain superfamily	GSO1 LeucineNArich repeat transmembrane protein kinase	AB_024146_T.1	brown
4	101.9085	CLocus_21903	AB_024146_T.1	Protein kinaseNAlike domain superfamily	GSO1 LeucineNArich repeat transmembrane protein kinase	AB_024146_T.1	brown
4	101.9085	CLocus_21903	AB_024146_T.1	LeucineNArich repeat receptorNAlike kinase	GSO1 LeucineNArich repeat transmembrane protein kinase	AB_024146_T.1	brown
4	101.9085	CLocus_21903	AB_024146_T.1	LeucineNArich repeat receptorNAlike kinase	GSO1 LeucineNArich repeat transmembrane protein kinase	AB_024146_T.1	brown
4	101.9085	CLocus_21903	AB_024146_T.1	Protein kinase domain	GSO1 LeucineNArich repeat transmembrane protein kinase	AB_024146_T.1	brown
4	101.9085	CLocus_21903	AB_024146_T.1	Protein kinase domain	GSO1 LeucineNArich repeat transmembrane protein kinase	AB_024146_T.1	brown
4	101.9085	CLocus_21903	AB_024146_T.1	NA	GSO1 LeucineNArich repeat transmembrane protein kinase	AB_024146_T.1	brown
4	101.9085	CLocus_21903	AB_024146_T.1	NA	GSO1 LeucineNArich repeat transmembrane protein kinase	AB_024146_T.1	brown
4	101.9085	CLocus_16276	AB_006312_T.1	PNAloop containing nucleoside triphosphate hydrolase	ST,ATST1,RAR047,ST1,AtSOT1,AtSOT12,SOT12 sulphotransferase 12	AB_006312_T.1	brown
4	101.9085	CLocus_16276	AB_006312_T.1	PNAloop containing nucleoside triphosphate hydrolase	ST,ATST1,RAR047,ST1,AtSOT1,AtSOT12,SOT12 sulphotransferase 12	AB_006312_T.1	brown
4	101.9085	CLocus_16276	AB_006312_T.1	PNAloop containing nucleoside triphosphate hydrolase	ST,ATST1,RAR047,ST1,AtSOT1,AtSOT12,SOT12 sulphotransferase 12	AB_006312_T.1	brown
4	110.678	CLocus_44060	AB_016862_T.1	NA	NA	AB_016862_T.1	brown
4	110.678	CLocus_44060	AB_016862_T.1	NA	NA	AB_016862_T.1	brown
4	110.678	CLocus_44060	AB_016862_T.1	NA	NA	AB_016862_T.1	brown
4	111.24	CLocus_51563	AB_001829_T.1	NA	ANAC100,ATNAC5,NAC100 NAC domain containing protein 100	AB_001829_T.1	brown
4	115.7345	CLocus_22235	AB_030502_T.1	NA	NA	AB_030502_T.1	brown
4	117.4195	CLocus_65542	AB_039243_T.1	NA	LeucineNArich repeat protein kinase family protein	AB_039243_T.1	brown
4	117.4195	CLocus_65542	AB_039243_T.1	NA	LeucineNArich repeat protein kinase family protein	AB_039243_T.1	brown
4	124.733	CLocus_28683	AB_002183_T.1	NA	NA	AB_002183_T.1	brown
5	98.149	CLocus_4172	AB_020990_T.1	NA	NA	AB_020990_T.1	brown
9	63.809	CLocus_51590	AB_043120_T.1	NA	unknown protein; Has 1807 Blast hits to 1807 proteins in 277 species: Archae 0; Bacteria 0; Metazoa 736; Fungi 347; Plants 385; Viruses 0; Other Eukaryotes 339 (source: NCBI BLink).	AB_043120_T.1	brown
9	63.809	CLocus_51590	AB_043120_T.1	NA	unknown protein; Has 1807 Blast hits to 1807 proteins in 277 species: Archae 0; Bacteria 0; Metazoa 736; Fungi 347; Plants 385; Viruses 0; Other Eukaryotes 339 (source: NCBI BLink).	AB_043120_T.1	brown
9	63.809	CLocus_51590	AB_043120_T.1	NA	unknown protein; Has 1807 Blast hits to 1807 proteins in 277 species: Archae 0; Bacteria 0; Metazoa 736; Fungi 347; Plants 385; Viruses 0; Other Eukaryotes 339 (source: NCBI BLink).	AB_043120_T.1	brown
10	82.416	CLocus_1254060	AB_043120_T.1	NA	unknown protein; Has 1807 Blast hits to 1807 proteins in 277 species: Archae 0; Bacteria 0; Metazoa 736; Fungi 347; Plants 385; Viruses 0; Other Eukaryotes 339 (source: NCBI BLink).	AB_043120_T.1	brown
10	82.416	CLocus_1254060	AB_043120_T.1	NA	unknown protein; Has 1807 Blast hits to 1807 proteins in 277 species: Archae 0; Bacteria 0; Metazoa 736; Fungi 347; Plants 385; Viruses 0; Other Eukaryotes 339 (source: NCBI BLink).	AB_043120_T.1	brown
10	82.416	CLocus_1254060	AB_043120_T.1	NA	unknown protein; Has 1807 Blast hits to 1807 proteins in 277 species: Archae 0; Bacteria 0; Metazoa 736; Fungi 347; Plants 385; Viruses 0; Other Eukaryotes 339 (source: NCBI BLink).	AB_043120_T.1	brown
10	113.408	CLocus_1272925	AB_043120_T.1	NA	unknown protein; Has 1807 Blast hits to 1807 proteins in 277 species: Archae 0; Bacteria 0; Metazoa 736; Fungi 347; Plants 385; Viruses 0; Other Eukaryotes 339 (source: NCBI BLink).	AB_043120_T.1	brown
10	113.408	CLocus_1272925	AB_043120_T.1	NA	unknown protein; Has 1807 Blast hits to 1807 proteins in 277 species: Archae 0; Bacteria 0; Metazoa 736; Fungi 347; Plants 385; Viruses 0; Other Eukaryotes 339 (source: NCBI BLink).	AB_043120_T.1	brown
10	113.408	CLocus_1272925	AB_043120_T.1	NA	unknown protein; Has 1807 Blast hits to 1807 proteins in 277 species: Archae 0; Bacteria 0; Metazoa 736; Fungi 347; Plants 385; Viruses 0; Other Eukaryotes 339 (source: NCBI BLink).	AB_043120_T.1	brown
2	39.0385	CLocus_48875	AB_028275_T.1	NA	NA	AB_028275_T.1	brown
2	39.0385	CLocus_48875	AB_028275_T.1	NA	NA	AB_028275_T.1	brown
4	2.1695	CLocus_67501	AB_020990_T.1	NA	NA	AB_020990_T.1	brown
5	5.552	CLocus_5678	AB_011616_T.1	NA	NA	AB_011616_T.1	brown
5	5.552	CLocus_5678	AB_011616_T.1	NA	NA	AB_011616_T.1	brown
5	8.642	CLocus_78501	AB_025710_T.1	PNAloop containing nucleoside triphosphate hydrolase	RPS2 NBNAARC domainNAcontaining disease resistance protein	AB_025710_T.1	brown
5	8.923	CLocus_24027	AB_022084_T.1	NA	NA	AB_022084_T.1	brown
5	8.923	CLocus_24027	AB_022084_T.1	NA	NA	AB_022084_T.1	brown
5	9.485	CLocus_57285	AB_022084_T.1	NA	NA	AB_022084_T.1	brown
5	9.485	CLocus_57285	AB_022084_T.1	NA	NA	AB_022084_T.1	brown
5	12.856	CLocus_37097	AB_009299_T.1	NA	2NAoxoglutarate (2OG) and Fe(II)NAdependent oxygenase superfamily protein	AB_009299_T.1	brown
5	12.856	CLocus_37097	AB_009299_T.1	Isopenicillin N synthaseNAlike superfamily	2NAoxoglutarate (2OG) and Fe(II)NAdependent oxygenase superfamily protein	AB_009299_T.1	brown
5	12.856	CLocus_37097	AB_009299_T.1	NonNAhaem dioxygenase NNAterminal domain	2NAoxoglutarate (2OG) and Fe(II)NAdependent oxygenase superfamily protein	AB_009299_T.1	brown
5	22.429	CLocus_61830	AB_028275_T.1	NA	NA	AB_028275_T.1	brown
5	22.429	CLocus_61830	AB_028275_T.1	NA	NA	AB_028275_T.1	brown
5	26.3775	CLocus_21526	AB_040598_T.1	LeucineNArich repeat domain superfamily	disease resistance protein (TIRNANBSNALRR class)	AB_040598_T.1	brown
5	26.3775	CLocus_21526	AB_040598_T.1	LeucineNArich repeat domain superfamily	disease resistance protein (TIRNANBSNALRR class)	AB_040598_T.1	brown
5	26.3775	CLocus_21526	AB_040598_T.1	NA	disease resistance protein (TIRNANBSNALRR class)	AB_040598_T.1	brown
5	26.3775	CLocus_21526	AB_040598_T.1	NA	disease resistance protein (TIRNANBSNALRR class)	AB_040598_T.1	brown
5	26.6585	CLocus_17747	AB_025874_T.1	NA	NA	AB_025874_T.1	brown
5	26.6585	CLocus_17747	AB_025874_T.1	NA	NA	AB_025874_T.1	brown
5	50.3765	CLocus_54900	AB_028054_T.1	NA	ATPTR3,PTR3 peptide transporter 3	AB_028054_T.1	brown
5	50.3765	CLocus_54900	AB_028054_T.1	NA	ATPTR3,PTR3 peptide transporter 3	AB_028054_T.1	brown
5	52.0615	CLocus_16036	AB_013471_T.1	HistoneNAfold	NFNAYB3 nuclear factor Y, subunit B3	AB_013471_T.1	brown
5	52.0615	CLocus_16036	AB_013471_T.1	HistoneNAfold	NFNAYB3 nuclear factor Y, subunit B3	AB_013471_T.1	brown
5	52.0615	CLocus_16036	AB_013471_T.1	HistoneNAfold	NFNAYB3 nuclear factor Y, subunit B3	AB_013471_T.1	brown
5	52.0615	CLocus_16036	AB_013471_T.1	HistoneNAfold	NFNAYB3 nuclear factor Y, subunit B3	AB_013471_T.1	brown
5	56.3175	CLocus_28324	AB_025282_T.1	NA	disease resistance protein (TIRNANBSNALRR class)	AB_025282_T.1	brown
5	56.3175	CLocus_28324	AB_025282_T.1	NA	disease resistance protein (TIRNANBSNALRR class)	AB_025282_T.1	brown
5	56.3175	CLocus_28324	AB_025282_T.1	LeucineNArich repeat domain superfamily	disease resistance protein (TIRNANBSNALRR class)	AB_025282_T.1	brown
5	56.3175	CLocus_28324	AB_025282_T.1	LeucineNArich repeat domain superfamily	disease resistance protein (TIRNANBSNALRR class)	AB_025282_T.1	brown
5	76.0705	CLocus_1037754	AB_034789_T.1	AMPNAbinding enzyme, CNAterminal domain superfamily	AMPNAdependent synthetase and ligase family protein	AB_034789_T.1	brown
5	76.0705	CLocus_1037754	AB_034789_T.1	NA	AMPNAdependent synthetase and ligase family protein	AB_034789_T.1	brown
5	98.149	CLocus_4172	AB_020990_T.1	NA	NA	AB_020990_T.1	brown
5	100.3965	CLocus_69310	AB_039442_T.1	NA	ONAfucosyltransferase family protein	AB_039442_T.1	brown
5	102.9245	CLocus_42295	AB_023856_T.1	Toll/interleukinNA1 receptor homology (TIR) domain superfamily	transmembrane receptors;ATP binding	AB_023856_T.1	brown
5	102.9245	CLocus_42295	AB_023856_T.1	Toll/interleukinNA1 receptor homology (TIR) domain superfamily	transmembrane receptors;ATP binding	AB_023856_T.1	brown
5	102.9245	CLocus_42295	AB_023856_T.1	Toll/interleukinNA1 receptor homology (TIR) domain	transmembrane receptors;ATP binding	AB_023856_T.1	brown
5	102.9245	CLocus_42295	AB_023856_T.1	Toll/interleukinNA1 receptor homology (TIR) domain	transmembrane receptors;ATP binding	AB_023856_T.1	brown
5	103.2055	CLocus_919422	AB_007941_T.1	NA	Protein kinase superfamily protein	AB_007941_T.1	brown
5	103.2055	CLocus_919422	AB_007941_T.1	NA	Protein kinase superfamily protein	AB_007941_T.1	brown
5	103.2055	CLocus_919422	AB_007941_T.1	NA	Protein kinase superfamily protein	AB_007941_T.1	brown
5	103.2055	CLocus_919422	AB_007941_T.1	NA	Protein kinase superfamily protein	AB_007941_T.1	brown
5	103.4865	CLocus_119939	AB_009656_T.1	NA	NA	AB_009656_T.1	brown
5	103.4865	CLocus_918483	AB_007941_T.1	NA	Protein kinase superfamily protein	AB_007941_T.1	brown
5	103.4865	CLocus_918483	AB_007941_T.1	NA	Protein kinase superfamily protein	AB_007941_T.1	brown
5	103.4865	CLocus_918483	AB_007941_T.1	NA	Protein kinase superfamily protein	AB_007941_T.1	brown
5	103.4865	CLocus_918483	AB_007941_T.1	NA	Protein kinase superfamily protein	AB_007941_T.1	brown
5	103.4865	CLocus_59499	AB_045931_T.1	NA	NA	AB_045931_T.1	brown
5	103.4865	CLocus_59499	AB_045931_T.1	NA	NA	AB_045931_T.1	brown
5	103.4865	CLocus_59499	AB_045931_T.1	NA	NA	AB_045931_T.1	brown
5	103.4865	CLocus_59499	AB_045931_T.1	NA	NA	AB_045931_T.1	brown
5	104.048	CLocus_65799	AB_022250_T.1	NA	NA	AB_022250_T.1	brown
5	104.329	CLocus_24077	AB_018487_T.1	NA	NA	AB_018487_T.1	brown
5	116.7305	CLocus_27794	AB_000901_T.1	NA	LeucineNArich repeat transmembrane protein kinase	AB_000901_T.1	brown
5	116.7305	CLocus_27794	AB_000901_T.1	NA	LeucineNArich repeat transmembrane protein kinase	AB_000901_T.1	brown
5	116.7305	CLocus_27794	AB_000901_T.1	LysozymeNAlike domain superfamily	LeucineNArich repeat transmembrane protein kinase	AB_000901_T.1	brown
5	116.7305	CLocus_27794	AB_000901_T.1	LysozymeNAlike domain superfamily	LeucineNArich repeat transmembrane protein kinase	AB_000901_T.1	brown
5	116.7305	CLocus_27794	AB_000901_T.1	Glycoside hydrolase, family 19, catalytic	LeucineNArich repeat transmembrane protein kinase	AB_000901_T.1	brown
5	116.7305	CLocus_27794	AB_000901_T.1	Glycoside hydrolase, family 19, catalytic	LeucineNArich repeat transmembrane protein kinase	AB_000901_T.1	brown
5	116.7305	CLocus_23649	AB_022780_T.1	NA	PathogenesisNArelated thaumatin superfamily protein	AB_022780_T.1	brown
5	116.7305	CLocus_23649	AB_022780_T.1	NA	PathogenesisNArelated thaumatin superfamily protein	AB_022780_T.1	brown
8	114.5935	CLocus_686996	AB_007941_T.1	NA	Protein kinase superfamily protein	AB_007941_T.1	brown
8	114.5935	CLocus_686996	AB_007941_T.1	NA	Protein kinase superfamily protein	AB_007941_T.1	brown
8	114.5935	CLocus_686996	AB_007941_T.1	NA	Protein kinase superfamily protein	AB_007941_T.1	brown
8	114.5935	CLocus_686996	AB_007941_T.1	NA	Protein kinase superfamily protein	AB_007941_T.1	brown
6	37.44	CLocus_1233238	AB_032978_T.1	NA	NA	AB_032978_T.1	brown
6	43.6585	CLocus_20177	AB_011930_T.1	Gnk2NAhomologous domain superfamily	CRK10,RLK4 cysteineNArich RLK (RECEPTORNAlike protein kinase) 10	AB_011930_T.1	brown
6	43.6585	CLocus_20177	AB_011930_T.1	Gnk2NAhomologous domain	CRK10,RLK4 cysteineNArich RLK (RECEPTORNAlike protein kinase) 10	AB_011930_T.1	brown
6	69.624	CLocus_7488	AB_001534_T.1	NA	Predicted ATNAhook DNANAbinding family protein	AB_001534_T.1	brown
6	80.3595	CLocus_1195189	AB_024795_T.1	NA	NA	AB_024795_T.1	brown
6	92.7675	CLocus_12550	AB_040188_T.1	NA	Disease resistance protein (CCNANBSNALRR class) family	AB_040188_T.1	brown
6	92.7675	CLocus_12550	AB_040188_T.1	NA	Disease resistance protein (CCNANBSNALRR class) family	AB_040188_T.1	brown
6	92.7675	CLocus_12550	AB_040188_T.1	NA	Disease resistance protein (CCNANBSNALRR class) family	AB_040188_T.1	brown
6	92.7675	CLocus_12550	AB_040188_T.1	NA	Disease resistance protein (CCNANBSNALRR class) family	AB_040188_T.1	brown
6	92.7675	CLocus_12550	AB_040188_T.1	NA	Disease resistance protein (CCNANBSNALRR class) family	AB_040188_T.1	brown
6	92.7675	CLocus_12550	AB_040188_T.1	NA	Disease resistance protein (CCNANBSNALRR class) family	AB_040188_T.1	brown
6	93.891	CLocus_2799	AB_026138_T.1	NA	NBNAARC domainNAcontaining disease resistance protein	AB_026138_T.1	brown
6	94.172	CLocus_39612	AB_040188_T.1	NA	Disease resistance protein (CCNANBSNALRR class) family	AB_040188_T.1	brown
6	94.172	CLocus_39612	AB_040188_T.1	NA	Disease resistance protein (CCNANBSNALRR class) family	AB_040188_T.1	brown
6	94.172	CLocus_39612	AB_040188_T.1	NA	Disease resistance protein (CCNANBSNALRR class) family	AB_040188_T.1	brown
6	94.172	CLocus_39612	AB_040188_T.1	NA	Disease resistance protein (CCNANBSNALRR class) family	AB_040188_T.1	brown
6	94.172	CLocus_39612	AB_040188_T.1	NA	Disease resistance protein (CCNANBSNALRR class) family	AB_040188_T.1	brown
6	94.172	CLocus_39612	AB_040188_T.1	NA	Disease resistance protein (CCNANBSNALRR class) family	AB_040188_T.1	brown
6	98.4245	CLocus_36490	AB_034597_T.1	TetratricopeptideNAlike helical domain superfamily	Pentatricopeptide repeat (PPR) superfamily protein	AB_034597_T.1	brown
6	98.4245	CLocus_36490	AB_034597_T.1	Pentatricopeptide repeat	Pentatricopeptide repeat (PPR) superfamily protein	AB_034597_T.1	brown
7	3.0965	CLocus_77588	AB_014442_T.1	NA	CONTAINS InterPro DOMAIN/s: WRC (InterPro:IPR014977); Has 219 Blast hits to 219 proteins in 19 species: Archae 0; Bacteria 0; Metazoa 3; Fungi 0; Plants 215; Viruses 0; Other Eukaryotes 1 (source: NCBI BLink).	AB_014442_T.1	brown
7	3.0965	CLocus_1193117	AB_003549_T.1	NA	NA	AB_003549_T.1	brown
7	4.782	CLocus_22668	AB_002175_T.1	NA	NA	AB_002175_T.1	brown
7	4.782	CLocus_22668	AB_002175_T.1	NA	NA	AB_002175_T.1	brown
7	8.437	CLocus_51555	AB_002542_T.1	NAD(P)NAbinding domain superfamily	BAN NAD(P)NAbinding RossmannNAfold superfamily protein	AB_002542_T.1	brown
7	8.437	CLocus_51555	AB_002542_T.1	NA	BAN NAD(P)NAbinding RossmannNAfold superfamily protein	AB_002542_T.1	brown
7	10.965	CLocus_71935	AB_040504_T.1	NA	GNATMT,TMT1,VTE4 gammaNAtocopherol methyltransferase	AB_040504_T.1	brown
7	15.7495	CLocus_20410	AB_018181_T.1	Cupredoxin	NA	AB_018181_T.1	brown
7	18.843	CLocus_20840	AB_011426_T.1	NA	Concanavalin ANAlike lectin protein kinase family protein	AB_011426_T.1	brown
7	18.843	CLocus_20840	AB_011426_T.1	NA	Concanavalin ANAlike lectin protein kinase family protein	AB_011426_T.1	brown
7	18.843	CLocus_20840	AB_011426_T.1	NA	Concanavalin ANAlike lectin protein kinase family protein	AB_011426_T.1	brown
7	18.843	CLocus_20840	AB_011426_T.1	NA	Concanavalin ANAlike lectin protein kinase family protein	AB_011426_T.1	brown
7	18.843	CLocus_20840	AB_011426_T.1	NA	Concanavalin ANAlike lectin protein kinase family protein	AB_011426_T.1	brown
7	18.843	CLocus_20840	AB_011426_T.1	NA	Concanavalin ANAlike lectin protein kinase family protein	AB_011426_T.1	brown
7	18.843	CLocus_20840	AB_011426_T.1	NA	Concanavalin ANAlike lectin protein kinase family protein	AB_011426_T.1	brown
7	18.843	CLocus_20840	AB_011426_T.1	NA	Concanavalin ANAlike lectin protein kinase family protein	AB_011426_T.1	brown
7	19.973	CLocus_33045	AB_011426_T.1	NA	Concanavalin ANAlike lectin protein kinase family protein	AB_011426_T.1	brown
7	19.973	CLocus_33045	AB_011426_T.1	NA	Concanavalin ANAlike lectin protein kinase family protein	AB_011426_T.1	brown
7	19.973	CLocus_33045	AB_011426_T.1	NA	Concanavalin ANAlike lectin protein kinase family protein	AB_011426_T.1	brown
7	19.973	CLocus_33045	AB_011426_T.1	NA	Concanavalin ANAlike lectin protein kinase family protein	AB_011426_T.1	brown
7	19.973	CLocus_33045	AB_011426_T.1	NA	Concanavalin ANAlike lectin protein kinase family protein	AB_011426_T.1	brown
7	19.973	CLocus_33045	AB_011426_T.1	NA	Concanavalin ANAlike lectin protein kinase family protein	AB_011426_T.1	brown
7	19.973	CLocus_33045	AB_011426_T.1	NA	Concanavalin ANAlike lectin protein kinase family protein	AB_011426_T.1	brown
7	19.973	CLocus_33045	AB_011426_T.1	NA	Concanavalin ANAlike lectin protein kinase family protein	AB_011426_T.1	brown
7	20.254	CLocus_99628	AB_011426_T.1	NA	Concanavalin ANAlike lectin protein kinase family protein	AB_011426_T.1	brown
7	20.254	CLocus_99628	AB_011426_T.1	NA	Concanavalin ANAlike lectin protein kinase family protein	AB_011426_T.1	brown
7	20.254	CLocus_99628	AB_011426_T.1	NA	Concanavalin ANAlike lectin protein kinase family protein	AB_011426_T.1	brown
7	20.254	CLocus_99628	AB_011426_T.1	NA	Concanavalin ANAlike lectin protein kinase family protein	AB_011426_T.1	brown
7	20.254	CLocus_99628	AB_011426_T.1	NA	Concanavalin ANAlike lectin protein kinase family protein	AB_011426_T.1	brown
7	20.254	CLocus_99628	AB_011426_T.1	NA	Concanavalin ANAlike lectin protein kinase family protein	AB_011426_T.1	brown
7	20.254	CLocus_99628	AB_011426_T.1	NA	Concanavalin ANAlike lectin protein kinase family protein	AB_011426_T.1	brown
7	20.254	CLocus_99628	AB_011426_T.1	NA	Concanavalin ANAlike lectin protein kinase family protein	AB_011426_T.1	brown
7	50.2855	CLocus_82602	AB_007691_T.1	NA	ATMYC2,RD22BP1,JAI1,JIN1,MYC2,ZBF1 Basic helixNAloopNAhelix (bHLH) DNANAbinding family protein	AB_007691_T.1	brown
7	50.2855	CLocus_82602	AB_007691_T.1	NA	ATMYC2,RD22BP1,JAI1,JIN1,MYC2,ZBF1 Basic helixNAloopNAhelix (bHLH) DNANAbinding family protein	AB_007691_T.1	brown
7	64.082	CLocus_6968	AB_021449_T.1	Glycoside hydrolase superfamily	ONAGlycosyl hydrolases family 17 protein	AB_021449_T.1	brown
7	64.082	CLocus_6968	AB_021449_T.1	NA	ONAGlycosyl hydrolases family 17 protein	AB_021449_T.1	brown
7	64.082	CLocus_6968	AB_021449_T.1	Glycoside hydrolase family 17	ONAGlycosyl hydrolases family 17 protein	AB_021449_T.1	brown
7	64.082	CLocus_6968	AB_021449_T.1	Glycoside hydrolase family 17, plant	ONAGlycosyl hydrolases family 17 protein	AB_021449_T.1	brown
7	64.928	CLocus_82524	AB_034202_T.1	NA	2NAoxoglutarate (2OG) and Fe(II)NAdependent oxygenase superfamily protein	AB_034202_T.1	brown
7	64.928	CLocus_82524	AB_034202_T.1	NA	2NAoxoglutarate (2OG) and Fe(II)NAdependent oxygenase superfamily protein	AB_034202_T.1	brown
7	64.928	CLocus_82524	AB_034202_T.1	NA	2NAoxoglutarate (2OG) and Fe(II)NAdependent oxygenase superfamily protein	AB_034202_T.1	brown
7	64.928	CLocus_82524	AB_034202_T.1	NA	2NAoxoglutarate (2OG) and Fe(II)NAdependent oxygenase superfamily protein	AB_034202_T.1	brown
7	64.928	CLocus_82524	AB_034202_T.1	NA	2NAoxoglutarate (2OG) and Fe(II)NAdependent oxygenase superfamily protein	AB_034202_T.1	brown
7	66.9065	CLocus_34479	AB_023434_T.1	NA	ATSPX1,SPX1 SPX domain gene 1	AB_023434_T.1	brown
7	66.9065	CLocus_34479	AB_023434_T.1	NA	ATSPX1,SPX1 SPX domain gene 1	AB_023434_T.1	brown
7	66.9065	CLocus_34479	AB_023434_T.1	NA	ATSPX1,SPX1 SPX domain gene 1	AB_023434_T.1	brown
7	67.1875	CLocus_115516	AB_023434_T.1	NA	ATSPX1,SPX1 SPX domain gene 1	AB_023434_T.1	brown
7	67.1875	CLocus_115516	AB_023434_T.1	NA	ATSPX1,SPX1 SPX domain gene 1	AB_023434_T.1	brown
7	67.1875	CLocus_115516	AB_023434_T.1	NA	ATSPX1,SPX1 SPX domain gene 1	AB_023434_T.1	brown
7	96.285	CLocus_41701	AB_014628_T.1	NA	ATPAP27,PAP27 purple acid phosphatase 27	AB_014628_T.1	brown
7	96.566	CLocus_57252	AB_028877_T.1	NA	FAD/NAD(P)NAbinding oxidoreductase family protein	AB_028877_T.1	brown
7	110.634	CLocus_54204	AB_017542_T.1	NA	OTP84 Tetratricopeptide repeat (TPR)NAlike superfamily protein	AB_017542_T.1	brown
7	110.634	CLocus_54204	AB_017542_T.1	TetratricopeptideNAlike helical domain superfamily	OTP84 Tetratricopeptide repeat (TPR)NAlike superfamily protein	AB_017542_T.1	brown
3	7.224	CLocus_30918	AB_014973_T.1	NA	NA	AB_014973_T.1	brown
3	7.224	CLocus_30918	AB_014973_T.1	NA	NA	AB_014973_T.1	brown
5	103.2055	CLocus_919422	AB_007941_T.1	NA	Protein kinase superfamily protein	AB_007941_T.1	brown
5	103.2055	CLocus_919422	AB_007941_T.1	NA	Protein kinase superfamily protein	AB_007941_T.1	brown
5	103.4865	CLocus_918483	AB_007941_T.1	NA	Protein kinase superfamily protein	AB_007941_T.1	brown
5	103.4865	CLocus_918483	AB_007941_T.1	NA	Protein kinase superfamily protein	AB_007941_T.1	brown
8	4.236	CLocus_12175	AB_022101_T.1	NA	nodulin MtN21 /EamANAlike transporter family protein	AB_022101_T.1	brown
8	4.236	CLocus_12175	AB_022101_T.1	NA	nodulin MtN21 /EamANAlike transporter family protein	AB_022101_T.1	brown
8	4.236	CLocus_12175	AB_022101_T.1	NA	nodulin MtN21 /EamANAlike transporter family protein	AB_022101_T.1	brown
8	25.074	CLocus_80215	AB_020733_T.1	Histone H2A	HTA7 histone H2A 7	AB_020733_T.1	brown
8	25.074	CLocus_80215	AB_020733_T.1	HistoneNAfold	HTA7 histone H2A 7	AB_020733_T.1	brown
8	25.074	CLocus_80215	AB_020733_T.1	Histone H2A, CNAterminal domain	HTA7 histone H2A 7	AB_020733_T.1	brown
8	25.074	CLocus_6504	AB_012237_T.1	NA	FLS2 LeucineNArich receptorNAlike protein kinase family protein	AB_012237_T.1	brown
8	25.074	CLocus_6504	AB_012237_T.1	LeucineNArich repeatNAcontaining NNAterminal, plantNAtype	FLS2 LeucineNArich receptorNAlike protein kinase family protein	AB_012237_T.1	brown
8	25.074	CLocus_6504	AB_012237_T.1	LeucineNArich repeat domain superfamily	FLS2 LeucineNArich receptorNAlike protein kinase family protein	AB_012237_T.1	brown
8	26.7595	CLocus_21596	AB_018590_T.1	NA	NA	AB_018590_T.1	brown
8	26.7595	CLocus_21596	AB_018590_T.1	NA	NA	AB_018590_T.1	brown
8	26.7595	CLocus_21596	AB_018590_T.1	NA	NA	AB_018590_T.1	brown
8	26.7595	CLocus_21596	AB_018590_T.1	NA	NA	AB_018590_T.1	brown
8	26.7595	CLocus_21596	AB_018590_T.1	NA	NA	AB_018590_T.1	brown
8	30.979	CLocus_1192278	AB_007595_T.1	NA	NA	AB_007595_T.1	brown
8	30.979	CLocus_1192278	AB_007595_T.1	NA	NA	AB_007595_T.1	brown
8	34.6345	CLocus_42473	AB_020406_T.1	NA	Disease resistance protein (TIRNANBSNALRR class) family	AB_020406_T.1	brown
8	39.9905	CLocus_8020	AB_011343_T.1	NA	NA	AB_011343_T.1	brown
8	39.9905	CLocus_8020	AB_011343_T.1	NA	NA	AB_011343_T.1	brown
8	42.5185	CLocus_6905	AB_008777_T.1	Multicopper oxidase, CNAterminal	NA	AB_008777_T.1	brown
8	42.5185	CLocus_6905	AB_008777_T.1	Multicopper oxidase	NA	AB_008777_T.1	brown
8	42.5185	CLocus_6905	AB_008777_T.1	Cupredoxin	NA	AB_008777_T.1	brown
8	42.5185	CLocus_815118	AB_031028_T.1	NA	serineNArich proteinNArelated	AB_031028_T.1	brown
8	47.9205	CLocus_34621	AB_030038_T.1	STARTNAlike domain superfamily	PYL4,RCAR10 PYR1NAlike 4	AB_030038_T.1	brown
8	50.4555	CLocus_27496	AB_021766_T.1	Protein of unknown function DUF247, plant	NA	AB_021766_T.1	brown
8	51.5855	CLocus_36032	AB_009027_T.1	NA	Peroxidase superfamily protein	AB_009027_T.1	brown
8	63.3895	CLocus_22430	AB_008111_T.1	NA	NA	AB_008111_T.1	brown
8	70.4345	CLocus_151973	AB_015914_T.1	NA	NA	AB_015914_T.1	brown
8	72.688	CLocus_20452	AB_004114_T.1	NA	AtUGT85A3,UGT85A3 UDPNAglucosyl transferase 85A3	AB_004114_T.1	brown
8	75.2225	CLocus_72111	AB_021534_T.1	Cytochrome P450 superfamily	CYP707A3 cytochrome P450, family 707, subfamily A, polypeptide 3	AB_021534_T.1	brown
8	75.2225	CLocus_72111	AB_021534_T.1	Cytochrome P450	CYP707A3 cytochrome P450, family 707, subfamily A, polypeptide 3	AB_021534_T.1	brown
8	76.346	CLocus_1252153	AB_023863_T.1	NA	NA	AB_023863_T.1	brown
8	83.193	CLocus_31855	AB_000970_T.1	Peptidase M1, alanyl aminopeptidase, CNAterminal	NA	AB_000970_T.1	brown
8	83.193	CLocus_31855	AB_000970_T.1	Peptidase M1, alanyl aminopeptidase, CNAterminal domain superfamily	NA	AB_000970_T.1	brown
8	88.641	CLocus_22699	AB_003862_T.1	NA	anac025,NAC025 NAC domain containing protein 25	AB_003862_T.1	brown
8	90.895	CLocus_32980	AB_014973_T.1	NA	NA	AB_014973_T.1	brown
8	90.895	CLocus_32980	AB_014973_T.1	NA	NA	AB_014973_T.1	brown
8	93.707	CLocus_12755	AB_024477_T.1	STARTNAlike domain superfamily	NA	AB_024477_T.1	brown
8	114.5935	CLocus_686996	AB_007941_T.1	NA	Protein kinase superfamily protein	AB_007941_T.1	brown
8	114.5935	CLocus_686996	AB_007941_T.1	NA	Protein kinase superfamily protein	AB_007941_T.1	brown
8	120.7925	CLocus_3160	AB_000930_T.1	NA	NA	AB_000930_T.1	brown
9	23.1595	CLocus_17532	AB_014973_T.1	NA	NA	AB_014973_T.1	brown
9	23.1595	CLocus_17532	AB_014973_T.1	NA	NA	AB_014973_T.1	brown
9	23.1595	CLocus_17532	AB_014973_T.1	Protein kinaseNAlike domain superfamily	NA	AB_014973_T.1	brown
9	23.1595	CLocus_17532	AB_014973_T.1	Protein kinaseNAlike domain superfamily	NA	AB_014973_T.1	brown
9	23.1595	CLocus_17532	AB_014973_T.1	LNAtype LectinNADomain Containing Receptor Kinases	NA	AB_014973_T.1	brown
9	23.1595	CLocus_17532	AB_014973_T.1	LNAtype LectinNADomain Containing Receptor Kinases	NA	AB_014973_T.1	brown
2	83.5585	CLocus_69869	AB_043120_T.1	NA	unknown protein; Has 1807 Blast hits to 1807 proteins in 277 species: Archae 0; Bacteria 0; Metazoa 736; Fungi 347; Plants 385; Viruses 0; Other Eukaryotes 339 (source: NCBI BLink).	AB_043120_T.1	brown
3	7.224	CLocus_30918	AB_014973_T.1	NA	NA	AB_014973_T.1	brown
4	58.169	CLocus_79069	AB_043120_T.1	NA	unknown protein; Has 1807 Blast hits to 1807 proteins in 277 species: Archae 0; Bacteria 0; Metazoa 736; Fungi 347; Plants 385; Viruses 0; Other Eukaryotes 339 (source: NCBI BLink).	AB_043120_T.1	brown
8	90.895	CLocus_32980	AB_014973_T.1	NA	NA	AB_014973_T.1	brown
9	0	CLocus_36086	AB_008872_T.1	NA	NA	AB_008872_T.1	brown
9	19.7725	CLocus_29586	AB_019700_T.1	Chloramphenicol acetyltransferaseNAlike domain superfamily	HXXXDNAtype acylNAtransferase family protein	AB_019700_T.1	brown
9	23.1595	CLocus_17532	AB_014973_T.1	NA	NA	AB_014973_T.1	brown
9	23.1595	CLocus_17532	AB_014973_T.1	Protein kinaseNAlike domain superfamily	NA	AB_014973_T.1	brown
9	23.1595	CLocus_17532	AB_014973_T.1	LNAtype LectinNADomain Containing Receptor Kinases	NA	AB_014973_T.1	brown
9	23.4405	CLocus_84806	AB_027179_T.1	NA	NA	AB_027179_T.1	brown
9	51.6855	CLocus_76198	AB_019301_T.1	NA	NA	AB_019301_T.1	brown
9	63.809	CLocus_51590	AB_043120_T.1	NA	unknown protein; Has 1807 Blast hits to 1807 proteins in 277 species: Archae 0; Bacteria 0; Metazoa 736; Fungi 347; Plants 385; Viruses 0; Other Eukaryotes 339 (source: NCBI BLink).	AB_043120_T.1	brown
9	83.288	CLocus_32219	AB_020461_T.1	NA	NA	AB_020461_T.1	brown
9	83.288	CLocus_32219	AB_020461_T.1	NA	NA	AB_020461_T.1	brown
9	102.195	CLocus_13014	AB_032045_T.1	NA	Bifunctional inhibitor/lipidNAtransfer protein/seed storage 2S albumin superfamily protein	AB_032045_T.1	brown
9	104.727	CLocus_63286	AB_038931_T.1	NA	NA	AB_038931_T.1	brown
9	110.3735	CLocus_15957	AB_029735_T.1	NA	BTB/POZ domainNAcontaining protein	AB_029735_T.1	brown
9	110.3735	CLocus_15957	AB_029735_T.1	NA	BTB/POZ domainNAcontaining protein	AB_029735_T.1	brown
9	117.9965	CLocus_1203368	AB_018329_T.1	NA	Tetratricopeptide repeat (TPR)NAlike superfamily protein	AB_018329_T.1	brown
9	117.9965	CLocus_1203368	AB_018329_T.1	TetratricopeptideNAlike helical domain superfamily	Tetratricopeptide repeat (TPR)NAlike superfamily protein	AB_018329_T.1	brown
9	136.0385	CLocus_55726	AB_027471_T.1	NA	RING/UNAbox superfamily protein	AB_027471_T.1	brown
9	136.0385	CLocus_55726	AB_027471_T.1	NA	RING/UNAbox superfamily protein	AB_027471_T.1	brown
9	136.0385	CLocus_55726	AB_027471_T.1	NA	RING/UNAbox superfamily protein	AB_027471_T.1	brown
9	136.0385	CLocus_55726	AB_027471_T.1	NA	RING/UNAbox superfamily protein	AB_027471_T.1	brown
9	136.0385	CLocus_30583	AB_022706_T.1	Glycoside hydrolase superfamily	XYL4,ATBXL4 betaNADNAxylosidase 4	AB_022706_T.1	brown
9	136.0385	CLocus_30583	AB_022706_T.1	Glycoside hydrolase, family 3, NNAterminal domain superfamily	XYL4,ATBXL4 betaNADNAxylosidase 4	AB_022706_T.1	brown
9	136.0385	CLocus_30583	AB_022706_T.1	BetaNADNAxylosidase	XYL4,ATBXL4 betaNADNAxylosidase 4	AB_022706_T.1	brown
10	82.416	CLocus_1254060	AB_043120_T.1	NA	unknown protein; Has 1807 Blast hits to 1807 proteins in 277 species: Archae 0; Bacteria 0; Metazoa 736; Fungi 347; Plants 385; Viruses 0; Other Eukaryotes 339 (source: NCBI BLink).	AB_043120_T.1	brown
10	113.408	CLocus_1272925	AB_043120_T.1	NA	unknown protein; Has 1807 Blast hits to 1807 proteins in 277 species: Archae 0; Bacteria 0; Metazoa 736; Fungi 347; Plants 385; Viruses 0; Other Eukaryotes 339 (source: NCBI BLink).	AB_043120_T.1	brown
2	83.5585	CLocus_69869	AB_043120_T.1	NA	unknown protein; Has 1807 Blast hits to 1807 proteins in 277 species: Archae 0; Bacteria 0; Metazoa 736; Fungi 347; Plants 385; Viruses 0; Other Eukaryotes 339 (source: NCBI BLink).	AB_043120_T.1	brown
2	83.5585	CLocus_69869	AB_043120_T.1	NA	unknown protein; Has 1807 Blast hits to 1807 proteins in 277 species: Archae 0; Bacteria 0; Metazoa 736; Fungi 347; Plants 385; Viruses 0; Other Eukaryotes 339 (source: NCBI BLink).	AB_043120_T.1	brown
2	83.5585	CLocus_69869	AB_043120_T.1	NA	unknown protein; Has 1807 Blast hits to 1807 proteins in 277 species: Archae 0; Bacteria 0; Metazoa 736; Fungi 347; Plants 385; Viruses 0; Other Eukaryotes 339 (source: NCBI BLink).	AB_043120_T.1	brown
2	83.5585	CLocus_69869	AB_043120_T.1	NA	unknown protein; Has 1807 Blast hits to 1807 proteins in 277 species: Archae 0; Bacteria 0; Metazoa 736; Fungi 347; Plants 385; Viruses 0; Other Eukaryotes 339 (source: NCBI BLink).	AB_043120_T.1	brown
2	83.5585	CLocus_69869	AB_043120_T.1	NA	unknown protein; Has 1807 Blast hits to 1807 proteins in 277 species: Archae 0; Bacteria 0; Metazoa 736; Fungi 347; Plants 385; Viruses 0; Other Eukaryotes 339 (source: NCBI BLink).	AB_043120_T.1	brown
2	83.5585	CLocus_69869	AB_043120_T.1	NA	unknown protein; Has 1807 Blast hits to 1807 proteins in 277 species: Archae 0; Bacteria 0; Metazoa 736; Fungi 347; Plants 385; Viruses 0; Other Eukaryotes 339 (source: NCBI BLink).	AB_043120_T.1	brown
2	83.5585	CLocus_69869	AB_043120_T.1	NA	unknown protein; Has 1807 Blast hits to 1807 proteins in 277 species: Archae 0; Bacteria 0; Metazoa 736; Fungi 347; Plants 385; Viruses 0; Other Eukaryotes 339 (source: NCBI BLink).	AB_043120_T.1	brown
2	83.5585	CLocus_69869	AB_043120_T.1	NA	unknown protein; Has 1807 Blast hits to 1807 proteins in 277 species: Archae 0; Bacteria 0; Metazoa 736; Fungi 347; Plants 385; Viruses 0; Other Eukaryotes 339 (source: NCBI BLink).	AB_043120_T.1	brown
2	83.5585	CLocus_69869	AB_043120_T.1	NA	unknown protein; Has 1807 Blast hits to 1807 proteins in 277 species: Archae 0; Bacteria 0; Metazoa 736; Fungi 347; Plants 385; Viruses 0; Other Eukaryotes 339 (source: NCBI BLink).	AB_043120_T.1	brown
2	83.5585	CLocus_69869	AB_043120_T.1	NA	unknown protein; Has 1807 Blast hits to 1807 proteins in 277 species: Archae 0; Bacteria 0; Metazoa 736; Fungi 347; Plants 385; Viruses 0; Other Eukaryotes 339 (source: NCBI BLink).	AB_043120_T.1	brown
2	83.5585	CLocus_69869	AB_043120_T.1	NA	unknown protein; Has 1807 Blast hits to 1807 proteins in 277 species: Archae 0; Bacteria 0; Metazoa 736; Fungi 347; Plants 385; Viruses 0; Other Eukaryotes 339 (source: NCBI BLink).	AB_043120_T.1	brown
2	83.5585	CLocus_69869	AB_043120_T.1	NA	unknown protein; Has 1807 Blast hits to 1807 proteins in 277 species: Archae 0; Bacteria 0; Metazoa 736; Fungi 347; Plants 385; Viruses 0; Other Eukaryotes 339 (source: NCBI BLink).	AB_043120_T.1	brown
3	44.205	CLocus_8227	AB_024190_T.1	Pentatricopeptide repeat	Tetratricopeptide repeat (TPR)NAlike superfamily protein	AB_024190_T.1	brown
3	44.205	CLocus_8227	AB_024190_T.1	TetratricopeptideNAlike helical domain superfamily	Tetratricopeptide repeat (TPR)NAlike superfamily protein	AB_024190_T.1	brown
3	44.205	CLocus_8227	AB_024190_T.1	NA	Tetratricopeptide repeat (TPR)NAlike superfamily protein	AB_024190_T.1	brown
4	58.169	CLocus_79069	AB_043120_T.1	NA	unknown protein; Has 1807 Blast hits to 1807 proteins in 277 species: Archae 0; Bacteria 0; Metazoa 736; Fungi 347; Plants 385; Viruses 0; Other Eukaryotes 339 (source: NCBI BLink).	AB_043120_T.1	brown
4	58.169	CLocus_79069	AB_043120_T.1	NA	unknown protein; Has 1807 Blast hits to 1807 proteins in 277 species: Archae 0; Bacteria 0; Metazoa 736; Fungi 347; Plants 385; Viruses 0; Other Eukaryotes 339 (source: NCBI BLink).	AB_043120_T.1	brown
4	58.169	CLocus_79069	AB_043120_T.1	NA	unknown protein; Has 1807 Blast hits to 1807 proteins in 277 species: Archae 0; Bacteria 0; Metazoa 736; Fungi 347; Plants 385; Viruses 0; Other Eukaryotes 339 (source: NCBI BLink).	AB_043120_T.1	brown
4	58.169	CLocus_79069	AB_043120_T.1	NA	unknown protein; Has 1807 Blast hits to 1807 proteins in 277 species: Archae 0; Bacteria 0; Metazoa 736; Fungi 347; Plants 385; Viruses 0; Other Eukaryotes 339 (source: NCBI BLink).	AB_043120_T.1	brown
4	58.169	CLocus_79069	AB_043120_T.1	NA	unknown protein; Has 1807 Blast hits to 1807 proteins in 277 species: Archae 0; Bacteria 0; Metazoa 736; Fungi 347; Plants 385; Viruses 0; Other Eukaryotes 339 (source: NCBI BLink).	AB_043120_T.1	brown
4	58.169	CLocus_79069	AB_043120_T.1	NA	unknown protein; Has 1807 Blast hits to 1807 proteins in 277 species: Archae 0; Bacteria 0; Metazoa 736; Fungi 347; Plants 385; Viruses 0; Other Eukaryotes 339 (source: NCBI BLink).	AB_043120_T.1	brown
4	58.169	CLocus_79069	AB_043120_T.1	NA	unknown protein; Has 1807 Blast hits to 1807 proteins in 277 species: Archae 0; Bacteria 0; Metazoa 736; Fungi 347; Plants 385; Viruses 0; Other Eukaryotes 339 (source: NCBI BLink).	AB_043120_T.1	brown
4	58.169	CLocus_79069	AB_043120_T.1	NA	unknown protein; Has 1807 Blast hits to 1807 proteins in 277 species: Archae 0; Bacteria 0; Metazoa 736; Fungi 347; Plants 385; Viruses 0; Other Eukaryotes 339 (source: NCBI BLink).	AB_043120_T.1	brown
4	58.169	CLocus_79069	AB_043120_T.1	NA	unknown protein; Has 1807 Blast hits to 1807 proteins in 277 species: Archae 0; Bacteria 0; Metazoa 736; Fungi 347; Plants 385; Viruses 0; Other Eukaryotes 339 (source: NCBI BLink).	AB_043120_T.1	brown
4	58.169	CLocus_79069	AB_043120_T.1	NA	unknown protein; Has 1807 Blast hits to 1807 proteins in 277 species: Archae 0; Bacteria 0; Metazoa 736; Fungi 347; Plants 385; Viruses 0; Other Eukaryotes 339 (source: NCBI BLink).	AB_043120_T.1	brown
4	58.169	CLocus_79069	AB_043120_T.1	NA	unknown protein; Has 1807 Blast hits to 1807 proteins in 277 species: Archae 0; Bacteria 0; Metazoa 736; Fungi 347; Plants 385; Viruses 0; Other Eukaryotes 339 (source: NCBI BLink).	AB_043120_T.1	brown
4	58.169	CLocus_79069	AB_043120_T.1	NA	unknown protein; Has 1807 Blast hits to 1807 proteins in 277 species: Archae 0; Bacteria 0; Metazoa 736; Fungi 347; Plants 385; Viruses 0; Other Eukaryotes 339 (source: NCBI BLink).	AB_043120_T.1	brown
9	63.809	CLocus_51590	AB_043120_T.1	NA	unknown protein; Has 1807 Blast hits to 1807 proteins in 277 species: Archae 0; Bacteria 0; Metazoa 736; Fungi 347; Plants 385; Viruses 0; Other Eukaryotes 339 (source: NCBI BLink).	AB_043120_T.1	brown
9	63.809	CLocus_51590	AB_043120_T.1	NA	unknown protein; Has 1807 Blast hits to 1807 proteins in 277 species: Archae 0; Bacteria 0; Metazoa 736; Fungi 347; Plants 385; Viruses 0; Other Eukaryotes 339 (source: NCBI BLink).	AB_043120_T.1	brown
9	63.809	CLocus_51590	AB_043120_T.1	NA	unknown protein; Has 1807 Blast hits to 1807 proteins in 277 species: Archae 0; Bacteria 0; Metazoa 736; Fungi 347; Plants 385; Viruses 0; Other Eukaryotes 339 (source: NCBI BLink).	AB_043120_T.1	brown
9	63.809	CLocus_51590	AB_043120_T.1	NA	unknown protein; Has 1807 Blast hits to 1807 proteins in 277 species: Archae 0; Bacteria 0; Metazoa 736; Fungi 347; Plants 385; Viruses 0; Other Eukaryotes 339 (source: NCBI BLink).	AB_043120_T.1	brown
9	63.809	CLocus_51590	AB_043120_T.1	NA	unknown protein; Has 1807 Blast hits to 1807 proteins in 277 species: Archae 0; Bacteria 0; Metazoa 736; Fungi 347; Plants 385; Viruses 0; Other Eukaryotes 339 (source: NCBI BLink).	AB_043120_T.1	brown
9	63.809	CLocus_51590	AB_043120_T.1	NA	unknown protein; Has 1807 Blast hits to 1807 proteins in 277 species: Archae 0; Bacteria 0; Metazoa 736; Fungi 347; Plants 385; Viruses 0; Other Eukaryotes 339 (source: NCBI BLink).	AB_043120_T.1	brown
9	63.809	CLocus_51590	AB_043120_T.1	NA	unknown protein; Has 1807 Blast hits to 1807 proteins in 277 species: Archae 0; Bacteria 0; Metazoa 736; Fungi 347; Plants 385; Viruses 0; Other Eukaryotes 339 (source: NCBI BLink).	AB_043120_T.1	brown
9	63.809	CLocus_51590	AB_043120_T.1	NA	unknown protein; Has 1807 Blast hits to 1807 proteins in 277 species: Archae 0; Bacteria 0; Metazoa 736; Fungi 347; Plants 385; Viruses 0; Other Eukaryotes 339 (source: NCBI BLink).	AB_043120_T.1	brown
9	63.809	CLocus_51590	AB_043120_T.1	NA	unknown protein; Has 1807 Blast hits to 1807 proteins in 277 species: Archae 0; Bacteria 0; Metazoa 736; Fungi 347; Plants 385; Viruses 0; Other Eukaryotes 339 (source: NCBI BLink).	AB_043120_T.1	brown
9	63.809	CLocus_51590	AB_043120_T.1	NA	unknown protein; Has 1807 Blast hits to 1807 proteins in 277 species: Archae 0; Bacteria 0; Metazoa 736; Fungi 347; Plants 385; Viruses 0; Other Eukaryotes 339 (source: NCBI BLink).	AB_043120_T.1	brown
9	63.809	CLocus_51590	AB_043120_T.1	NA	unknown protein; Has 1807 Blast hits to 1807 proteins in 277 species: Archae 0; Bacteria 0; Metazoa 736; Fungi 347; Plants 385; Viruses 0; Other Eukaryotes 339 (source: NCBI BLink).	AB_043120_T.1	brown
9	63.809	CLocus_51590	AB_043120_T.1	NA	unknown protein; Has 1807 Blast hits to 1807 proteins in 277 species: Archae 0; Bacteria 0; Metazoa 736; Fungi 347; Plants 385; Viruses 0; Other Eukaryotes 339 (source: NCBI BLink).	AB_043120_T.1	brown
10	24.8605	CLocus_31739	AB_024552_T.1	LeucineNArich repeat domain superfamily	disease resistance protein (TIRNANBSNALRR class)	AB_024552_T.1	brown
10	24.8605	CLocus_31739	AB_024552_T.1	LeucineNArich repeat domain superfamily	disease resistance protein (TIRNANBSNALRR class)	AB_024552_T.1	brown
10	24.8605	CLocus_31739	AB_024552_T.1	NA	disease resistance protein (TIRNANBSNALRR class)	AB_024552_T.1	brown
10	24.8605	CLocus_31739	AB_024552_T.1	NA	disease resistance protein (TIRNANBSNALRR class)	AB_024552_T.1	brown
10	25.1415	CLocus_117137	AB_038455_T.1	LeucineNArich repeat	LeucineNArich receptorNAlike protein kinase family protein	AB_038455_T.1	brown
10	25.1415	CLocus_117137	AB_038455_T.1	NA	LeucineNArich receptorNAlike protein kinase family protein	AB_038455_T.1	brown
10	25.1415	CLocus_117137	AB_038455_T.1	LeucineNArich repeat domain superfamily	LeucineNArich receptorNAlike protein kinase family protein	AB_038455_T.1	brown
10	25.1415	CLocus_117137	AB_038455_T.1	Plant receptorNAlike serine/threonine kinase	LeucineNArich receptorNAlike protein kinase family protein	AB_038455_T.1	brown
10	27.1145	CLocus_5825	AB_004752_T.1	NA	NA	AB_004752_T.1	brown
10	32.4545	CLocus_5918	AB_024961_T.1	NA	Peroxidase superfamily protein	AB_024961_T.1	brown
10	32.4545	CLocus_5918	AB_024961_T.1	Haem peroxidase superfamily	Peroxidase superfamily protein	AB_024961_T.1	brown
10	37.5205	CLocus_19606	AB_009545_T.1	NA	PANB1,KPHMT1 ketopantoate hydroxymethyltransferase 1	AB_009545_T.1	brown
10	38.0825	CLocus_68632	AB_007172_T.1	NA	Ribonuclease E inhibitor RraA/Dimethylmenaquinone methyltransferase	AB_007172_T.1	brown
10	64.09	CLocus_24814	AB_031502_T.1	NA	NA	AB_031502_T.1	brown
10	75.0905	CLocus_81425	AB_004719_T.1	NA	NA	AB_004719_T.1	brown
10	77.06	CLocus_63186	AB_025763_T.1	Stomatal Development and Plant Interaction Regulator	EFR EFNATU receptor	AB_025763_T.1	brown
10	77.06	CLocus_63186	AB_025763_T.1	Stomatal Development and Plant Interaction Regulator	EFR EFNATU receptor	AB_025763_T.1	brown
10	77.06	CLocus_63186	AB_025763_T.1	Stomatal Development and Plant Interaction Regulator	EFR EFNATU receptor	AB_025763_T.1	brown
10	77.06	CLocus_63186	AB_025763_T.1	Stomatal Development and Plant Interaction Regulator	EFR EFNATU receptor	AB_025763_T.1	brown
10	77.06	CLocus_63186	AB_025763_T.1	NA	EFR EFNATU receptor	AB_025763_T.1	brown
10	77.06	CLocus_63186	AB_025763_T.1	NA	EFR EFNATU receptor	AB_025763_T.1	brown
10	77.06	CLocus_63186	AB_025763_T.1	NA	EFR EFNATU receptor	AB_025763_T.1	brown
10	77.06	CLocus_63186	AB_025763_T.1	NA	EFR EFNATU receptor	AB_025763_T.1	brown
10	77.06	CLocus_63186	AB_025763_T.1	LeucineNArich repeat domain superfamily	EFR EFNATU receptor	AB_025763_T.1	brown
10	77.06	CLocus_63186	AB_025763_T.1	LeucineNArich repeat domain superfamily	EFR EFNATU receptor	AB_025763_T.1	brown
10	77.06	CLocus_63186	AB_025763_T.1	LeucineNArich repeat domain superfamily	EFR EFNATU receptor	AB_025763_T.1	brown
10	77.06	CLocus_63186	AB_025763_T.1	LeucineNArich repeat domain superfamily	EFR EFNATU receptor	AB_025763_T.1	brown
10	77.06	CLocus_63186	AB_025763_T.1	LeucineNArich repeat	EFR EFNATU receptor	AB_025763_T.1	brown
10	77.06	CLocus_63186	AB_025763_T.1	LeucineNArich repeat	EFR EFNATU receptor	AB_025763_T.1	brown
10	77.06	CLocus_63186	AB_025763_T.1	LeucineNArich repeat	EFR EFNATU receptor	AB_025763_T.1	brown
10	77.06	CLocus_63186	AB_025763_T.1	LeucineNArich repeat	EFR EFNATU receptor	AB_025763_T.1	brown
10	82.1355	CLocus_15381	AB_005473_T.1	SNAadenosylNALNAmethionineNAdependent methyltransferase superfamily	CCoAOMT1 SNAadenosylNALNAmethionineNAdependent methyltransferases superfamily protein	AB_005473_T.1	brown
10	82.416	CLocus_1254060	AB_043120_T.1	NA	unknown protein; Has 1807 Blast hits to 1807 proteins in 277 species: Archae 0; Bacteria 0; Metazoa 736; Fungi 347; Plants 385; Viruses 0; Other Eukaryotes 339 (source: NCBI BLink).	AB_043120_T.1	brown
10	82.416	CLocus_1254060	AB_043120_T.1	NA	unknown protein; Has 1807 Blast hits to 1807 proteins in 277 species: Archae 0; Bacteria 0; Metazoa 736; Fungi 347; Plants 385; Viruses 0; Other Eukaryotes 339 (source: NCBI BLink).	AB_043120_T.1	brown
10	82.416	CLocus_1254060	AB_043120_T.1	NA	unknown protein; Has 1807 Blast hits to 1807 proteins in 277 species: Archae 0; Bacteria 0; Metazoa 736; Fungi 347; Plants 385; Viruses 0; Other Eukaryotes 339 (source: NCBI BLink).	AB_043120_T.1	brown
10	82.416	CLocus_1254060	AB_043120_T.1	NA	unknown protein; Has 1807 Blast hits to 1807 proteins in 277 species: Archae 0; Bacteria 0; Metazoa 736; Fungi 347; Plants 385; Viruses 0; Other Eukaryotes 339 (source: NCBI BLink).	AB_043120_T.1	brown
10	82.416	CLocus_1254060	AB_043120_T.1	NA	unknown protein; Has 1807 Blast hits to 1807 proteins in 277 species: Archae 0; Bacteria 0; Metazoa 736; Fungi 347; Plants 385; Viruses 0; Other Eukaryotes 339 (source: NCBI BLink).	AB_043120_T.1	brown
10	82.416	CLocus_1254060	AB_043120_T.1	NA	unknown protein; Has 1807 Blast hits to 1807 proteins in 277 species: Archae 0; Bacteria 0; Metazoa 736; Fungi 347; Plants 385; Viruses 0; Other Eukaryotes 339 (source: NCBI BLink).	AB_043120_T.1	brown
10	82.416	CLocus_1254060	AB_043120_T.1	NA	unknown protein; Has 1807 Blast hits to 1807 proteins in 277 species: Archae 0; Bacteria 0; Metazoa 736; Fungi 347; Plants 385; Viruses 0; Other Eukaryotes 339 (source: NCBI BLink).	AB_043120_T.1	brown
10	82.416	CLocus_1254060	AB_043120_T.1	NA	unknown protein; Has 1807 Blast hits to 1807 proteins in 277 species: Archae 0; Bacteria 0; Metazoa 736; Fungi 347; Plants 385; Viruses 0; Other Eukaryotes 339 (source: NCBI BLink).	AB_043120_T.1	brown
10	82.416	CLocus_1254060	AB_043120_T.1	NA	unknown protein; Has 1807 Blast hits to 1807 proteins in 277 species: Archae 0; Bacteria 0; Metazoa 736; Fungi 347; Plants 385; Viruses 0; Other Eukaryotes 339 (source: NCBI BLink).	AB_043120_T.1	brown
10	82.416	CLocus_1254060	AB_043120_T.1	NA	unknown protein; Has 1807 Blast hits to 1807 proteins in 277 species: Archae 0; Bacteria 0; Metazoa 736; Fungi 347; Plants 385; Viruses 0; Other Eukaryotes 339 (source: NCBI BLink).	AB_043120_T.1	brown
10	82.416	CLocus_1254060	AB_043120_T.1	NA	unknown protein; Has 1807 Blast hits to 1807 proteins in 277 species: Archae 0; Bacteria 0; Metazoa 736; Fungi 347; Plants 385; Viruses 0; Other Eukaryotes 339 (source: NCBI BLink).	AB_043120_T.1	brown
10	82.416	CLocus_1254060	AB_043120_T.1	NA	unknown protein; Has 1807 Blast hits to 1807 proteins in 277 species: Archae 0; Bacteria 0; Metazoa 736; Fungi 347; Plants 385; Viruses 0; Other Eukaryotes 339 (source: NCBI BLink).	AB_043120_T.1	brown
10	89.1775	CLocus_13423	AB_014788_T.1	NA	AS2 Lateral organ boundaries (LOB) domain family protein	AB_014788_T.1	brown
10	90.8625	CLocus_19504	AB_038033_T.1	Glycoside hydrolase family 1	BGLU17 beta glucosidase 17	AB_038033_T.1	brown
10	90.8625	CLocus_19504	AB_038033_T.1	Glycoside hydrolase family 1	BGLU17 beta glucosidase 17	AB_038033_T.1	brown
10	90.8625	CLocus_19504	AB_038033_T.1	NA	BGLU17 beta glucosidase 17	AB_038033_T.1	brown
10	90.8625	CLocus_19504	AB_038033_T.1	NA	BGLU17 beta glucosidase 17	AB_038033_T.1	brown
10	90.8625	CLocus_19504	AB_038033_T.1	Glycoside hydrolase superfamily	BGLU17 beta glucosidase 17	AB_038033_T.1	brown
10	90.8625	CLocus_19504	AB_038033_T.1	Glycoside hydrolase superfamily	BGLU17 beta glucosidase 17	AB_038033_T.1	brown
10	97.078	CLocus_12236	AB_000256_T.1	NA	NA	AB_000256_T.1	brown
10	97.078	CLocus_12236	AB_000256_T.1	NA	NA	AB_000256_T.1	brown
10	113.408	CLocus_1272925	AB_043120_T.1	NA	unknown protein; Has 1807 Blast hits to 1807 proteins in 277 species: Archae 0; Bacteria 0; Metazoa 736; Fungi 347; Plants 385; Viruses 0; Other Eukaryotes 339 (source: NCBI BLink).	AB_043120_T.1	brown
10	113.408	CLocus_1272925	AB_043120_T.1	NA	unknown protein; Has 1807 Blast hits to 1807 proteins in 277 species: Archae 0; Bacteria 0; Metazoa 736; Fungi 347; Plants 385; Viruses 0; Other Eukaryotes 339 (source: NCBI BLink).	AB_043120_T.1	brown
10	113.408	CLocus_1272925	AB_043120_T.1	NA	unknown protein; Has 1807 Blast hits to 1807 proteins in 277 species: Archae 0; Bacteria 0; Metazoa 736; Fungi 347; Plants 385; Viruses 0; Other Eukaryotes 339 (source: NCBI BLink).	AB_043120_T.1	brown
10	113.408	CLocus_1272925	AB_043120_T.1	NA	unknown protein; Has 1807 Blast hits to 1807 proteins in 277 species: Archae 0; Bacteria 0; Metazoa 736; Fungi 347; Plants 385; Viruses 0; Other Eukaryotes 339 (source: NCBI BLink).	AB_043120_T.1	brown
10	113.408	CLocus_1272925	AB_043120_T.1	NA	unknown protein; Has 1807 Blast hits to 1807 proteins in 277 species: Archae 0; Bacteria 0; Metazoa 736; Fungi 347; Plants 385; Viruses 0; Other Eukaryotes 339 (source: NCBI BLink).	AB_043120_T.1	brown
10	113.408	CLocus_1272925	AB_043120_T.1	NA	unknown protein; Has 1807 Blast hits to 1807 proteins in 277 species: Archae 0; Bacteria 0; Metazoa 736; Fungi 347; Plants 385; Viruses 0; Other Eukaryotes 339 (source: NCBI BLink).	AB_043120_T.1	brown
10	113.408	CLocus_1272925	AB_043120_T.1	NA	unknown protein; Has 1807 Blast hits to 1807 proteins in 277 species: Archae 0; Bacteria 0; Metazoa 736; Fungi 347; Plants 385; Viruses 0; Other Eukaryotes 339 (source: NCBI BLink).	AB_043120_T.1	brown
10	113.408	CLocus_1272925	AB_043120_T.1	NA	unknown protein; Has 1807 Blast hits to 1807 proteins in 277 species: Archae 0; Bacteria 0; Metazoa 736; Fungi 347; Plants 385; Viruses 0; Other Eukaryotes 339 (source: NCBI BLink).	AB_043120_T.1	brown
10	113.408	CLocus_1272925	AB_043120_T.1	NA	unknown protein; Has 1807 Blast hits to 1807 proteins in 277 species: Archae 0; Bacteria 0; Metazoa 736; Fungi 347; Plants 385; Viruses 0; Other Eukaryotes 339 (source: NCBI BLink).	AB_043120_T.1	brown
10	113.408	CLocus_1272925	AB_043120_T.1	NA	unknown protein; Has 1807 Blast hits to 1807 proteins in 277 species: Archae 0; Bacteria 0; Metazoa 736; Fungi 347; Plants 385; Viruses 0; Other Eukaryotes 339 (source: NCBI BLink).	AB_043120_T.1	brown
10	113.408	CLocus_1272925	AB_043120_T.1	NA	unknown protein; Has 1807 Blast hits to 1807 proteins in 277 species: Archae 0; Bacteria 0; Metazoa 736; Fungi 347; Plants 385; Viruses 0; Other Eukaryotes 339 (source: NCBI BLink).	AB_043120_T.1	brown
10	113.408	CLocus_1272925	AB_043120_T.1	NA	unknown protein; Has 1807 Blast hits to 1807 proteins in 277 species: Archae 0; Bacteria 0; Metazoa 736; Fungi 347; Plants 385; Viruses 0; Other Eukaryotes 339 (source: NCBI BLink).	AB_043120_T.1	brown
10	121.06	CLocus_49911	AB_024190_T.1	DYW domain	Tetratricopeptide repeat (TPR)NAlike superfamily protein	AB_024190_T.1	brown
10	132.6545	CLocus_68032	AB_000856_T.1	NA	NA	AB_000856_T.1	brown
10	139.6905	CLocus_81419	AB_040103_T.1	consensus disorder prediction	2NAoxoglutarate (2OG) and Fe(II)NAdependent oxygenase superfamily protein	AB_040103_T.1	brown
10	139.6905	CLocus_81419	AB_040103_T.1	consensus disorder prediction	2NAoxoglutarate (2OG) and Fe(II)NAdependent oxygenase superfamily protein	AB_040103_T.1	brown
10	140.8135	CLocus_79607	AB_024743_T.1	NA	SAHH2,ATSAHH2 SNAadenosylNAlNAhomocysteine (SAH) hydrolase 2	AB_024743_T.1	brown
10	140.8135	CLocus_79607	AB_024743_T.1	NAD(P)NAbinding domain superfamily	SAHH2,ATSAHH2 SNAadenosylNAlNAhomocysteine (SAH) hydrolase 2	AB_024743_T.1	brown
10	140.8135	CLocus_79607	AB_024743_T.1	AdenosylhomocysteinaseNAlike	SAHH2,ATSAHH2 SNAadenosylNAlNAhomocysteine (SAH) hydrolase 2	AB_024743_T.1	brown
10	140.8135	CLocus_79607	AB_024743_T.1	SNAadenosylNALNAhomocysteine hydrolase, NAD binding domain	SAHH2,ATSAHH2 SNAadenosylNAlNAhomocysteine (SAH) hydrolase 2	AB_024743_T.1	brown
10	141.3755	CLocus_21421	AB_005854_T.1	AdenosylhomocysteinaseNAlike	NA	AB_005854_T.1	brown
10	141.3755	CLocus_21421	AB_005854_T.1	AdenosylhomocysteinaseNAlike superfamily	NA	AB_005854_T.1	brown
10	141.3755	CLocus_21421	AB_005854_T.1	NA	NA	AB_005854_T.1	brown
11	56.947	CLocus_82241	AB_007172_T.1	NA	Ribonuclease E inhibitor RraA/Dimethylmenaquinone methyltransferase	AB_007172_T.1	brown
10	38.0825	CLocus_68632	AB_007172_T.1	NA	Ribonuclease E inhibitor RraA/Dimethylmenaquinone methyltransferase	AB_007172_T.1	brown
11	3.592	CLocus_18917	AB_018469_T.1	Pentatricopeptide repeat	NA	AB_018469_T.1	brown
11	3.592	CLocus_18917	AB_018469_T.1	Pentatricopeptide repeat	NA	AB_018469_T.1	brown
11	3.592	CLocus_18917	AB_018469_T.1	Pentatricopeptide repeat	NA	AB_018469_T.1	brown
11	3.592	CLocus_18917	AB_018469_T.1	Pentatricopeptide repeat	NA	AB_018469_T.1	brown
11	3.592	CLocus_18917	AB_018469_T.1	TetratricopeptideNAlike helical domain superfamily	NA	AB_018469_T.1	brown
11	3.592	CLocus_18917	AB_018469_T.1	TetratricopeptideNAlike helical domain superfamily	NA	AB_018469_T.1	brown
11	3.592	CLocus_18917	AB_018469_T.1	TetratricopeptideNAlike helical domain superfamily	NA	AB_018469_T.1	brown
11	3.592	CLocus_18917	AB_018469_T.1	TetratricopeptideNAlike helical domain superfamily	NA	AB_018469_T.1	brown
11	6.12	CLocus_1114767	AB_018469_T.1	Pentatricopeptide repeat	NA	AB_018469_T.1	brown
11	6.12	CLocus_1114767	AB_018469_T.1	Pentatricopeptide repeat	NA	AB_018469_T.1	brown
11	6.12	CLocus_1114767	AB_018469_T.1	Pentatricopeptide repeat	NA	AB_018469_T.1	brown
11	6.12	CLocus_1114767	AB_018469_T.1	Pentatricopeptide repeat	NA	AB_018469_T.1	brown
11	6.12	CLocus_1114767	AB_018469_T.1	NA	NA	AB_018469_T.1	brown
11	6.12	CLocus_1114767	AB_018469_T.1	NA	NA	AB_018469_T.1	brown
11	6.12	CLocus_1114767	AB_018469_T.1	NA	NA	AB_018469_T.1	brown
11	6.12	CLocus_1114767	AB_018469_T.1	NA	NA	AB_018469_T.1	brown
11	6.12	CLocus_1114767	AB_018469_T.1	TetratricopeptideNAlike helical domain superfamily	NA	AB_018469_T.1	brown
11	6.12	CLocus_1114767	AB_018469_T.1	TetratricopeptideNAlike helical domain superfamily	NA	AB_018469_T.1	brown
11	6.12	CLocus_1114767	AB_018469_T.1	TetratricopeptideNAlike helical domain superfamily	NA	AB_018469_T.1	brown
11	6.12	CLocus_1114767	AB_018469_T.1	TetratricopeptideNAlike helical domain superfamily	NA	AB_018469_T.1	brown
11	12.894	CLocus_74671	AB_034427_T.1	NA	NA	AB_034427_T.1	brown
11	12.894	CLocus_74671	AB_034427_T.1	NA	NA	AB_034427_T.1	brown
11	45.6915	CLocus_17721	AB_012730_T.1	NA	UDPNAGlycosyltransferase superfamily protein	AB_012730_T.1	brown
11	54.9805	CLocus_66836	AB_012684_T.1	NA	CW14 Protein of unknown function (DUF1336)	AB_012684_T.1	brown
11	54.9805	CLocus_66836	AB_012684_T.1	NA	CW14 Protein of unknown function (DUF1336)	AB_012684_T.1	brown
11	54.9805	CLocus_66836	AB_012684_T.1	NA	CW14 Protein of unknown function (DUF1336)	AB_012684_T.1	brown
11	54.9805	CLocus_66836	AB_012684_T.1	NA	CW14 Protein of unknown function (DUF1336)	AB_012684_T.1	brown
11	54.9805	CLocus_66836	AB_012684_T.1	NA	CW14 Protein of unknown function (DUF1336)	AB_012684_T.1	brown
11	54.9805	CLocus_66836	AB_012684_T.1	NA	CW14 Protein of unknown function (DUF1336)	AB_012684_T.1	brown
11	56.947	CLocus_82241	AB_007172_T.1	NA	Ribonuclease E inhibitor RraA/Dimethylmenaquinone methyltransferase	AB_007172_T.1	brown
11	61.4665	CLocus_58880	AB_001989_T.1	NA	NA	AB_001989_T.1	brown
11	110.3055	CLocus_50947	AB_011381_T.1	Chaperone JNAdomain superfamily	DNAJ heat shock NNAterminal domainNAcontaining protein	AB_011381_T.1	brown
11	110.3055	CLocus_50947	AB_011381_T.1	Chaperone JNAdomain superfamily	DNAJ heat shock NNAterminal domainNAcontaining protein	AB_011381_T.1	brown
11	110.3055	CLocus_50947	AB_011381_T.1	Chaperone JNAdomain superfamily	DNAJ heat shock NNAterminal domainNAcontaining protein	AB_011381_T.1	brown
11	110.3055	CLocus_50947	AB_011381_T.1	Chaperone JNAdomain superfamily	DNAJ heat shock NNAterminal domainNAcontaining protein	AB_011381_T.1	brown
11	110.3055	CLocus_50947	AB_011381_T.1	DnaJ domain	DNAJ heat shock NNAterminal domainNAcontaining protein	AB_011381_T.1	brown
11	110.3055	CLocus_50947	AB_011381_T.1	DnaJ domain	DNAJ heat shock NNAterminal domainNAcontaining protein	AB_011381_T.1	brown
11	110.3055	CLocus_50947	AB_011381_T.1	DnaJ domain	DNAJ heat shock NNAterminal domainNAcontaining protein	AB_011381_T.1	brown
11	110.3055	CLocus_50947	AB_011381_T.1	DnaJ domain	DNAJ heat shock NNAterminal domainNAcontaining protein	AB_011381_T.1	brown
11	110.3055	CLocus_50947	AB_011381_T.1	NA	DNAJ heat shock NNAterminal domainNAcontaining protein	AB_011381_T.1	brown
11	110.3055	CLocus_50947	AB_011381_T.1	NA	DNAJ heat shock NNAterminal domainNAcontaining protein	AB_011381_T.1	brown
11	110.3055	CLocus_50947	AB_011381_T.1	NA	DNAJ heat shock NNAterminal domainNAcontaining protein	AB_011381_T.1	brown
11	110.3055	CLocus_50947	AB_011381_T.1	NA	DNAJ heat shock NNAterminal domainNAcontaining protein	AB_011381_T.1	brown
11	112.4685	CLocus_34779	AB_011381_T.1	NA	DNAJ heat shock NNAterminal domainNAcontaining protein	AB_011381_T.1	brown
11	112.4685	CLocus_34779	AB_011381_T.1	NA	DNAJ heat shock NNAterminal domainNAcontaining protein	AB_011381_T.1	brown
11	112.4685	CLocus_34779	AB_011381_T.1	NA	DNAJ heat shock NNAterminal domainNAcontaining protein	AB_011381_T.1	brown
11	112.4685	CLocus_34779	AB_011381_T.1	NA	DNAJ heat shock NNAterminal domainNAcontaining protein	AB_011381_T.1	brown
12	15.4665	CLocus_2302	AB_008602_T.1	NA	NA	AB_008602_T.1	brown
12	26.1855	CLocus_28249	AB_043323_T.1	NA	ATEP3,ATCHITIV,CHIV,EP3 homolog of carrot EP3NA3 chitinase	AB_043323_T.1	brown
12	26.1855	CLocus_28249	AB_043323_T.1	NA	ATEP3,ATCHITIV,CHIV,EP3 homolog of carrot EP3NA3 chitinase	AB_043323_T.1	brown
12	48.8035	CLocus_55297	AB_015459_T.1	NA	NA	AB_015459_T.1	brown
12	48.8035	CLocus_55297	AB_015459_T.1	NA	NA	AB_015459_T.1	brown
12	48.8035	CLocus_55297	AB_015459_T.1	NA	NA	AB_015459_T.1	brown
12	48.8035	CLocus_55297	AB_015459_T.1	NA	NA	AB_015459_T.1	brown
12	48.8035	CLocus_55297	AB_015459_T.1	NA	NA	AB_015459_T.1	brown
12	59.5125	CLocus_84833	AB_021696_T.1	NA	NA	AB_021696_T.1	brown
12	61.7665	CLocus_70891	AB_010764_T.1	NA	ATMYC2,RD22BP1,JAI1,JIN1,MYC2,ZBF1 Basic helixNAloopNAhelix (bHLH) DNANAbinding family protein	AB_010764_T.1	brown
2	45.234	CLocus_37868	AB_021847_T.1	Protein of unknown function DUF1677, plant	Protein of unknown function (DUF1677)	AB_021847_T.1	cyan
2	74.2635	CLocus_7594	AB_032341_T.1	RNA recognition motif domain	NA	AB_032341_T.1	cyan
2	74.2635	CLocus_7594	AB_032341_T.1	NucleotideNAbinding alphaNAbeta plait domain superfamily	NA	AB_032341_T.1	cyan
2	74.2635	CLocus_7594	AB_032341_T.1	RNANAbinding protein 42/PolyadenylateNAbinding protein RBP45/47NAlike	NA	AB_032341_T.1	cyan
2	74.2635	CLocus_7594	AB_032341_T.1	RNANAbinding domain superfamily	NA	AB_032341_T.1	cyan
5	52.0615	CLocus_126681	AB_021847_T.1	Protein of unknown function DUF1677, plant	Protein of unknown function (DUF1677)	AB_021847_T.1	cyan
2	45.234	CLocus_37868	AB_021847_T.1	Protein of unknown function DUF1677, plant	Protein of unknown function (DUF1677)	AB_021847_T.1	cyan
5	52.0615	CLocus_126681	AB_021847_T.1	Protein of unknown function DUF1677, plant	Protein of unknown function (DUF1677)	AB_021847_T.1	cyan
9	40.698	CLocus_22256	AB_006740_T.1	NA	ATMES15,MES15,RHS9 methyl esterase 15	AB_006740_T.1	cyan
9	40.698	CLocus_22256	AB_006740_T.1	NA	ATMES15,MES15,RHS9 methyl esterase 15	AB_006740_T.1	cyan
9	40.698	CLocus_22256	AB_006740_T.1	NA	ATMES15,MES15,RHS9 methyl esterase 15	AB_006740_T.1	cyan
10	31.331	CLocus_59346	AB_013678_T.1	NA	NA	AB_013678_T.1	cyan
10	31.331	CLocus_59346	AB_013678_T.1	NA	NA	AB_013678_T.1	cyan
11	79.244	CLocus_12389	AB_011903_T.1	NA	NA	AB_011903_T.1	cyan
12	77.9245	CLocus_72084	AB_021655_T.1	NA	ADT6 arogenate dehydratase 6	AB_021655_T.1	cyan
2	42.984	CLocus_96	AB_019644_T.1	NA	TT7,CYP75B1,D501 Cytochrome P450 superfamily protein	AB_019644_T.1	darkgreen
2	42.984	CLocus_96	AB_019644_T.1	NA	TT7,CYP75B1,D501 Cytochrome P450 superfamily protein	AB_019644_T.1	darkgreen
2	42.984	CLocus_96	AB_019644_T.1	NA	TT7,CYP75B1,D501 Cytochrome P450 superfamily protein	AB_019644_T.1	darkgreen
2	42.984	CLocus_96	AB_019644_T.1	NA	TT7,CYP75B1,D501 Cytochrome P450 superfamily protein	AB_019644_T.1	darkgreen
2	60.4575	CLocus_38118	AB_019644_T.1	Cytochrome P450 superfamily	TT7,CYP75B1,D501 Cytochrome P450 superfamily protein	AB_019644_T.1	darkgreen
2	60.4575	CLocus_38118	AB_019644_T.1	Cytochrome P450 superfamily	TT7,CYP75B1,D501 Cytochrome P450 superfamily protein	AB_019644_T.1	darkgreen
2	60.4575	CLocus_38118	AB_019644_T.1	Cytochrome P450 superfamily	TT7,CYP75B1,D501 Cytochrome P450 superfamily protein	AB_019644_T.1	darkgreen
2	60.4575	CLocus_38118	AB_019644_T.1	Cytochrome P450 superfamily	TT7,CYP75B1,D501 Cytochrome P450 superfamily protein	AB_019644_T.1	darkgreen
2	60.4575	CLocus_38118	AB_019644_T.1	NA	TT7,CYP75B1,D501 Cytochrome P450 superfamily protein	AB_019644_T.1	darkgreen
2	60.4575	CLocus_38118	AB_019644_T.1	NA	TT7,CYP75B1,D501 Cytochrome P450 superfamily protein	AB_019644_T.1	darkgreen
2	60.4575	CLocus_38118	AB_019644_T.1	NA	TT7,CYP75B1,D501 Cytochrome P450 superfamily protein	AB_019644_T.1	darkgreen
2	60.4575	CLocus_38118	AB_019644_T.1	NA	TT7,CYP75B1,D501 Cytochrome P450 superfamily protein	AB_019644_T.1	darkgreen
3	6.1	CLocus_10897	AB_018233_T.1	NA	NOV Histidine kinaseNA, DNA gyrase BNA, and HSP90NAlike ATPase family protein	AB_018233_T.1	darkgreen
6	102.3635	CLocus_3742	AB_044710_T.1	NA	NA	AB_044710_T.1	darkgreen
7	36.898	CLocus_13594	AB_043618_T.1	Heat shock protein 70kD, peptideNAbinding domain superfamily	HSP70,ATHSP70 heat shock protein 70	AB_043618_T.1	darkgreen
7	36.898	CLocus_13594	AB_043618_T.1	Heat shock protein 70 family	HSP70,ATHSP70 heat shock protein 70	AB_043618_T.1	darkgreen
1	39.6365	CLocus_50949	AB_021652_T.1	NA	Serine/threonineNAprotein kinase WNK (With No Lysine)NArelated	AB_021652_T.1	darkgrey
1	39.6365	CLocus_50949	AB_021652_T.1	NA	Serine/threonineNAprotein kinase WNK (With No Lysine)NArelated	AB_021652_T.1	darkgrey
1	118.3065	CLocus_38642	AB_039332_T.1	NA	NA	AB_039332_T.1	darkgrey
2	70.3175	CLocus_42577	AB_045705_T.1	NA	HSP20NAlike chaperones superfamily protein	AB_045705_T.1	darkgrey
2	70.3175	CLocus_42577	AB_045705_T.1	NA	HSP20NAlike chaperones superfamily protein	AB_045705_T.1	darkgrey
2	147.1465	CLocus_50480	AB_019339_T.1	Orn/DAP/Arg decarboxylase 2, NNAterminal	PyridoxalNAdependent decarboxylase family protein	AB_019339_T.1	darkgrey
6	51.246	CLocus_49407	AB_045705_T.1	NA	HSP20NAlike chaperones superfamily protein	AB_045705_T.1	darkgrey
6	51.246	CLocus_49407	AB_045705_T.1	NA	HSP20NAlike chaperones superfamily protein	AB_045705_T.1	darkgrey
3	33.1825	CLocus_18350	AB_020811_T.1	NA	NA	AB_020811_T.1	darkgrey
3	132.3665	CLocus_45639	AB_040654_T.1	SerineNAthreonine/tyrosineNAprotein kinase, catalytic domain	Protein kinase superfamily protein	AB_040654_T.1	darkgrey
3	132.3665	CLocus_45639	AB_040654_T.1	SerineNAthreonine/tyrosineNAprotein kinase, catalytic domain	Protein kinase superfamily protein	AB_040654_T.1	darkgrey
3	132.3665	CLocus_45639	AB_040654_T.1	NA	Protein kinase superfamily protein	AB_040654_T.1	darkgrey
3	132.3665	CLocus_45639	AB_040654_T.1	NA	Protein kinase superfamily protein	AB_040654_T.1	darkgrey
3	132.3665	CLocus_45639	AB_040654_T.1	Protein kinaseNAlike domain superfamily	Protein kinase superfamily protein	AB_040654_T.1	darkgrey
3	132.3665	CLocus_45639	AB_040654_T.1	Protein kinaseNAlike domain superfamily	Protein kinase superfamily protein	AB_040654_T.1	darkgrey
3	132.3665	CLocus_45639	AB_040654_T.1	LEAF RUST 10 DISEASENARESISTANCE LOCUS RECEPTORNALIKE PROTEIN KINASENAlike 1.1/1.2/1.3/1.4/1.5	Protein kinase superfamily protein	AB_040654_T.1	darkgrey
3	132.3665	CLocus_45639	AB_040654_T.1	LEAF RUST 10 DISEASENARESISTANCE LOCUS RECEPTORNALIKE PROTEIN KINASENAlike 1.1/1.2/1.3/1.4/1.5	Protein kinase superfamily protein	AB_040654_T.1	darkgrey
2	70.3175	CLocus_42577	AB_045705_T.1	NA	HSP20NAlike chaperones superfamily protein	AB_045705_T.1	darkgrey
6	51.246	CLocus_49407	AB_045705_T.1	NA	HSP20NAlike chaperones superfamily protein	AB_045705_T.1	darkgrey
7	19.973	CLocus_61285	AB_045483_T.1	NA	NA	AB_045483_T.1	darkgrey
7	19.973	CLocus_61285	AB_045483_T.1	NA	NA	AB_045483_T.1	darkgrey
7	19.973	CLocus_61285	AB_045483_T.1	NA	NA	AB_045483_T.1	darkgrey
7	19.973	CLocus_61285	AB_045483_T.1	NA	NA	AB_045483_T.1	darkgrey
7	19.973	CLocus_61285	AB_045483_T.1	NA	NA	AB_045483_T.1	darkgrey
7	19.973	CLocus_61285	AB_045483_T.1	NA	NA	AB_045483_T.1	darkgrey
7	19.973	CLocus_61285	AB_045483_T.1	Protein kinaseNAlike domain superfamily	NA	AB_045483_T.1	darkgrey
7	19.973	CLocus_61285	AB_045483_T.1	Protein kinaseNAlike domain superfamily	NA	AB_045483_T.1	darkgrey
7	19.973	CLocus_61285	AB_045483_T.1	Protein kinaseNAlike domain superfamily	NA	AB_045483_T.1	darkgrey
7	19.973	CLocus_61285	AB_045483_T.1	Protein kinaseNAlike domain superfamily	NA	AB_045483_T.1	darkgrey
7	19.973	CLocus_61285	AB_045483_T.1	Protein kinaseNAlike domain superfamily	NA	AB_045483_T.1	darkgrey
7	19.973	CLocus_61285	AB_045483_T.1	Protein kinaseNAlike domain superfamily	NA	AB_045483_T.1	darkgrey
7	19.973	CLocus_61285	AB_045483_T.1	LNAtype LectinNADomain Containing Receptor Kinases	NA	AB_045483_T.1	darkgrey
7	19.973	CLocus_61285	AB_045483_T.1	LNAtype LectinNADomain Containing Receptor Kinases	NA	AB_045483_T.1	darkgrey
7	19.973	CLocus_61285	AB_045483_T.1	LNAtype LectinNADomain Containing Receptor Kinases	NA	AB_045483_T.1	darkgrey
7	19.973	CLocus_61285	AB_045483_T.1	LNAtype LectinNADomain Containing Receptor Kinases	NA	AB_045483_T.1	darkgrey
7	19.973	CLocus_61285	AB_045483_T.1	LNAtype LectinNADomain Containing Receptor Kinases	NA	AB_045483_T.1	darkgrey
7	19.973	CLocus_61285	AB_045483_T.1	LNAtype LectinNADomain Containing Receptor Kinases	NA	AB_045483_T.1	darkgrey
8	46.7905	CLocus_31085	AB_003047_T.1	NA	PYL7,RCAR2 PYR1NAlike 7	AB_003047_T.1	darkgrey
9	37.321	CLocus_61398	AB_001772_T.1	NA	ATGSTU19,GST8,GSTU19 glutathione SNAtransferase TAU 19	AB_001772_T.1	darkgrey
5	73.533	CLocus_10057	AB_003089_T.1	NA	NA	AB_003089_T.1	darkmagenta
5	73.533	CLocus_10057	AB_003089_T.1	NA	NA	AB_003089_T.1	darkmagenta
5	73.533	CLocus_10057	AB_003089_T.1	NA	NA	AB_003089_T.1	darkmagenta
6	21.6295	CLocus_19732	AB_017978_T.1	Cytochrome P450 superfamily	CYP94B3 cytochrome P450, family 94, subfamily B, polypeptide 3	AB_017978_T.1	darkmagenta
6	21.6295	CLocus_19732	AB_017978_T.1	Cytochrome P450 superfamily	CYP94B3 cytochrome P450, family 94, subfamily B, polypeptide 3	AB_017978_T.1	darkmagenta
6	21.6295	CLocus_19732	AB_017978_T.1	Cytochrome P450 superfamily	CYP94B3 cytochrome P450, family 94, subfamily B, polypeptide 3	AB_017978_T.1	darkmagenta
6	21.6295	CLocus_19732	AB_017978_T.1	Cytochrome P450 superfamily	CYP94B3 cytochrome P450, family 94, subfamily B, polypeptide 3	AB_017978_T.1	darkmagenta
6	21.6295	CLocus_19732	AB_017978_T.1	NA	CYP94B3 cytochrome P450, family 94, subfamily B, polypeptide 3	AB_017978_T.1	darkmagenta
6	21.6295	CLocus_19732	AB_017978_T.1	NA	CYP94B3 cytochrome P450, family 94, subfamily B, polypeptide 3	AB_017978_T.1	darkmagenta
6	21.6295	CLocus_19732	AB_017978_T.1	NA	CYP94B3 cytochrome P450, family 94, subfamily B, polypeptide 3	AB_017978_T.1	darkmagenta
6	21.6295	CLocus_19732	AB_017978_T.1	NA	CYP94B3 cytochrome P450, family 94, subfamily B, polypeptide 3	AB_017978_T.1	darkmagenta
6	22.4725	CLocus_166738	AB_017978_T.1	NA	CYP94B3 cytochrome P450, family 94, subfamily B, polypeptide 3	AB_017978_T.1	darkmagenta
6	22.4725	CLocus_166738	AB_017978_T.1	NA	CYP94B3 cytochrome P450, family 94, subfamily B, polypeptide 3	AB_017978_T.1	darkmagenta
6	22.4725	CLocus_166738	AB_017978_T.1	NA	CYP94B3 cytochrome P450, family 94, subfamily B, polypeptide 3	AB_017978_T.1	darkmagenta
6	22.4725	CLocus_166738	AB_017978_T.1	NA	CYP94B3 cytochrome P450, family 94, subfamily B, polypeptide 3	AB_017978_T.1	darkmagenta
10	28.238	CLocus_26529	AB_017978_T.1	Cytochrome P450 superfamily	CYP94B3 cytochrome P450, family 94, subfamily B, polypeptide 3	AB_017978_T.1	darkmagenta
10	28.238	CLocus_26529	AB_017978_T.1	Cytochrome P450 superfamily	CYP94B3 cytochrome P450, family 94, subfamily B, polypeptide 3	AB_017978_T.1	darkmagenta
10	28.238	CLocus_26529	AB_017978_T.1	Cytochrome P450 superfamily	CYP94B3 cytochrome P450, family 94, subfamily B, polypeptide 3	AB_017978_T.1	darkmagenta
10	28.238	CLocus_26529	AB_017978_T.1	Cytochrome P450 superfamily	CYP94B3 cytochrome P450, family 94, subfamily B, polypeptide 3	AB_017978_T.1	darkmagenta
10	28.238	CLocus_26529	AB_017978_T.1	Cytochrome P450	CYP94B3 cytochrome P450, family 94, subfamily B, polypeptide 3	AB_017978_T.1	darkmagenta
10	28.238	CLocus_26529	AB_017978_T.1	Cytochrome P450	CYP94B3 cytochrome P450, family 94, subfamily B, polypeptide 3	AB_017978_T.1	darkmagenta
10	28.238	CLocus_26529	AB_017978_T.1	Cytochrome P450	CYP94B3 cytochrome P450, family 94, subfamily B, polypeptide 3	AB_017978_T.1	darkmagenta
10	28.238	CLocus_26529	AB_017978_T.1	Cytochrome P450	CYP94B3 cytochrome P450, family 94, subfamily B, polypeptide 3	AB_017978_T.1	darkmagenta
10	28.238	CLocus_26529	AB_017978_T.1	NA	CYP94B3 cytochrome P450, family 94, subfamily B, polypeptide 3	AB_017978_T.1	darkmagenta
10	28.238	CLocus_26529	AB_017978_T.1	NA	CYP94B3 cytochrome P450, family 94, subfamily B, polypeptide 3	AB_017978_T.1	darkmagenta
10	28.238	CLocus_26529	AB_017978_T.1	NA	CYP94B3 cytochrome P450, family 94, subfamily B, polypeptide 3	AB_017978_T.1	darkmagenta
10	28.238	CLocus_26529	AB_017978_T.1	NA	CYP94B3 cytochrome P450, family 94, subfamily B, polypeptide 3	AB_017978_T.1	darkmagenta
9	110.3735	CLocus_818788	AB_008330_T.1	NA	Zinc finger (C3HC4NAtype RING finger) family protein	AB_008330_T.1	darkmagenta
9	110.3735	CLocus_818788	AB_008330_T.1	NA	Zinc finger (C3HC4NAtype RING finger) family protein	AB_008330_T.1	darkmagenta
9	110.3735	CLocus_818788	AB_008330_T.1	NA	Zinc finger (C3HC4NAtype RING finger) family protein	AB_008330_T.1	darkmagenta
6	21.6295	CLocus_19732	AB_017978_T.1	Cytochrome P450 superfamily	CYP94B3 cytochrome P450, family 94, subfamily B, polypeptide 3	AB_017978_T.1	darkmagenta
6	21.6295	CLocus_19732	AB_017978_T.1	NA	CYP94B3 cytochrome P450, family 94, subfamily B, polypeptide 3	AB_017978_T.1	darkmagenta
6	22.4725	CLocus_166738	AB_017978_T.1	NA	CYP94B3 cytochrome P450, family 94, subfamily B, polypeptide 3	AB_017978_T.1	darkmagenta
10	28.238	CLocus_26529	AB_017978_T.1	Cytochrome P450 superfamily	CYP94B3 cytochrome P450, family 94, subfamily B, polypeptide 3	AB_017978_T.1	darkmagenta
10	28.238	CLocus_26529	AB_017978_T.1	Cytochrome P450	CYP94B3 cytochrome P450, family 94, subfamily B, polypeptide 3	AB_017978_T.1	darkmagenta
10	28.238	CLocus_26529	AB_017978_T.1	NA	CYP94B3 cytochrome P450, family 94, subfamily B, polypeptide 3	AB_017978_T.1	darkmagenta
1	88.9455	CLocus_44571	AB_001806_T.1	NA	Bifunctional inhibitor/lipidNAtransfer protein/seed storage 2S albumin superfamily protein	AB_001806_T.1	darkolivegreen
6	47.0295	CLocus_1195808	AB_025741_T.1	ABCNA2 type transporter, transmembrane domain	PDR7,ATPDR7 pleiotropic drug resistance 7	AB_025741_T.1	darkolivegreen
6	47.0295	CLocus_1195808	AB_025741_T.1	NA	PDR7,ATPDR7 pleiotropic drug resistance 7	AB_025741_T.1	darkolivegreen
6	14.5975	CLocus_52660	AB_033865_T.1	NA	NA	AB_033865_T.1	darkorange
6	79.5165	CLocus_19634	AB_044621_T.1	FNAbox/kelchNArepeat protein KMD1NA4	Galactose oxidase/kelch repeat superfamily protein	AB_044621_T.1	darkorange
6	79.5165	CLocus_19634	AB_044621_T.1	Kelch repeat type 1	Galactose oxidase/kelch repeat superfamily protein	AB_044621_T.1	darkorange
6	79.5165	CLocus_19634	AB_044621_T.1	KelchNAtype beta propeller	Galactose oxidase/kelch repeat superfamily protein	AB_044621_T.1	darkorange
1	69.234	CLocus_37220	AB_010299_T.1	NA	BES1,BZR2 Brassinosteroid signalling positive regulator (BZR1) family protein	AB_010299_T.1	darkred
1	97.43	CLocus_8853	AB_021972_T.1	NA	NA	AB_021972_T.1	darkred
11	66.5295	CLocus_11488	AB_021972_T.1	NA	NA	AB_021972_T.1	darkred
5	47.2865	CLocus_37793	AB_035431_T.1	NA	NA	AB_035431_T.1	darkred
9	49.9965	CLocus_79974	AB_009012_T.1	NA	2NAoxoglutarate (2OG) and Fe(II)NAdependent oxygenase superfamily protein	AB_009012_T.1	darkred
9	56.1955	CLocus_144954	AB_019574_T.1	NA	Diacylglycerol kinase family protein	AB_019574_T.1	darkred
1	97.43	CLocus_8853	AB_021972_T.1	NA	NA	AB_021972_T.1	darkred
11	66.5295	CLocus_11488	AB_021972_T.1	NA	NA	AB_021972_T.1	darkred
10	112.5655	CLocus_92123	AB_004183_T.1	NA	NA	AB_004183_T.1	darkturquoise
10	112.5655	CLocus_92123	AB_004183_T.1	NA	NA	AB_004183_T.1	darkturquoise
10	112.5655	CLocus_92123	AB_004183_T.1	NA	NA	AB_004183_T.1	darkturquoise
10	112.5655	CLocus_92123	AB_004183_T.1	NA	NA	AB_004183_T.1	darkturquoise
10	112.5655	CLocus_92123	AB_004183_T.1	NA	NA	AB_004183_T.1	darkturquoise
10	112.5655	CLocus_92123	AB_004183_T.1	NA	NA	AB_004183_T.1	darkturquoise
10	112.5655	CLocus_92123	AB_004183_T.1	NA	NA	AB_004183_T.1	darkturquoise
10	112.5655	CLocus_92123	AB_004183_T.1	NA	NA	AB_004183_T.1	darkturquoise
10	112.5655	CLocus_92123	AB_004183_T.1	NA	NA	AB_004183_T.1	darkturquoise
12	92.599	CLocus_35498	AB_021526_T.1	NA	NA	AB_021526_T.1	darkturquoise
12	92.599	CLocus_35498	AB_021526_T.1	NA	NA	AB_021526_T.1	darkturquoise
1	30.916	CLocus_83445	AB_011558_T.1	MFS transporter superfamily	NA	AB_011558_T.1	green
1	30.916	CLocus_83445	AB_011558_T.1	MFS transporter superfamily	NA	AB_011558_T.1	green
1	37.102	CLocus_72200	AB_001876_T.1	NA	CYP71A25 cytochrome P450, family 71, subfamily A, polypeptide 25	AB_001876_T.1	green
1	69.234	CLocus_56258	AB_003196_T.1	NA	NA	AB_003196_T.1	green
1	90.356	CLocus_1192876	AB_034797_T.1	SPARK domain	Protein kinase superfamily protein	AB_034797_T.1	green
1	90.356	CLocus_1192876	AB_034797_T.1	SPARK domain	Protein kinase superfamily protein	AB_034797_T.1	green
1	97.43	CLocus_69221	AB_026546_T.1	Uncharacterised protein family, basic secretory protein	Plant basic secretory protein (BSP) family protein	AB_026546_T.1	green
1	127.053	CLocus_48271	AB_009126_T.1	LeucineNArich repeat domain superfamily	NA	AB_009126_T.1	green
1	127.053	CLocus_48271	AB_009126_T.1	LeucineNArich repeat domain superfamily	NA	AB_009126_T.1	green
1	127.053	CLocus_48271	AB_009126_T.1	LeucineNArich repeat domain superfamily	NA	AB_009126_T.1	green
1	127.053	CLocus_48271	AB_009126_T.1	LeucineNArich repeat domain superfamily	NA	AB_009126_T.1	green
1	127.053	CLocus_48271	AB_009126_T.1	NA	NA	AB_009126_T.1	green
1	127.053	CLocus_48271	AB_009126_T.1	NA	NA	AB_009126_T.1	green
1	127.053	CLocus_48271	AB_009126_T.1	NA	NA	AB_009126_T.1	green
1	127.053	CLocus_48271	AB_009126_T.1	NA	NA	AB_009126_T.1	green
1	127.053	CLocus_48271	AB_009126_T.1	LeucineNArich repeat	NA	AB_009126_T.1	green
1	127.053	CLocus_48271	AB_009126_T.1	LeucineNArich repeat	NA	AB_009126_T.1	green
1	127.053	CLocus_48271	AB_009126_T.1	LeucineNArich repeat	NA	AB_009126_T.1	green
1	127.053	CLocus_48271	AB_009126_T.1	LeucineNArich repeat	NA	AB_009126_T.1	green
1	127.053	CLocus_17951	AB_030954_T.1	NA	SAURNAlike auxinNAresponsive protein family	AB_030954_T.1	green
1	127.053	CLocus_32453	AB_009126_T.1	NA	NA	AB_009126_T.1	green
1	127.053	CLocus_32453	AB_009126_T.1	NA	NA	AB_009126_T.1	green
1	127.053	CLocus_32453	AB_009126_T.1	NA	NA	AB_009126_T.1	green
1	127.053	CLocus_32453	AB_009126_T.1	NA	NA	AB_009126_T.1	green
1	127.053	CLocus_32453	AB_009126_T.1	LeucineNArich repeat domain superfamily	NA	AB_009126_T.1	green
1	127.053	CLocus_32453	AB_009126_T.1	LeucineNArich repeat domain superfamily	NA	AB_009126_T.1	green
1	127.053	CLocus_32453	AB_009126_T.1	LeucineNArich repeat domain superfamily	NA	AB_009126_T.1	green
1	127.053	CLocus_32453	AB_009126_T.1	LeucineNArich repeat domain superfamily	NA	AB_009126_T.1	green
1	127.053	CLocus_32453	AB_009126_T.1	LeucineNArich repeat	NA	AB_009126_T.1	green
1	127.053	CLocus_32453	AB_009126_T.1	LeucineNArich repeat	NA	AB_009126_T.1	green
1	127.053	CLocus_32453	AB_009126_T.1	LeucineNArich repeat	NA	AB_009126_T.1	green
1	127.053	CLocus_32453	AB_009126_T.1	LeucineNArich repeat	NA	AB_009126_T.1	green
1	138.5895	CLocus_25158	AB_003852_T.1	NA	PUB26 plant UNAbox 26	AB_003852_T.1	green
6	102.3635	CLocus_81978	AB_011558_T.1	MFS transporter superfamily	NA	AB_011558_T.1	green
6	102.3635	CLocus_81978	AB_011558_T.1	MFS transporter superfamily	NA	AB_011558_T.1	green
6	102.3635	CLocus_81978	AB_011558_T.1	NA	NA	AB_011558_T.1	green
6	102.3635	CLocus_81978	AB_011558_T.1	NA	NA	AB_011558_T.1	green
6	102.3635	CLocus_81978	AB_011558_T.1	Major facilitator superfamily domain	NA	AB_011558_T.1	green
6	102.3635	CLocus_81978	AB_011558_T.1	Major facilitator superfamily domain	NA	AB_011558_T.1	green
8	25.355	CLocus_12960	AB_034797_T.1	NA	Protein kinase superfamily protein	AB_034797_T.1	green
8	25.355	CLocus_12960	AB_034797_T.1	NA	Protein kinase superfamily protein	AB_034797_T.1	green
8	25.355	CLocus_12960	AB_034797_T.1	Protein kinaseNAlike domain superfamily	Protein kinase superfamily protein	AB_034797_T.1	green
8	25.355	CLocus_12960	AB_034797_T.1	Protein kinaseNAlike domain superfamily	Protein kinase superfamily protein	AB_034797_T.1	green
2	5.9825	CLocus_53439	AB_024136_T.1	WallNAassociated receptor kinase, CNAterminal	NA	AB_024136_T.1	green
2	5.9825	CLocus_53439	AB_024136_T.1	WallNAassociated receptor kinase, CNAterminal	NA	AB_024136_T.1	green
2	5.9825	CLocus_53439	AB_024136_T.1	WallNAassociated receptor kinase, CNAterminal	NA	AB_024136_T.1	green
2	5.9825	CLocus_53439	AB_024136_T.1	WallNAassociated receptor kinase, CNAterminal	NA	AB_024136_T.1	green
2	5.9825	CLocus_53439	AB_024136_T.1	WallNAassociated receptor kinase, CNAterminal	NA	AB_024136_T.1	green
2	48.899	CLocus_28419	AB_033912_T.1	NodulinNAlike	Major facilitator superfamily protein	AB_033912_T.1	green
2	48.899	CLocus_28419	AB_033912_T.1	NodulinNAlike	Major facilitator superfamily protein	AB_033912_T.1	green
2	62.4235	CLocus_76442	AB_005613_T.1	NA	unknown protein; FUNCTIONS IN: molecular_function unknown; INVOLVED IN: biological_process unknown; LOCATED IN: endomembrane system; EXPRESSED IN: 22 plant structures; EXPRESSED DURING: 13 growth stages.	AB_005613_T.1	green
2	62.4235	CLocus_76442	AB_005613_T.1	NA	unknown protein; FUNCTIONS IN: molecular_function unknown; INVOLVED IN: biological_process unknown; LOCATED IN: endomembrane system; EXPRESSED IN: 22 plant structures; EXPRESSED DURING: 13 growth stages.	AB_005613_T.1	green
2	79.0605	CLocus_34758	AB_045574_T.1	NA	Concanavalin ANAlike lectin protein kinase family protein	AB_045574_T.1	green
2	108.701	CLocus_128826	AB_025952_T.1	NA	Plant basic secretory protein (BSP) family protein	AB_025952_T.1	green
2	108.701	CLocus_128826	AB_025952_T.1	NA	Plant basic secretory protein (BSP) family protein	AB_025952_T.1	green
2	108.701	CLocus_128826	AB_025952_T.1	NA	Plant basic secretory protein (BSP) family protein	AB_025952_T.1	green
2	108.982	CLocus_56390	AB_025952_T.1	NA	Plant basic secretory protein (BSP) family protein	AB_025952_T.1	green
2	108.982	CLocus_56390	AB_025952_T.1	NA	Plant basic secretory protein (BSP) family protein	AB_025952_T.1	green
2	108.982	CLocus_56390	AB_025952_T.1	NA	Plant basic secretory protein (BSP) family protein	AB_025952_T.1	green
2	147.989	CLocus_45521	AB_020723_T.1	NA	GLP5 germinNAlike protein 5	AB_020723_T.1	green
3	4.696	CLocus_142755	AB_018337_T.1	NA	NA	AB_018337_T.1	green
3	4.696	CLocus_142755	AB_018337_T.1	NA	NA	AB_018337_T.1	green
3	4.696	CLocus_142755	AB_018337_T.1	NA	NA	AB_018337_T.1	green
3	4.696	CLocus_142755	AB_018337_T.1	NA	NA	AB_018337_T.1	green
3	4.696	CLocus_142755	AB_018337_T.1	NA	NA	AB_018337_T.1	green
3	16.826	CLocus_30396	AB_020216_T.1	NA	Protein kinase superfamily protein	AB_020216_T.1	green
3	19.9325	CLocus_1897	AB_001093_T.1	Prenylated rab acceptor PRA1	PRA1.F2,PRA7 PRA1 (Prenylated rab acceptor) family protein	AB_001093_T.1	green
3	44.205	CLocus_15391	AB_011197_T.1	NA	PAR1 protein	AB_011197_T.1	green
3	63.139	CLocus_84631	AB_026183_T.1	NA	NA	AB_026183_T.1	green
3	63.139	CLocus_84631	AB_026183_T.1	NA	NA	AB_026183_T.1	green
3	63.139	CLocus_84631	AB_026183_T.1	NA	NA	AB_026183_T.1	green
3	63.139	CLocus_84631	AB_026183_T.1	NA	NA	AB_026183_T.1	green
3	63.139	CLocus_84631	AB_026183_T.1	NA	NA	AB_026183_T.1	green
3	64.837	CLocus_78038	AB_026183_T.1	NA	NA	AB_026183_T.1	green
3	64.837	CLocus_78038	AB_026183_T.1	NA	NA	AB_026183_T.1	green
3	64.837	CLocus_78038	AB_026183_T.1	NA	NA	AB_026183_T.1	green
3	64.837	CLocus_78038	AB_026183_T.1	NA	NA	AB_026183_T.1	green
3	64.837	CLocus_78038	AB_026183_T.1	NA	NA	AB_026183_T.1	green
3	124.7435	CLocus_65869	AB_021691_T.1	NA	NA	AB_021691_T.1	green
3	124.7435	CLocus_65869	AB_021691_T.1	NA	NA	AB_021691_T.1	green
3	124.7435	CLocus_65869	AB_021691_T.1	NA	NA	AB_021691_T.1	green
3	124.7435	CLocus_65869	AB_021691_T.1	NA	NA	AB_021691_T.1	green
3	127.585	CLocus_69691	AB_016964_T.1	NA	ATL3 RING/UNAbox superfamily protein	AB_016964_T.1	green
3	127.585	CLocus_69691	AB_016964_T.1	NA	ATL3 RING/UNAbox superfamily protein	AB_016964_T.1	green
3	127.585	CLocus_69691	AB_016964_T.1	NA	ATL3 RING/UNAbox superfamily protein	AB_016964_T.1	green
3	127.585	CLocus_69691	AB_016964_T.1	NA	ATL3 RING/UNAbox superfamily protein	AB_016964_T.1	green
3	127.585	CLocus_69691	AB_016964_T.1	NA	ATL3 RING/UNAbox superfamily protein	AB_016964_T.1	green
3	127.585	CLocus_59626	AB_016964_T.1	NA	ATL3 RING/UNAbox superfamily protein	AB_016964_T.1	green
3	127.585	CLocus_59626	AB_016964_T.1	NA	ATL3 RING/UNAbox superfamily protein	AB_016964_T.1	green
3	127.585	CLocus_59626	AB_016964_T.1	NA	ATL3 RING/UNAbox superfamily protein	AB_016964_T.1	green
3	127.585	CLocus_59626	AB_016964_T.1	NA	ATL3 RING/UNAbox superfamily protein	AB_016964_T.1	green
3	127.585	CLocus_59626	AB_016964_T.1	NA	ATL3 RING/UNAbox superfamily protein	AB_016964_T.1	green
3	131.8045	CLocus_6391	AB_041177_T.1	LEAF RUST 10 DISEASENARESISTANCE LOCUS RECEPTORNALIKE PROTEIN KINASENAlike 1.1/1.2/1.3/1.4/1.5	Protein kinase family protein	AB_041177_T.1	green
3	131.8045	CLocus_6391	AB_041177_T.1	LEAF RUST 10 DISEASENARESISTANCE LOCUS RECEPTORNALIKE PROTEIN KINASENAlike 1.1/1.2/1.3/1.4/1.5	Protein kinase family protein	AB_041177_T.1	green
3	131.8045	CLocus_6391	AB_041177_T.1	LEAF RUST 10 DISEASENARESISTANCE LOCUS RECEPTORNALIKE PROTEIN KINASENAlike 1.1/1.2/1.3/1.4/1.5	Protein kinase family protein	AB_041177_T.1	green
3	131.8045	CLocus_6391	AB_041177_T.1	Protein kinaseNAlike domain superfamily	Protein kinase family protein	AB_041177_T.1	green
3	131.8045	CLocus_6391	AB_041177_T.1	Protein kinaseNAlike domain superfamily	Protein kinase family protein	AB_041177_T.1	green
3	131.8045	CLocus_6391	AB_041177_T.1	Protein kinaseNAlike domain superfamily	Protein kinase family protein	AB_041177_T.1	green
3	131.8045	CLocus_6391	AB_041177_T.1	SerineNAthreonine/tyrosineNAprotein kinase, catalytic domain	Protein kinase family protein	AB_041177_T.1	green
3	131.8045	CLocus_6391	AB_041177_T.1	SerineNAthreonine/tyrosineNAprotein kinase, catalytic domain	Protein kinase family protein	AB_041177_T.1	green
3	131.8045	CLocus_6391	AB_041177_T.1	SerineNAthreonine/tyrosineNAprotein kinase, catalytic domain	Protein kinase family protein	AB_041177_T.1	green
3	131.8045	CLocus_6391	AB_041177_T.1	Protein kinase domain	Protein kinase family protein	AB_041177_T.1	green
3	131.8045	CLocus_6391	AB_041177_T.1	Protein kinase domain	Protein kinase family protein	AB_041177_T.1	green
3	131.8045	CLocus_6391	AB_041177_T.1	Protein kinase domain	Protein kinase family protein	AB_041177_T.1	green
3	131.8045	CLocus_6391	AB_041177_T.1	NA	Protein kinase family protein	AB_041177_T.1	green
3	131.8045	CLocus_6391	AB_041177_T.1	NA	Protein kinase family protein	AB_041177_T.1	green
3	131.8045	CLocus_6391	AB_041177_T.1	NA	Protein kinase family protein	AB_041177_T.1	green
8	25.074	CLocus_48981	AB_018337_T.1	NA	NA	AB_018337_T.1	green
8	25.074	CLocus_48981	AB_018337_T.1	NA	NA	AB_018337_T.1	green
8	25.074	CLocus_48981	AB_018337_T.1	NA	NA	AB_018337_T.1	green
8	25.074	CLocus_48981	AB_018337_T.1	NA	NA	AB_018337_T.1	green
8	25.074	CLocus_48981	AB_018337_T.1	NA	NA	AB_018337_T.1	green
4	33.05	CLocus_51598	AB_037022_T.1	Sodium/calcium exchanger membrane region	ATCCX4,CCX4 cation calcium exchanger 4	AB_037022_T.1	green
4	33.05	CLocus_51598	AB_037022_T.1	Sodium/calcium exchanger membrane region	ATCCX4,CCX4 cation calcium exchanger 4	AB_037022_T.1	green
4	33.05	CLocus_51598	AB_037022_T.1	Calcium:cation antiporter	ATCCX4,CCX4 cation calcium exchanger 4	AB_037022_T.1	green
4	33.05	CLocus_51598	AB_037022_T.1	Calcium:cation antiporter	ATCCX4,CCX4 cation calcium exchanger 4	AB_037022_T.1	green
4	64.0675	CLocus_152475	AB_029195_T.1	NA	NA	AB_029195_T.1	green
4	66.3215	CLocus_15404	AB_008003_T.1	NA	NA	AB_008003_T.1	green
4	70.832	CLocus_56997	AB_032354_T.1	NA	VQ motifNAcontaining protein	AB_032354_T.1	green
4	70.832	CLocus_56997	AB_032354_T.1	NA	VQ motifNAcontaining protein	AB_032354_T.1	green
4	78.171	CLocus_21850	AB_045738_T.1	NA	TT7,CYP75B1,D501 Cytochrome P450 superfamily protein	AB_045738_T.1	green
4	78.171	CLocus_21850	AB_045738_T.1	NA	TT7,CYP75B1,D501 Cytochrome P450 superfamily protein	AB_045738_T.1	green
4	124.733	CLocus_39790	AB_008834_T.1	NA	ATL2,TL2 TOXICOS EN LEVADURA 2	AB_008834_T.1	green
5	71.5665	CLocus_19235	AB_032931_T.1	NA	HSL1 HAESANAlike 1	AB_032931_T.1	green
5	71.5665	CLocus_19235	AB_032931_T.1	NA	HSL1 HAESANAlike 1	AB_032931_T.1	green
5	71.5665	CLocus_19235	AB_032931_T.1	NA	HSL1 HAESANAlike 1	AB_032931_T.1	green
5	71.5665	CLocus_19235	AB_032931_T.1	NA	HSL1 HAESANAlike 1	AB_032931_T.1	green
5	71.5665	CLocus_19235	AB_032931_T.1	Stomatal Development and Plant Interaction Regulator	HSL1 HAESANAlike 1	AB_032931_T.1	green
5	71.5665	CLocus_19235	AB_032931_T.1	Stomatal Development and Plant Interaction Regulator	HSL1 HAESANAlike 1	AB_032931_T.1	green
5	71.5665	CLocus_19235	AB_032931_T.1	Stomatal Development and Plant Interaction Regulator	HSL1 HAESANAlike 1	AB_032931_T.1	green
5	71.5665	CLocus_19235	AB_032931_T.1	Stomatal Development and Plant Interaction Regulator	HSL1 HAESANAlike 1	AB_032931_T.1	green
5	71.5665	CLocus_19235	AB_032931_T.1	LeucineNArich repeat	HSL1 HAESANAlike 1	AB_032931_T.1	green
5	71.5665	CLocus_19235	AB_032931_T.1	LeucineNArich repeat	HSL1 HAESANAlike 1	AB_032931_T.1	green
5	71.5665	CLocus_19235	AB_032931_T.1	LeucineNArich repeat	HSL1 HAESANAlike 1	AB_032931_T.1	green
5	71.5665	CLocus_19235	AB_032931_T.1	LeucineNArich repeat	HSL1 HAESANAlike 1	AB_032931_T.1	green
5	71.5665	CLocus_19235	AB_032931_T.1	LeucineNArich repeat domain superfamily	HSL1 HAESANAlike 1	AB_032931_T.1	green
5	71.5665	CLocus_19235	AB_032931_T.1	LeucineNArich repeat domain superfamily	HSL1 HAESANAlike 1	AB_032931_T.1	green
5	71.5665	CLocus_19235	AB_032931_T.1	LeucineNArich repeat domain superfamily	HSL1 HAESANAlike 1	AB_032931_T.1	green
5	71.5665	CLocus_19235	AB_032931_T.1	LeucineNArich repeat domain superfamily	HSL1 HAESANAlike 1	AB_032931_T.1	green
5	75.5055	CLocus_5112	AB_013360_T.1	Alpha/Beta hydrolase fold	AtCXE18,CXE18 carboxyesterase 18	AB_013360_T.1	green
5	75.5055	CLocus_5112	AB_013360_T.1	Alpha/Beta hydrolase fold	AtCXE18,CXE18 carboxyesterase 18	AB_013360_T.1	green
5	75.5055	CLocus_5112	AB_013360_T.1	Alpha/Beta hydrolase fold	AtCXE18,CXE18 carboxyesterase 18	AB_013360_T.1	green
5	76.3515	CLocus_53145	AB_000037_T.1	NA	NA	AB_000037_T.1	green
5	79.1605	CLocus_33627	AB_023350_T.1	Alpha/Beta hydrolase fold	AtCXE18,CXE18 carboxyesterase 18	AB_023350_T.1	green
5	82.5835	CLocus_2163	AB_019736_T.1	NA	NA	AB_019736_T.1	green
5	82.5835	CLocus_2163	AB_019736_T.1	NA	NA	AB_019736_T.1	green
5	102.9245	CLocus_34710	AB_019588_T.1	Peptidase family A1 domain	Eukaryotic aspartyl protease family protein	AB_019588_T.1	green
5	102.9245	CLocus_34710	AB_019588_T.1	Peptidase family A1 domain	Eukaryotic aspartyl protease family protein	AB_019588_T.1	green
5	102.9245	CLocus_34710	AB_019588_T.1	Peptidase family A1 domain	Eukaryotic aspartyl protease family protein	AB_019588_T.1	green
5	102.9245	CLocus_34710	AB_019588_T.1	Peptidase family A1 domain	Eukaryotic aspartyl protease family protein	AB_019588_T.1	green
5	102.9245	CLocus_34710	AB_019588_T.1	Xylanase inhibitor, NNAterminal	Eukaryotic aspartyl protease family protein	AB_019588_T.1	green
5	102.9245	CLocus_34710	AB_019588_T.1	Xylanase inhibitor, NNAterminal	Eukaryotic aspartyl protease family protein	AB_019588_T.1	green
5	102.9245	CLocus_34710	AB_019588_T.1	Xylanase inhibitor, NNAterminal	Eukaryotic aspartyl protease family protein	AB_019588_T.1	green
5	102.9245	CLocus_34710	AB_019588_T.1	Xylanase inhibitor, NNAterminal	Eukaryotic aspartyl protease family protein	AB_019588_T.1	green
5	102.9245	CLocus_34710	AB_019588_T.1	Aspartic peptidase domain superfamily	Eukaryotic aspartyl protease family protein	AB_019588_T.1	green
5	102.9245	CLocus_34710	AB_019588_T.1	Aspartic peptidase domain superfamily	Eukaryotic aspartyl protease family protein	AB_019588_T.1	green
5	102.9245	CLocus_34710	AB_019588_T.1	Aspartic peptidase domain superfamily	Eukaryotic aspartyl protease family protein	AB_019588_T.1	green
5	102.9245	CLocus_34710	AB_019588_T.1	Aspartic peptidase domain superfamily	Eukaryotic aspartyl protease family protein	AB_019588_T.1	green
5	102.9245	CLocus_34710	AB_019588_T.1	Aspartic peptidase A1	Eukaryotic aspartyl protease family protein	AB_019588_T.1	green
5	102.9245	CLocus_34710	AB_019588_T.1	Aspartic peptidase A1	Eukaryotic aspartyl protease family protein	AB_019588_T.1	green
5	102.9245	CLocus_34710	AB_019588_T.1	Aspartic peptidase A1	Eukaryotic aspartyl protease family protein	AB_019588_T.1	green
5	102.9245	CLocus_34710	AB_019588_T.1	Aspartic peptidase A1	Eukaryotic aspartyl protease family protein	AB_019588_T.1	green
5	103.2055	CLocus_60838	AB_019588_T.1	NA	Eukaryotic aspartyl protease family protein	AB_019588_T.1	green
5	103.2055	CLocus_60838	AB_019588_T.1	NA	Eukaryotic aspartyl protease family protein	AB_019588_T.1	green
5	103.2055	CLocus_60838	AB_019588_T.1	NA	Eukaryotic aspartyl protease family protein	AB_019588_T.1	green
5	103.2055	CLocus_60838	AB_019588_T.1	NA	Eukaryotic aspartyl protease family protein	AB_019588_T.1	green
1	30.916	CLocus_83445	AB_011558_T.1	MFS transporter superfamily	NA	AB_011558_T.1	green
1	30.916	CLocus_83445	AB_011558_T.1	MFS transporter superfamily	NA	AB_011558_T.1	green
6	15.159	CLocus_9943	AB_018545_T.1	NA	PHT1;7 phosphate transporter 1;7	AB_018545_T.1	green
6	15.159	CLocus_9943	AB_018545_T.1	NA	PHT1;7 phosphate transporter 1;7	AB_018545_T.1	green
6	17.1285	CLocus_14700	AB_002507_T.1	Diverse Carboxylesterases and Gibberellin Receptors	AtCXE17,CXE17 carboxyesterase 17	AB_002507_T.1	green
6	17.1285	CLocus_14700	AB_002507_T.1	Diverse Carboxylesterases and Gibberellin Receptors	AtCXE17,CXE17 carboxyesterase 17	AB_002507_T.1	green
6	17.1285	CLocus_14700	AB_002507_T.1	Diverse Carboxylesterases and Gibberellin Receptors	AtCXE17,CXE17 carboxyesterase 17	AB_002507_T.1	green
6	17.1285	CLocus_14700	AB_002507_T.1	Diverse Carboxylesterases and Gibberellin Receptors	AtCXE17,CXE17 carboxyesterase 17	AB_002507_T.1	green
6	17.1285	CLocus_14700	AB_002507_T.1	Diverse Carboxylesterases and Gibberellin Receptors	AtCXE17,CXE17 carboxyesterase 17	AB_002507_T.1	green
6	17.1285	CLocus_14700	AB_002507_T.1	Diverse Carboxylesterases and Gibberellin Receptors	AtCXE17,CXE17 carboxyesterase 17	AB_002507_T.1	green
6	17.1285	CLocus_14700	AB_002507_T.1	Alpha/Beta hydrolase fold	AtCXE17,CXE17 carboxyesterase 17	AB_002507_T.1	green
6	17.1285	CLocus_14700	AB_002507_T.1	Alpha/Beta hydrolase fold	AtCXE17,CXE17 carboxyesterase 17	AB_002507_T.1	green
6	17.1285	CLocus_14700	AB_002507_T.1	Alpha/Beta hydrolase fold	AtCXE17,CXE17 carboxyesterase 17	AB_002507_T.1	green
6	17.1285	CLocus_14700	AB_002507_T.1	Alpha/Beta hydrolase fold	AtCXE17,CXE17 carboxyesterase 17	AB_002507_T.1	green
6	17.1285	CLocus_14700	AB_002507_T.1	Alpha/Beta hydrolase fold	AtCXE17,CXE17 carboxyesterase 17	AB_002507_T.1	green
6	17.1285	CLocus_14700	AB_002507_T.1	Alpha/Beta hydrolase fold	AtCXE17,CXE17 carboxyesterase 17	AB_002507_T.1	green
6	17.1285	CLocus_14700	AB_002507_T.1	Alpha/beta hydrolase foldNA3	AtCXE17,CXE17 carboxyesterase 17	AB_002507_T.1	green
6	17.1285	CLocus_14700	AB_002507_T.1	Alpha/beta hydrolase foldNA3	AtCXE17,CXE17 carboxyesterase 17	AB_002507_T.1	green
6	17.1285	CLocus_14700	AB_002507_T.1	Alpha/beta hydrolase foldNA3	AtCXE17,CXE17 carboxyesterase 17	AB_002507_T.1	green
6	17.1285	CLocus_14700	AB_002507_T.1	Alpha/beta hydrolase foldNA3	AtCXE17,CXE17 carboxyesterase 17	AB_002507_T.1	green
6	17.1285	CLocus_14700	AB_002507_T.1	Alpha/beta hydrolase foldNA3	AtCXE17,CXE17 carboxyesterase 17	AB_002507_T.1	green
6	17.1285	CLocus_14700	AB_002507_T.1	Alpha/beta hydrolase foldNA3	AtCXE17,CXE17 carboxyesterase 17	AB_002507_T.1	green
6	38.002	CLocus_35101	AB_006782_T.1	NA	zinc finger (C2H2 type, AN1NAlike) family protein	AB_006782_T.1	green
6	43.378	CLocus_5796	AB_033307_T.1	Lipoxygenase, CNAterminal	NA	AB_033307_T.1	green
6	102.3635	CLocus_81978	AB_011558_T.1	MFS transporter superfamily	NA	AB_011558_T.1	green
6	102.3635	CLocus_81978	AB_011558_T.1	MFS transporter superfamily	NA	AB_011558_T.1	green
6	102.3635	CLocus_81978	AB_011558_T.1	NA	NA	AB_011558_T.1	green
6	102.3635	CLocus_81978	AB_011558_T.1	NA	NA	AB_011558_T.1	green
6	102.3635	CLocus_81978	AB_011558_T.1	Major facilitator superfamily domain	NA	AB_011558_T.1	green
6	102.3635	CLocus_81978	AB_011558_T.1	Major facilitator superfamily domain	NA	AB_011558_T.1	green
7	2.5345	CLocus_50630	AB_015648_T.1	Cytochrome P450	CYP76C1 cytochrome P450, family 76, subfamily C, polypeptide 1	AB_015648_T.1	green
7	2.5345	CLocus_50630	AB_015648_T.1	NA	CYP76C1 cytochrome P450, family 76, subfamily C, polypeptide 1	AB_015648_T.1	green
7	2.5345	CLocus_50630	AB_015648_T.1	Cytochrome P450 superfamily	CYP76C1 cytochrome P450, family 76, subfamily C, polypeptide 1	AB_015648_T.1	green
7	2.5345	CLocus_50630	AB_015648_T.1	Cytochrome P450, ENAclass, group I	CYP76C1 cytochrome P450, family 76, subfamily C, polypeptide 1	AB_015648_T.1	green
7	4.22	CLocus_67576	AB_007494_T.1	MFS transporter superfamily	NA	AB_007494_T.1	green
7	4.22	CLocus_67576	AB_007494_T.1	Major facilitator, sugar transporterNAlike	NA	AB_007494_T.1	green
7	4.22	CLocus_67576	AB_007494_T.1	Sugar transport protein STP/Polyol transporter PLT, plant	NA	AB_007494_T.1	green
7	20.5345	CLocus_3199	AB_020940_T.1	NA	ATCP1,CP1 Ca2+NAbinding protein 1	AB_020940_T.1	green
7	20.5345	CLocus_3199	AB_020940_T.1	NA	ATCP1,CP1 Ca2+NAbinding protein 1	AB_020940_T.1	green
7	20.5345	CLocus_3199	AB_020940_T.1	NA	ATCP1,CP1 Ca2+NAbinding protein 1	AB_020940_T.1	green
7	99.937	CLocus_33628	AB_002853_T.1	NA	SBH2 sphingoid base hydroxylase 2	AB_002853_T.1	green
7	99.937	CLocus_33628	AB_002853_T.1	NA	SBH2 sphingoid base hydroxylase 2	AB_002853_T.1	green
7	99.937	CLocus_33628	AB_002853_T.1	NA	SBH2 sphingoid base hydroxylase 2	AB_002853_T.1	green
7	99.937	CLocus_33628	AB_002853_T.1	NA	SBH2 sphingoid base hydroxylase 2	AB_002853_T.1	green
7	109.791	CLocus_45847	AB_005595_T.1	Aromatic amino acid lyase	NA	AB_005595_T.1	green
7	109.791	CLocus_45847	AB_005595_T.1	Aromatic amino acid lyase	NA	AB_005595_T.1	green
7	109.791	CLocus_45847	AB_005595_T.1	Aromatic amino acid lyase	NA	AB_005595_T.1	green
7	109.791	CLocus_45847	AB_005595_T.1	Aromatic amino acid lyase	NA	AB_005595_T.1	green
7	109.791	CLocus_45847	AB_005595_T.1	Aromatic amino acid lyase	NA	AB_005595_T.1	green
7	109.791	CLocus_45847	AB_005595_T.1	Aromatic amino acid lyase	NA	AB_005595_T.1	green
7	109.791	CLocus_45847	AB_005595_T.1	Fumarase/histidase, NNAterminal	NA	AB_005595_T.1	green
7	109.791	CLocus_45847	AB_005595_T.1	Fumarase/histidase, NNAterminal	NA	AB_005595_T.1	green
7	109.791	CLocus_45847	AB_005595_T.1	Fumarase/histidase, NNAterminal	NA	AB_005595_T.1	green
7	109.791	CLocus_45847	AB_005595_T.1	Fumarase/histidase, NNAterminal	NA	AB_005595_T.1	green
7	109.791	CLocus_45847	AB_005595_T.1	Fumarase/histidase, NNAterminal	NA	AB_005595_T.1	green
7	109.791	CLocus_45847	AB_005595_T.1	Fumarase/histidase, NNAterminal	NA	AB_005595_T.1	green
7	109.791	CLocus_45847	AB_005595_T.1	LNAAspartaseNAlike	NA	AB_005595_T.1	green
7	109.791	CLocus_45847	AB_005595_T.1	LNAAspartaseNAlike	NA	AB_005595_T.1	green
7	109.791	CLocus_45847	AB_005595_T.1	LNAAspartaseNAlike	NA	AB_005595_T.1	green
7	109.791	CLocus_45847	AB_005595_T.1	LNAAspartaseNAlike	NA	AB_005595_T.1	green
7	109.791	CLocus_45847	AB_005595_T.1	LNAAspartaseNAlike	NA	AB_005595_T.1	green
7	109.791	CLocus_45847	AB_005595_T.1	LNAAspartaseNAlike	NA	AB_005595_T.1	green
7	110.634	CLocus_16165	AB_005595_T.1	Fumarase/histidase, NNAterminal	NA	AB_005595_T.1	green
7	110.634	CLocus_16165	AB_005595_T.1	Fumarase/histidase, NNAterminal	NA	AB_005595_T.1	green
7	110.634	CLocus_16165	AB_005595_T.1	Fumarase/histidase, NNAterminal	NA	AB_005595_T.1	green
7	110.634	CLocus_16165	AB_005595_T.1	Fumarase/histidase, NNAterminal	NA	AB_005595_T.1	green
7	110.634	CLocus_16165	AB_005595_T.1	Fumarase/histidase, NNAterminal	NA	AB_005595_T.1	green
7	110.634	CLocus_16165	AB_005595_T.1	Fumarase/histidase, NNAterminal	NA	AB_005595_T.1	green
7	112.322	CLocus_1073007	AB_005595_T.1	Aromatic amino acid lyase	NA	AB_005595_T.1	green
7	112.322	CLocus_1073007	AB_005595_T.1	Aromatic amino acid lyase	NA	AB_005595_T.1	green
7	112.322	CLocus_1073007	AB_005595_T.1	Aromatic amino acid lyase	NA	AB_005595_T.1	green
7	112.322	CLocus_1073007	AB_005595_T.1	Aromatic amino acid lyase	NA	AB_005595_T.1	green
7	112.322	CLocus_1073007	AB_005595_T.1	Aromatic amino acid lyase	NA	AB_005595_T.1	green
7	112.322	CLocus_1073007	AB_005595_T.1	Aromatic amino acid lyase	NA	AB_005595_T.1	green
7	112.322	CLocus_1073007	AB_005595_T.1	Phenylalanine ammoniaNAlyase, shielding domain superfamily	NA	AB_005595_T.1	green
7	112.322	CLocus_1073007	AB_005595_T.1	Phenylalanine ammoniaNAlyase, shielding domain superfamily	NA	AB_005595_T.1	green
7	112.322	CLocus_1073007	AB_005595_T.1	Phenylalanine ammoniaNAlyase, shielding domain superfamily	NA	AB_005595_T.1	green
7	112.322	CLocus_1073007	AB_005595_T.1	Phenylalanine ammoniaNAlyase, shielding domain superfamily	NA	AB_005595_T.1	green
7	112.322	CLocus_1073007	AB_005595_T.1	Phenylalanine ammoniaNAlyase, shielding domain superfamily	NA	AB_005595_T.1	green
7	112.322	CLocus_1073007	AB_005595_T.1	Phenylalanine ammoniaNAlyase, shielding domain superfamily	NA	AB_005595_T.1	green
7	112.322	CLocus_1073007	AB_005595_T.1	NA	NA	AB_005595_T.1	green
7	112.322	CLocus_1073007	AB_005595_T.1	NA	NA	AB_005595_T.1	green
7	112.322	CLocus_1073007	AB_005595_T.1	NA	NA	AB_005595_T.1	green
7	112.322	CLocus_1073007	AB_005595_T.1	NA	NA	AB_005595_T.1	green
7	112.322	CLocus_1073007	AB_005595_T.1	NA	NA	AB_005595_T.1	green
7	112.322	CLocus_1073007	AB_005595_T.1	NA	NA	AB_005595_T.1	green
7	112.322	CLocus_1073007	AB_005595_T.1	LNAAspartaseNAlike	NA	AB_005595_T.1	green
7	112.322	CLocus_1073007	AB_005595_T.1	LNAAspartaseNAlike	NA	AB_005595_T.1	green
7	112.322	CLocus_1073007	AB_005595_T.1	LNAAspartaseNAlike	NA	AB_005595_T.1	green
7	112.322	CLocus_1073007	AB_005595_T.1	LNAAspartaseNAlike	NA	AB_005595_T.1	green
7	112.322	CLocus_1073007	AB_005595_T.1	LNAAspartaseNAlike	NA	AB_005595_T.1	green
7	112.322	CLocus_1073007	AB_005595_T.1	LNAAspartaseNAlike	NA	AB_005595_T.1	green
1	90.356	CLocus_1192876	AB_034797_T.1	SPARK domain	Protein kinase superfamily protein	AB_034797_T.1	green
1	90.356	CLocus_1192876	AB_034797_T.1	SPARK domain	Protein kinase superfamily protein	AB_034797_T.1	green
3	4.696	CLocus_142755	AB_018337_T.1	NA	NA	AB_018337_T.1	green
8	4.236	CLocus_27996	AB_020281_T.1	NA	WRKY42,AtWRKY42 WRKY family transcription factor	AB_020281_T.1	green
8	21.978	CLocus_213642	AB_007033_T.1	NA	KAM1,MUR3 Exostosin family protein	AB_007033_T.1	green
8	21.978	CLocus_213642	AB_007033_T.1	NA	KAM1,MUR3 Exostosin family protein	AB_007033_T.1	green
8	21.978	CLocus_213642	AB_007033_T.1	NA	KAM1,MUR3 Exostosin family protein	AB_007033_T.1	green
8	21.978	CLocus_213642	AB_007033_T.1	NA	KAM1,MUR3 Exostosin family protein	AB_007033_T.1	green
8	21.978	CLocus_213642	AB_007033_T.1	NA	KAM1,MUR3 Exostosin family protein	AB_007033_T.1	green
8	21.978	CLocus_76929	AB_007033_T.1	NA	KAM1,MUR3 Exostosin family protein	AB_007033_T.1	green
8	21.978	CLocus_76929	AB_007033_T.1	NA	KAM1,MUR3 Exostosin family protein	AB_007033_T.1	green
8	21.978	CLocus_76929	AB_007033_T.1	NA	KAM1,MUR3 Exostosin family protein	AB_007033_T.1	green
8	21.978	CLocus_76929	AB_007033_T.1	NA	KAM1,MUR3 Exostosin family protein	AB_007033_T.1	green
8	21.978	CLocus_76929	AB_007033_T.1	NA	KAM1,MUR3 Exostosin family protein	AB_007033_T.1	green
8	25.074	CLocus_48981	AB_018337_T.1	NA	NA	AB_018337_T.1	green
8	25.355	CLocus_12960	AB_034797_T.1	NA	Protein kinase superfamily protein	AB_034797_T.1	green
8	25.355	CLocus_12960	AB_034797_T.1	NA	Protein kinase superfamily protein	AB_034797_T.1	green
8	25.355	CLocus_12960	AB_034797_T.1	Protein kinaseNAlike domain superfamily	Protein kinase superfamily protein	AB_034797_T.1	green
8	25.355	CLocus_12960	AB_034797_T.1	Protein kinaseNAlike domain superfamily	Protein kinase superfamily protein	AB_034797_T.1	green
8	29.294	CLocus_2940	AB_021653_T.1	NA	NA	AB_021653_T.1	green
8	30.979	CLocus_79068	AB_041978_T.1	NA	NA	AB_041978_T.1	green
8	39.7095	CLocus_24726	AB_044812_T.1	NA	LeucineNArich repeat protein kinase family protein	AB_044812_T.1	green
8	39.7095	CLocus_24726	AB_044812_T.1	NA	LeucineNArich repeat protein kinase family protein	AB_044812_T.1	green
8	39.7095	CLocus_24726	AB_044812_T.1	Stomatal Development and Plant Interaction Regulator	LeucineNArich repeat protein kinase family protein	AB_044812_T.1	green
8	39.7095	CLocus_24726	AB_044812_T.1	Stomatal Development and Plant Interaction Regulator	LeucineNArich repeat protein kinase family protein	AB_044812_T.1	green
8	39.7095	CLocus_24726	AB_044812_T.1	LeucineNArich repeat	LeucineNArich repeat protein kinase family protein	AB_044812_T.1	green
8	39.7095	CLocus_24726	AB_044812_T.1	LeucineNArich repeat	LeucineNArich repeat protein kinase family protein	AB_044812_T.1	green
8	39.7095	CLocus_24726	AB_044812_T.1	LeucineNArich repeat domain superfamily	LeucineNArich repeat protein kinase family protein	AB_044812_T.1	green
8	39.7095	CLocus_24726	AB_044812_T.1	LeucineNArich repeat domain superfamily	LeucineNArich repeat protein kinase family protein	AB_044812_T.1	green
8	72.688	CLocus_35612	AB_009045_T.1	NA	AtUGT85A3,UGT85A3 UDPNAglucosyl transferase 85A3	AB_009045_T.1	green
8	72.688	CLocus_35612	AB_009045_T.1	NA	AtUGT85A3,UGT85A3 UDPNAglucosyl transferase 85A3	AB_009045_T.1	green
8	123.3205	CLocus_42467	AB_008433_T.1	NA	NA	AB_008433_T.1	green
9	2.528	CLocus_56407	AB_015401_T.1	Phospholipase A1NAII	alpha/betaNAHydrolases superfamily protein	AB_015401_T.1	green
9	2.528	CLocus_56407	AB_015401_T.1	Phospholipase A1NAII	alpha/betaNAHydrolases superfamily protein	AB_015401_T.1	green
9	2.528	CLocus_56407	AB_015401_T.1	Alpha/Beta hydrolase fold	alpha/betaNAHydrolases superfamily protein	AB_015401_T.1	green
9	2.528	CLocus_56407	AB_015401_T.1	Alpha/Beta hydrolase fold	alpha/betaNAHydrolases superfamily protein	AB_015401_T.1	green
9	5.634	CLocus_2641	AB_015401_T.1	Alpha/Beta hydrolase fold	alpha/betaNAHydrolases superfamily protein	AB_015401_T.1	green
9	5.634	CLocus_2641	AB_015401_T.1	Alpha/Beta hydrolase fold	alpha/betaNAHydrolases superfamily protein	AB_015401_T.1	green
9	5.634	CLocus_2641	AB_015401_T.1	Phospholipase A1NAII	alpha/betaNAHydrolases superfamily protein	AB_015401_T.1	green
9	5.634	CLocus_2641	AB_015401_T.1	Phospholipase A1NAII	alpha/betaNAHydrolases superfamily protein	AB_015401_T.1	green
9	10.429	CLocus_164406	AB_042261_T.1	NA	NA	AB_042261_T.1	green
9	10.429	CLocus_164406	AB_042261_T.1	NA	NA	AB_042261_T.1	green
9	10.429	CLocus_164406	AB_042261_T.1	NA	NA	AB_042261_T.1	green
9	10.429	CLocus_164406	AB_042261_T.1	NA	NA	AB_042261_T.1	green
9	10.429	CLocus_70218	AB_042261_T.1	NA	NA	AB_042261_T.1	green
9	10.429	CLocus_70218	AB_042261_T.1	NA	NA	AB_042261_T.1	green
9	10.429	CLocus_70218	AB_042261_T.1	NA	NA	AB_042261_T.1	green
9	10.429	CLocus_70218	AB_042261_T.1	NA	NA	AB_042261_T.1	green
9	14.387	CLocus_23467	AB_007953_T.1	NA	ATL2,TL2 TOXICOS EN LEVADURA 2	AB_007953_T.1	green
9	23.1595	CLocus_25469	AB_036772_T.1	LeucineNArich repeatNAcontaining NNAterminal, plantNAtype	FLS2 LeucineNArich receptorNAlike protein kinase family protein	AB_036772_T.1	green
9	23.1595	CLocus_25469	AB_036772_T.1	LeucineNArich repeat domain superfamily	FLS2 LeucineNArich receptorNAlike protein kinase family protein	AB_036772_T.1	green
9	42.3835	CLocus_29946	AB_016316_T.1	Glycoside hydrolase superfamily	Glycosyl hydrolase superfamily protein	AB_016316_T.1	green
9	42.3835	CLocus_29946	AB_016316_T.1	Glycoside hydrolase superfamily	Glycosyl hydrolase superfamily protein	AB_016316_T.1	green
9	42.3835	CLocus_29946	AB_016316_T.1	Glycoside hydrolase superfamily	Glycosyl hydrolase superfamily protein	AB_016316_T.1	green
9	42.3835	CLocus_29946	AB_016316_T.1	Glycoside hydrolase superfamily	Glycosyl hydrolase superfamily protein	AB_016316_T.1	green
9	42.3835	CLocus_29946	AB_016316_T.1	Glycoside hydrolase superfamily	Glycosyl hydrolase superfamily protein	AB_016316_T.1	green
9	42.3835	CLocus_29946	AB_016316_T.1	Glycoside hydrolase superfamily	Glycosyl hydrolase superfamily protein	AB_016316_T.1	green
9	42.3835	CLocus_29946	AB_016316_T.1	Glycoside hydrolase superfamily	Glycosyl hydrolase superfamily protein	AB_016316_T.1	green
9	42.3835	CLocus_29946	AB_016316_T.1	NA	Glycosyl hydrolase superfamily protein	AB_016316_T.1	green
9	42.3835	CLocus_29946	AB_016316_T.1	NA	Glycosyl hydrolase superfamily protein	AB_016316_T.1	green
9	42.3835	CLocus_29946	AB_016316_T.1	NA	Glycosyl hydrolase superfamily protein	AB_016316_T.1	green
9	42.3835	CLocus_29946	AB_016316_T.1	NA	Glycosyl hydrolase superfamily protein	AB_016316_T.1	green
9	42.3835	CLocus_29946	AB_016316_T.1	NA	Glycosyl hydrolase superfamily protein	AB_016316_T.1	green
9	42.3835	CLocus_29946	AB_016316_T.1	NA	Glycosyl hydrolase superfamily protein	AB_016316_T.1	green
9	42.3835	CLocus_29946	AB_016316_T.1	NA	Glycosyl hydrolase superfamily protein	AB_016316_T.1	green
9	108.123	CLocus_14341	AB_027528_T.1	NA	NA	AB_027528_T.1	green
9	108.123	CLocus_14341	AB_027528_T.1	NA	NA	AB_027528_T.1	green
9	122.2225	CLocus_52257	AB_010909_T.1	Expansin, celluloseNAbindingNAlike domain	ATEXPA8,EXP8,ATEXP8,ATHEXPALPHA1.11,EXPA8 expansin A8	AB_010909_T.1	green
9	122.2225	CLocus_52257	AB_010909_T.1	Expansin, celluloseNAbindingNAlike domain superfamily	ATEXPA8,EXP8,ATEXP8,ATHEXPALPHA1.11,EXPA8 expansin A8	AB_010909_T.1	green
9	129.2645	CLocus_28283	AB_012302_T.1	NA	NA	AB_012302_T.1	green
10	15.804	CLocus_16942	AB_025305_T.1	Heat shock protein 70 family	NA	AB_025305_T.1	green
10	15.804	CLocus_16942	AB_025305_T.1	NA	NA	AB_025305_T.1	green
10	15.804	CLocus_16942	AB_025305_T.1	ATPase, nucleotide binding domain	NA	AB_025305_T.1	green
10	25.1415	CLocus_960	AB_018648_T.1	NA	NA	AB_018648_T.1	green
10	27.6765	CLocus_34987	AB_034778_T.1	NA	WRKY47,AtWRKY47 WRKY family transcription factor	AB_034778_T.1	green
10	27.6765	CLocus_34987	AB_034778_T.1	NA	WRKY47,AtWRKY47 WRKY family transcription factor	AB_034778_T.1	green
10	72.556	CLocus_26505	AB_019618_T.1	PADRE domain	unknown protein; FUNCTIONS IN: molecular_function unknown; INVOLVED IN: NNAterminal protein myristoylation; LOCATED IN: cellular_component unknown; BEST Arabidopsis thaliana protein match is: unknown protein (TAIR:AT3G50800.1); Has 1807 Blast hits to 1807 proteins in 277 species: Archae 0; Bacteria 0; Metazoa 736; Fungi 347; Plants 385; Viruses 0; Other Eukaryotes 339 (source: NCBI BLink).	AB_019618_T.1	green
10	72.556	CLocus_26505	AB_019618_T.1	PADRE domain	unknown protein; FUNCTIONS IN: molecular_function unknown; INVOLVED IN: NNAterminal protein myristoylation; LOCATED IN: cellular_component unknown; BEST Arabidopsis thaliana protein match is: unknown protein (TAIR:AT3G50800.1); Has 1807 Blast hits to 1807 proteins in 277 species: Archae 0; Bacteria 0; Metazoa 736; Fungi 347; Plants 385; Viruses 0; Other Eukaryotes 339 (source: NCBI BLink).	AB_019618_T.1	green
10	72.556	CLocus_26505	AB_019618_T.1	PADRE domain	unknown protein; FUNCTIONS IN: molecular_function unknown; INVOLVED IN: NNAterminal protein myristoylation; LOCATED IN: cellular_component unknown; BEST Arabidopsis thaliana protein match is: unknown protein (TAIR:AT3G50800.1); Has 1807 Blast hits to 1807 proteins in 277 species: Archae 0; Bacteria 0; Metazoa 736; Fungi 347; Plants 385; Viruses 0; Other Eukaryotes 339 (source: NCBI BLink).	AB_019618_T.1	green
10	74.5285	CLocus_1197856	AB_019618_T.1	PADRE domain	unknown protein; FUNCTIONS IN: molecular_function unknown; INVOLVED IN: NNAterminal protein myristoylation; LOCATED IN: cellular_component unknown; BEST Arabidopsis thaliana protein match is: unknown protein (TAIR:AT3G50800.1); Has 1807 Blast hits to 1807 proteins in 277 species: Archae 0; Bacteria 0; Metazoa 736; Fungi 347; Plants 385; Viruses 0; Other Eukaryotes 339 (source: NCBI BLink).	AB_019618_T.1	green
10	74.5285	CLocus_1197856	AB_019618_T.1	PADRE domain	unknown protein; FUNCTIONS IN: molecular_function unknown; INVOLVED IN: NNAterminal protein myristoylation; LOCATED IN: cellular_component unknown; BEST Arabidopsis thaliana protein match is: unknown protein (TAIR:AT3G50800.1); Has 1807 Blast hits to 1807 proteins in 277 species: Archae 0; Bacteria 0; Metazoa 736; Fungi 347; Plants 385; Viruses 0; Other Eukaryotes 339 (source: NCBI BLink).	AB_019618_T.1	green
10	74.5285	CLocus_1197856	AB_019618_T.1	PADRE domain	unknown protein; FUNCTIONS IN: molecular_function unknown; INVOLVED IN: NNAterminal protein myristoylation; LOCATED IN: cellular_component unknown; BEST Arabidopsis thaliana protein match is: unknown protein (TAIR:AT3G50800.1); Has 1807 Blast hits to 1807 proteins in 277 species: Archae 0; Bacteria 0; Metazoa 736; Fungi 347; Plants 385; Viruses 0; Other Eukaryotes 339 (source: NCBI BLink).	AB_019618_T.1	green
10	75.0905	CLocus_32129	AB_019618_T.1	PADRE domain	unknown protein; FUNCTIONS IN: molecular_function unknown; INVOLVED IN: NNAterminal protein myristoylation; LOCATED IN: cellular_component unknown; BEST Arabidopsis thaliana protein match is: unknown protein (TAIR:AT3G50800.1); Has 1807 Blast hits to 1807 proteins in 277 species: Archae 0; Bacteria 0; Metazoa 736; Fungi 347; Plants 385; Viruses 0; Other Eukaryotes 339 (source: NCBI BLink).	AB_019618_T.1	green
10	75.0905	CLocus_32129	AB_019618_T.1	PADRE domain	unknown protein; FUNCTIONS IN: molecular_function unknown; INVOLVED IN: NNAterminal protein myristoylation; LOCATED IN: cellular_component unknown; BEST Arabidopsis thaliana protein match is: unknown protein (TAIR:AT3G50800.1); Has 1807 Blast hits to 1807 proteins in 277 species: Archae 0; Bacteria 0; Metazoa 736; Fungi 347; Plants 385; Viruses 0; Other Eukaryotes 339 (source: NCBI BLink).	AB_019618_T.1	green
10	75.0905	CLocus_32129	AB_019618_T.1	PADRE domain	unknown protein; FUNCTIONS IN: molecular_function unknown; INVOLVED IN: NNAterminal protein myristoylation; LOCATED IN: cellular_component unknown; BEST Arabidopsis thaliana protein match is: unknown protein (TAIR:AT3G50800.1); Has 1807 Blast hits to 1807 proteins in 277 species: Archae 0; Bacteria 0; Metazoa 736; Fungi 347; Plants 385; Viruses 0; Other Eukaryotes 339 (source: NCBI BLink).	AB_019618_T.1	green
11	34.368	CLocus_121721	AB_024255_T.1	NA	Protein kinase protein with adenine nucleotide alpha hydrolasesNAlike domain	AB_024255_T.1	green
11	34.368	CLocus_121721	AB_024255_T.1	NA	Protein kinase protein with adenine nucleotide alpha hydrolasesNAlike domain	AB_024255_T.1	green
11	34.368	CLocus_121721	AB_024255_T.1	NA	Protein kinase protein with adenine nucleotide alpha hydrolasesNAlike domain	AB_024255_T.1	green
11	34.368	CLocus_121721	AB_024255_T.1	NA	Protein kinase protein with adenine nucleotide alpha hydrolasesNAlike domain	AB_024255_T.1	green
11	34.368	CLocus_121721	AB_024255_T.1	NA	Protein kinase protein with adenine nucleotide alpha hydrolasesNAlike domain	AB_024255_T.1	green
11	34.368	CLocus_121721	AB_024255_T.1	NA	Protein kinase protein with adenine nucleotide alpha hydrolasesNAlike domain	AB_024255_T.1	green
11	34.649	CLocus_37058	AB_024255_T.1	NA	Protein kinase protein with adenine nucleotide alpha hydrolasesNAlike domain	AB_024255_T.1	green
11	34.649	CLocus_37058	AB_024255_T.1	NA	Protein kinase protein with adenine nucleotide alpha hydrolasesNAlike domain	AB_024255_T.1	green
11	34.649	CLocus_37058	AB_024255_T.1	NA	Protein kinase protein with adenine nucleotide alpha hydrolasesNAlike domain	AB_024255_T.1	green
11	34.649	CLocus_37058	AB_024255_T.1	NA	Protein kinase protein with adenine nucleotide alpha hydrolasesNAlike domain	AB_024255_T.1	green
11	34.649	CLocus_37058	AB_024255_T.1	NA	Protein kinase protein with adenine nucleotide alpha hydrolasesNAlike domain	AB_024255_T.1	green
11	34.649	CLocus_37058	AB_024255_T.1	NA	Protein kinase protein with adenine nucleotide alpha hydrolasesNAlike domain	AB_024255_T.1	green
11	34.649	CLocus_37058	AB_024255_T.1	Protein kinaseNAlike domain superfamily	Protein kinase protein with adenine nucleotide alpha hydrolasesNAlike domain	AB_024255_T.1	green
11	34.649	CLocus_37058	AB_024255_T.1	Protein kinaseNAlike domain superfamily	Protein kinase protein with adenine nucleotide alpha hydrolasesNAlike domain	AB_024255_T.1	green
11	34.649	CLocus_37058	AB_024255_T.1	Protein kinaseNAlike domain superfamily	Protein kinase protein with adenine nucleotide alpha hydrolasesNAlike domain	AB_024255_T.1	green
11	34.649	CLocus_37058	AB_024255_T.1	Protein kinaseNAlike domain superfamily	Protein kinase protein with adenine nucleotide alpha hydrolasesNAlike domain	AB_024255_T.1	green
11	34.649	CLocus_37058	AB_024255_T.1	Protein kinaseNAlike domain superfamily	Protein kinase protein with adenine nucleotide alpha hydrolasesNAlike domain	AB_024255_T.1	green
11	34.649	CLocus_37058	AB_024255_T.1	Protein kinaseNAlike domain superfamily	Protein kinase protein with adenine nucleotide alpha hydrolasesNAlike domain	AB_024255_T.1	green
11	34.649	CLocus_37058	AB_024255_T.1	UNAbox domainNAcontaining ubiquitin ligases	Protein kinase protein with adenine nucleotide alpha hydrolasesNAlike domain	AB_024255_T.1	green
11	34.649	CLocus_37058	AB_024255_T.1	UNAbox domainNAcontaining ubiquitin ligases	Protein kinase protein with adenine nucleotide alpha hydrolasesNAlike domain	AB_024255_T.1	green
11	34.649	CLocus_37058	AB_024255_T.1	UNAbox domainNAcontaining ubiquitin ligases	Protein kinase protein with adenine nucleotide alpha hydrolasesNAlike domain	AB_024255_T.1	green
11	34.649	CLocus_37058	AB_024255_T.1	UNAbox domainNAcontaining ubiquitin ligases	Protein kinase protein with adenine nucleotide alpha hydrolasesNAlike domain	AB_024255_T.1	green
11	34.649	CLocus_37058	AB_024255_T.1	UNAbox domainNAcontaining ubiquitin ligases	Protein kinase protein with adenine nucleotide alpha hydrolasesNAlike domain	AB_024255_T.1	green
11	34.649	CLocus_37058	AB_024255_T.1	UNAbox domainNAcontaining ubiquitin ligases	Protein kinase protein with adenine nucleotide alpha hydrolasesNAlike domain	AB_024255_T.1	green
11	36.3475	CLocus_80082	AB_019745_T.1	NA	Domain of unknown function (DUF23)	AB_019745_T.1	green
11	36.3475	CLocus_80082	AB_019745_T.1	NA	Domain of unknown function (DUF23)	AB_019745_T.1	green
11	39.4725	CLocus_56217	AB_024255_T.1	NA	Protein kinase protein with adenine nucleotide alpha hydrolasesNAlike domain	AB_024255_T.1	green
11	39.4725	CLocus_56217	AB_024255_T.1	NA	Protein kinase protein with adenine nucleotide alpha hydrolasesNAlike domain	AB_024255_T.1	green
11	39.4725	CLocus_56217	AB_024255_T.1	NA	Protein kinase protein with adenine nucleotide alpha hydrolasesNAlike domain	AB_024255_T.1	green
11	39.4725	CLocus_56217	AB_024255_T.1	NA	Protein kinase protein with adenine nucleotide alpha hydrolasesNAlike domain	AB_024255_T.1	green
11	39.4725	CLocus_56217	AB_024255_T.1	NA	Protein kinase protein with adenine nucleotide alpha hydrolasesNAlike domain	AB_024255_T.1	green
11	39.4725	CLocus_56217	AB_024255_T.1	NA	Protein kinase protein with adenine nucleotide alpha hydrolasesNAlike domain	AB_024255_T.1	green
11	40.3155	CLocus_55167	AB_019745_T.1	Glycosyltransferase family 92	Domain of unknown function (DUF23)	AB_019745_T.1	green
11	40.3155	CLocus_55167	AB_019745_T.1	Glycosyltransferase family 92	Domain of unknown function (DUF23)	AB_019745_T.1	green
11	51.603	CLocus_10453	AB_019147_T.1	Transcription termination factor, mitochondrial/chloroplastic	NA	AB_019147_T.1	green
11	51.603	CLocus_10453	AB_019147_T.1	MTERF superfamily, mitochondrial/chloroplastic	NA	AB_019147_T.1	green
11	66.2485	CLocus_3950	AB_029478_T.1	NA	NA	AB_029478_T.1	green
11	66.2485	CLocus_3950	AB_029478_T.1	NA	NA	AB_029478_T.1	green
11	66.2485	CLocus_3950	AB_029478_T.1	NA	NA	AB_029478_T.1	green
11	66.2485	CLocus_3950	AB_029478_T.1	NA	NA	AB_029478_T.1	green
11	66.2485	CLocus_3950	AB_029478_T.1	LRR ReceptorNAlike Kinase	NA	AB_029478_T.1	green
11	66.2485	CLocus_3950	AB_029478_T.1	LRR ReceptorNAlike Kinase	NA	AB_029478_T.1	green
11	66.2485	CLocus_3950	AB_029478_T.1	LRR ReceptorNAlike Kinase	NA	AB_029478_T.1	green
11	66.2485	CLocus_3950	AB_029478_T.1	LRR ReceptorNAlike Kinase	NA	AB_029478_T.1	green
11	66.2485	CLocus_3950	AB_029478_T.1	LeucineNArich repeat	NA	AB_029478_T.1	green
11	66.2485	CLocus_3950	AB_029478_T.1	LeucineNArich repeat	NA	AB_029478_T.1	green
11	66.2485	CLocus_3950	AB_029478_T.1	LeucineNArich repeat	NA	AB_029478_T.1	green
11	66.2485	CLocus_3950	AB_029478_T.1	LeucineNArich repeat	NA	AB_029478_T.1	green
11	66.2485	CLocus_3950	AB_029478_T.1	LeucineNArich repeat domain superfamily	NA	AB_029478_T.1	green
11	66.2485	CLocus_3950	AB_029478_T.1	LeucineNArich repeat domain superfamily	NA	AB_029478_T.1	green
11	66.2485	CLocus_3950	AB_029478_T.1	LeucineNArich repeat domain superfamily	NA	AB_029478_T.1	green
11	66.2485	CLocus_3950	AB_029478_T.1	LeucineNArich repeat domain superfamily	NA	AB_029478_T.1	green
11	66.2485	CLocus_3950	AB_029478_T.1	Alpha carbonic anhydrase domain	NA	AB_029478_T.1	green
11	66.2485	CLocus_3950	AB_029478_T.1	Alpha carbonic anhydrase domain	NA	AB_029478_T.1	green
11	66.2485	CLocus_3950	AB_029478_T.1	Alpha carbonic anhydrase domain	NA	AB_029478_T.1	green
11	66.2485	CLocus_3950	AB_029478_T.1	Alpha carbonic anhydrase domain	NA	AB_029478_T.1	green
11	97.0805	CLocus_76531	AB_001050_T.1	NA	NA	AB_001050_T.1	green
11	97.0805	CLocus_76531	AB_001050_T.1	NA	NA	AB_001050_T.1	green
12	39.5175	CLocus_86965	AB_019739_T.1	Protein kinaseNAlike domain superfamily	CRK29 cysteineNArich RLK (RECEPTORNAlike protein kinase) 29	AB_019739_T.1	green
12	39.5175	CLocus_86965	AB_019739_T.1	NA	CRK29 cysteineNArich RLK (RECEPTORNAlike protein kinase) 29	AB_019739_T.1	green
12	106.689	CLocus_62360	AB_026502_T.1	Aldehyde dehydrogenase, NNAterminal	ALDH2B4,ALDH2,ALDH2A aldehyde dehydrogenase 2B4	AB_026502_T.1	green
12	106.689	CLocus_62360	AB_026502_T.1	Aldehyde dehydrogenase, NNAterminal	ALDH2B4,ALDH2,ALDH2A aldehyde dehydrogenase 2B4	AB_026502_T.1	green
12	106.689	CLocus_62360	AB_026502_T.1	Aldehyde dehydrogenase, NNAterminal	ALDH2B4,ALDH2,ALDH2A aldehyde dehydrogenase 2B4	AB_026502_T.1	green
12	106.689	CLocus_62360	AB_026502_T.1	Aldehyde/histidinol dehydrogenase	ALDH2B4,ALDH2,ALDH2A aldehyde dehydrogenase 2B4	AB_026502_T.1	green
12	106.689	CLocus_62360	AB_026502_T.1	Aldehyde/histidinol dehydrogenase	ALDH2B4,ALDH2,ALDH2A aldehyde dehydrogenase 2B4	AB_026502_T.1	green
12	106.689	CLocus_62360	AB_026502_T.1	Aldehyde/histidinol dehydrogenase	ALDH2B4,ALDH2,ALDH2A aldehyde dehydrogenase 2B4	AB_026502_T.1	green
12	106.689	CLocus_62360	AB_026502_T.1	Aldehyde dehydrogenase, CNAterminal	ALDH2B4,ALDH2,ALDH2A aldehyde dehydrogenase 2B4	AB_026502_T.1	green
12	106.689	CLocus_62360	AB_026502_T.1	Aldehyde dehydrogenase, CNAterminal	ALDH2B4,ALDH2,ALDH2A aldehyde dehydrogenase 2B4	AB_026502_T.1	green
12	106.689	CLocus_62360	AB_026502_T.1	Aldehyde dehydrogenase, CNAterminal	ALDH2B4,ALDH2,ALDH2A aldehyde dehydrogenase 2B4	AB_026502_T.1	green
12	108.384	CLocus_14420	AB_019851_T.1	LeucineNArich repeat domain superfamily	LeucineNArich repeat protein kinase family protein	AB_019851_T.1	green
12	108.384	CLocus_14420	AB_019851_T.1	LeucineNArich repeat domain superfamily	LeucineNArich repeat protein kinase family protein	AB_019851_T.1	green
12	108.384	CLocus_14420	AB_019851_T.1	LeucineNArich repeat domain superfamily	LeucineNArich repeat protein kinase family protein	AB_019851_T.1	green
12	108.384	CLocus_14420	AB_019851_T.1	LeucineNArich repeat domain superfamily	LeucineNArich repeat protein kinase family protein	AB_019851_T.1	green
12	108.384	CLocus_14420	AB_019851_T.1	LeucineNArich repeatNAcontaining NNAterminal, plantNAtype	LeucineNArich repeat protein kinase family protein	AB_019851_T.1	green
12	108.384	CLocus_14420	AB_019851_T.1	LeucineNArich repeatNAcontaining NNAterminal, plantNAtype	LeucineNArich repeat protein kinase family protein	AB_019851_T.1	green
12	108.384	CLocus_14420	AB_019851_T.1	LeucineNArich repeatNAcontaining NNAterminal, plantNAtype	LeucineNArich repeat protein kinase family protein	AB_019851_T.1	green
12	108.384	CLocus_14420	AB_019851_T.1	LeucineNArich repeatNAcontaining NNAterminal, plantNAtype	LeucineNArich repeat protein kinase family protein	AB_019851_T.1	green
1	65.86	CLocus_21246	AB_002301_T.1	NA	RING/UNAbox superfamily protein	AB_002301_T.1	greenyellow
1	130.711	CLocus_52727	AB_009024_T.1	Protein ROH1NAlike	CONTAINS InterPro DOMAIN/s: Protein BYPASS related (InterPro:IPR008511); BEST Arabidopsis thaliana protein match is: unknown protein (TAIR:AT1G77855.1); Has 99 Blast hits to 99 proteins in 17 species: Archae 0; Bacteria 0; Metazoa 3; Fungi 0; Plants 96; Viruses 0; Other Eukaryotes 0 (source: NCBI BLink).	AB_009024_T.1	greenyellow
1	130.711	CLocus_52727	AB_009024_T.1	Protein ROH1NAlike	CONTAINS InterPro DOMAIN/s: Protein BYPASS related (InterPro:IPR008511); BEST Arabidopsis thaliana protein match is: unknown protein (TAIR:AT1G77855.1); Has 99 Blast hits to 99 proteins in 17 species: Archae 0; Bacteria 0; Metazoa 3; Fungi 0; Plants 96; Viruses 0; Other Eukaryotes 0 (source: NCBI BLink).	AB_009024_T.1	greenyellow
1	130.711	CLocus_52727	AB_009024_T.1	Protein ROH1NAlike	CONTAINS InterPro DOMAIN/s: Protein BYPASS related (InterPro:IPR008511); BEST Arabidopsis thaliana protein match is: unknown protein (TAIR:AT1G77855.1); Has 99 Blast hits to 99 proteins in 17 species: Archae 0; Bacteria 0; Metazoa 3; Fungi 0; Plants 96; Viruses 0; Other Eukaryotes 0 (source: NCBI BLink).	AB_009024_T.1	greenyellow
1	130.711	CLocus_52727	AB_009024_T.1	Protein ROH1NAlike	CONTAINS InterPro DOMAIN/s: Protein BYPASS related (InterPro:IPR008511); BEST Arabidopsis thaliana protein match is: unknown protein (TAIR:AT1G77855.1); Has 99 Blast hits to 99 proteins in 17 species: Archae 0; Bacteria 0; Metazoa 3; Fungi 0; Plants 96; Viruses 0; Other Eukaryotes 0 (source: NCBI BLink).	AB_009024_T.1	greenyellow
1	130.711	CLocus_52727	AB_009024_T.1	Protein ROH1NAlike	CONTAINS InterPro DOMAIN/s: Protein BYPASS related (InterPro:IPR008511); BEST Arabidopsis thaliana protein match is: unknown protein (TAIR:AT1G77855.1); Has 99 Blast hits to 99 proteins in 17 species: Archae 0; Bacteria 0; Metazoa 3; Fungi 0; Plants 96; Viruses 0; Other Eukaryotes 0 (source: NCBI BLink).	AB_009024_T.1	greenyellow
1	130.711	CLocus_52727	AB_009024_T.1	Protein ROH1NAlike	CONTAINS InterPro DOMAIN/s: Protein BYPASS related (InterPro:IPR008511); BEST Arabidopsis thaliana protein match is: unknown protein (TAIR:AT1G77855.1); Has 99 Blast hits to 99 proteins in 17 species: Archae 0; Bacteria 0; Metazoa 3; Fungi 0; Plants 96; Viruses 0; Other Eukaryotes 0 (source: NCBI BLink).	AB_009024_T.1	greenyellow
1	130.711	CLocus_52727	AB_009024_T.1	Protein ROH1NAlike	CONTAINS InterPro DOMAIN/s: Protein BYPASS related (InterPro:IPR008511); BEST Arabidopsis thaliana protein match is: unknown protein (TAIR:AT1G77855.1); Has 99 Blast hits to 99 proteins in 17 species: Archae 0; Bacteria 0; Metazoa 3; Fungi 0; Plants 96; Viruses 0; Other Eukaryotes 0 (source: NCBI BLink).	AB_009024_T.1	greenyellow
1	130.711	CLocus_52727	AB_009024_T.1	Protein ROH1NAlike	CONTAINS InterPro DOMAIN/s: Protein BYPASS related (InterPro:IPR008511); BEST Arabidopsis thaliana protein match is: unknown protein (TAIR:AT1G77855.1); Has 99 Blast hits to 99 proteins in 17 species: Archae 0; Bacteria 0; Metazoa 3; Fungi 0; Plants 96; Viruses 0; Other Eukaryotes 0 (source: NCBI BLink).	AB_009024_T.1	greenyellow
1	130.711	CLocus_52727	AB_009024_T.1	Protein ROH1NAlike	CONTAINS InterPro DOMAIN/s: Protein BYPASS related (InterPro:IPR008511); BEST Arabidopsis thaliana protein match is: unknown protein (TAIR:AT1G77855.1); Has 99 Blast hits to 99 proteins in 17 species: Archae 0; Bacteria 0; Metazoa 3; Fungi 0; Plants 96; Viruses 0; Other Eukaryotes 0 (source: NCBI BLink).	AB_009024_T.1	greenyellow
1	132.3965	CLocus_116131	AB_005081_T.1	NA	Protein of unknown function (DUF1191)	AB_005081_T.1	greenyellow
3	82.6235	CLocus_55805	AB_041481_T.1	NA	NA	AB_041481_T.1	greenyellow
4	105.5665	CLocus_730514	AB_035747_T.1	PADRE domain	unknown protein; FUNCTIONS IN: molecular_function unknown; INVOLVED IN: NNAterminal protein myristoylation; LOCATED IN: cellular_component unknown; BEST Arabidopsis thaliana protein match is: unknown protein (TAIR:AT5G17350.1); Has 137 Blast hits to 137 proteins in 11 species: Archae 0; Bacteria 0; Metazoa 0; Fungi 0; Plants 137; Viruses 0; Other Eukaryotes 0 (source: NCBI BLink).	AB_035747_T.1	greenyellow
4	105.5665	CLocus_730514	AB_035747_T.1	PADRE domain	unknown protein; FUNCTIONS IN: molecular_function unknown; INVOLVED IN: NNAterminal protein myristoylation; LOCATED IN: cellular_component unknown; BEST Arabidopsis thaliana protein match is: unknown protein (TAIR:AT5G17350.1); Has 137 Blast hits to 137 proteins in 11 species: Archae 0; Bacteria 0; Metazoa 0; Fungi 0; Plants 137; Viruses 0; Other Eukaryotes 0 (source: NCBI BLink).	AB_035747_T.1	greenyellow
5	15.955	CLocus_15367	AB_009863_T.1	NA	Protein of unknown function, DUF599	AB_009863_T.1	greenyellow
5	15.955	CLocus_15367	AB_009863_T.1	NA	Protein of unknown function, DUF599	AB_009863_T.1	greenyellow
5	15.955	CLocus_15367	AB_009863_T.1	Protein of unknown function DUF599	Protein of unknown function, DUF599	AB_009863_T.1	greenyellow
5	15.955	CLocus_15367	AB_009863_T.1	Protein of unknown function DUF599	Protein of unknown function, DUF599	AB_009863_T.1	greenyellow
5	102.082	CLocus_78472	AB_017562_T.1	PNAloop containing nucleoside triphosphate hydrolase	Disease resistance protein (TIRNANBSNALRR class) family	AB_017562_T.1	greenyellow
5	102.082	CLocus_78472	AB_017562_T.1	PNAloop containing nucleoside triphosphate hydrolase	Disease resistance protein (TIRNANBSNALRR class) family	AB_017562_T.1	greenyellow
5	102.082	CLocus_78472	AB_017562_T.1	NBNAARC	Disease resistance protein (TIRNANBSNALRR class) family	AB_017562_T.1	greenyellow
5	102.082	CLocus_78472	AB_017562_T.1	NBNAARC	Disease resistance protein (TIRNANBSNALRR class) family	AB_017562_T.1	greenyellow
6	100.678	CLocus_3543	AB_044951_T.1	Histone H2B	H2B,HTB9 Histone superfamily protein	AB_044951_T.1	greenyellow
6	100.678	CLocus_3543	AB_044951_T.1	Histone H2B	H2B,HTB9 Histone superfamily protein	AB_044951_T.1	greenyellow
6	100.678	CLocus_3543	AB_044951_T.1	Histone H2A/H2B/H3	H2B,HTB9 Histone superfamily protein	AB_044951_T.1	greenyellow
6	100.678	CLocus_3543	AB_044951_T.1	Histone H2A/H2B/H3	H2B,HTB9 Histone superfamily protein	AB_044951_T.1	greenyellow
6	100.678	CLocus_3543	AB_044951_T.1	HistoneNAfold	H2B,HTB9 Histone superfamily protein	AB_044951_T.1	greenyellow
6	100.678	CLocus_3543	AB_044951_T.1	HistoneNAfold	H2B,HTB9 Histone superfamily protein	AB_044951_T.1	greenyellow
7	4.22	CLocus_78360	AB_036552_T.1	NA	VDAC3,ATVDAC3 voltage dependent anion channel 3	AB_036552_T.1	greenyellow
8	122.7585	CLocus_989618	AB_038982_T.1	NA	NA	AB_038982_T.1	greenyellow
9	44.0685	CLocus_62566	AB_038619_T.1	NA	NA	AB_038619_T.1	greenyellow
9	108.966	CLocus_71133	AB_006906_T.1	NA	Putative endonuclease or glycosyl hydrolase	AB_006906_T.1	greenyellow
1	52.309	CLocus_39719	AB_000234_T.1	ThiolaseNAlike	KCS1 3NAketoacylNACoA synthase 1	AB_000234_T.1	grey
1	52.309	CLocus_39719	AB_000234_T.1	FAE1/Type III polyketide synthaseNAlike protein	KCS1 3NAketoacylNACoA synthase 1	AB_000234_T.1	grey
1	52.309	CLocus_39719	AB_000234_T.1	VeryNAlongNAchain 3NAketoacylNACoA synthase	KCS1 3NAketoacylNACoA synthase 1	AB_000234_T.1	grey
1	54.5625	CLocus_77053	AB_038092_T.1	NA	NA	AB_038092_T.1	grey
1	70.077	CLocus_14516	AB_023834_T.1	NA	NA	AB_023834_T.1	grey
1	70.077	CLocus_69976	AB_007853_T.1	PNAloop containing nucleoside triphosphate hydrolase	NA	AB_007853_T.1	grey
1	70.077	CLocus_69976	AB_007853_T.1	26S Proteasome Regulatory ATPase	NA	AB_007853_T.1	grey
1	70.077	CLocus_69976	AB_007853_T.1	ATPase, AAANAtype, core	NA	AB_007853_T.1	grey
1	72.3275	CLocus_33386	AB_026887_T.1	Chloramphenicol acetyltransferaseNAlike domain superfamily	CHAT acetyl CoA:(Z)NA3NAhexenNA1NAol acetyltransferase	AB_026887_T.1	grey
1	108.1525	CLocus_18869	AB_035948_T.1	NA	PQNAloop repeat family protein / transmembrane family protein	AB_035948_T.1	grey
1	116.608	CLocus_67644	AB_017230_T.1	NADPNAdependent oxidoreductase domain superfamily	NA	AB_017230_T.1	grey
1	136.329	CLocus_2052	AB_030990_T.1	PPMNAtype phosphataseNAlike domain	NA	AB_030990_T.1	grey
1	136.329	CLocus_2052	AB_030990_T.1	PPMNAtype phosphataseNAlike domain	NA	AB_030990_T.1	grey
1	136.329	CLocus_2052	AB_030990_T.1	PPMNAtype phosphataseNAlike domain	NA	AB_030990_T.1	grey
1	136.329	CLocus_2052	AB_030990_T.1	PPMNAtype phosphataseNAlike domain superfamily	NA	AB_030990_T.1	grey
1	136.329	CLocus_2052	AB_030990_T.1	PPMNAtype phosphataseNAlike domain superfamily	NA	AB_030990_T.1	grey
1	136.329	CLocus_2052	AB_030990_T.1	PPMNAtype phosphataseNAlike domain superfamily	NA	AB_030990_T.1	grey
4	3.5735	CLocus_71855	AB_007853_T.1	NA	NA	AB_007853_T.1	grey
2	8.2325	CLocus_948	AB_044618_T.1	NA	Protein kinase superfamily protein	AB_044618_T.1	grey
2	8.2325	CLocus_948	AB_044618_T.1	NA	Protein kinase superfamily protein	AB_044618_T.1	grey
2	8.2325	CLocus_948	AB_044618_T.1	NA	Protein kinase superfamily protein	AB_044618_T.1	grey
2	12.743	CLocus_23047	AB_011279_T.1	NA	XIE,ATXIE Myosin family protein with Dil domain	AB_011279_T.1	grey
2	40.1685	CLocus_10657	AB_015233_T.1	NA	NA	AB_015233_T.1	grey
2	40.1685	CLocus_10657	AB_015233_T.1	NA	NA	AB_015233_T.1	grey
2	40.1685	CLocus_10657	AB_015233_T.1	NA	NA	AB_015233_T.1	grey
2	40.1685	CLocus_10657	AB_015233_T.1	NA	NA	AB_015233_T.1	grey
2	70.3175	CLocus_46538	AB_043940_T.1	NA	NA	AB_043940_T.1	grey
2	70.3175	CLocus_46538	AB_043940_T.1	NA	NA	AB_043940_T.1	grey
2	70.3175	CLocus_46538	AB_043940_T.1	NA	NA	AB_043940_T.1	grey
2	73.1365	CLocus_61445	AB_010731_T.1	NA	NA	AB_010731_T.1	grey
2	79.9035	CLocus_20145	AB_021511_T.1	NA	NA	AB_021511_T.1	grey
2	92.5925	CLocus_79023	AB_029258_T.1	NA	NA	AB_029258_T.1	grey
2	92.5925	CLocus_15694	AB_001946_T.1	PhosphoribosyltransferaseNAlike	NA	AB_001946_T.1	grey
2	92.5925	CLocus_15694	AB_001946_T.1	Phosphoribosyltransferase domain	NA	AB_001946_T.1	grey
2	113.8455	CLocus_6280	AB_019331_T.1	NA	NA	AB_019331_T.1	grey
2	118.95	CLocus_1193172	AB_001356_T.1	Heat shock protein 70 family	NA	AB_001356_T.1	grey
2	118.95	CLocus_1193172	AB_001356_T.1	Heat shock protein 70kD, peptideNAbinding domain superfamily	NA	AB_001356_T.1	grey
2	120.6355	CLocus_727221	AB_008440_T.1	NA	SNAadenosylNALNAmethionineNAdependent methyltransferases superfamily protein	AB_008440_T.1	grey
2	120.6355	CLocus_727221	AB_008440_T.1	NA	SNAadenosylNALNAmethionineNAdependent methyltransferases superfamily protein	AB_008440_T.1	grey
2	120.6355	CLocus_727221	AB_008440_T.1	NA	SNAadenosylNALNAmethionineNAdependent methyltransferases superfamily protein	AB_008440_T.1	grey
3	1.8075	CLocus_13855	AB_043537_T.1	NA	NA	AB_043537_T.1	grey
3	1.8075	CLocus_13855	AB_043537_T.1	NA	NA	AB_043537_T.1	grey
3	1.8075	CLocus_13855	AB_043537_T.1	NA	NA	AB_043537_T.1	grey
3	1.8075	CLocus_13855	AB_043537_T.1	NA	NA	AB_043537_T.1	grey
3	1.8075	CLocus_13855	AB_043537_T.1	NA	NA	AB_043537_T.1	grey
3	6.381	CLocus_32893	AB_043537_T.1	NA	NA	AB_043537_T.1	grey
3	6.381	CLocus_32893	AB_043537_T.1	NA	NA	AB_043537_T.1	grey
3	6.381	CLocus_32893	AB_043537_T.1	NA	NA	AB_043537_T.1	grey
3	6.381	CLocus_32893	AB_043537_T.1	NA	NA	AB_043537_T.1	grey
3	6.381	CLocus_32893	AB_043537_T.1	NA	NA	AB_043537_T.1	grey
3	20.4945	CLocus_70972	AB_038634_T.1	Pentatricopeptide repeatNAcontaining protein At1g15510NAlike	Tetratricopeptide repeat (TPR)NAlike superfamily protein	AB_038634_T.1	grey
3	20.4945	CLocus_70972	AB_038634_T.1	Pentatricopeptide repeatNAcontaining protein At1g15510NAlike	Tetratricopeptide repeat (TPR)NAlike superfamily protein	AB_038634_T.1	grey
3	20.4945	CLocus_70972	AB_038634_T.1	Pentatricopeptide repeatNAcontaining protein At1g15510NAlike	Tetratricopeptide repeat (TPR)NAlike superfamily protein	AB_038634_T.1	grey
3	20.4945	CLocus_70972	AB_038634_T.1	E motif	Tetratricopeptide repeat (TPR)NAlike superfamily protein	AB_038634_T.1	grey
3	20.4945	CLocus_70972	AB_038634_T.1	E motif	Tetratricopeptide repeat (TPR)NAlike superfamily protein	AB_038634_T.1	grey
3	20.4945	CLocus_70972	AB_038634_T.1	E motif	Tetratricopeptide repeat (TPR)NAlike superfamily protein	AB_038634_T.1	grey
3	36.5595	CLocus_39707	AB_002462_T.1	NA	NA	AB_002462_T.1	grey
3	57.789	CLocus_62961	AB_004655_T.1	NA	Pentatricopeptide repeat (PPR) superfamily protein	AB_004655_T.1	grey
3	57.789	CLocus_62961	AB_004655_T.1	NA	Pentatricopeptide repeat (PPR) superfamily protein	AB_004655_T.1	grey
3	57.789	CLocus_62961	AB_004655_T.1	NA	Pentatricopeptide repeat (PPR) superfamily protein	AB_004655_T.1	grey
3	57.789	CLocus_62961	AB_004655_T.1	NA	Pentatricopeptide repeat (PPR) superfamily protein	AB_004655_T.1	grey
3	85.1515	CLocus_14692	AB_006227_T.1	NucleotideNAdiphosphoNAsugar transferases	NA	AB_006227_T.1	grey
3	85.1515	CLocus_14692	AB_006227_T.1	NucleotideNAdiphosphoNAsugar transferases	NA	AB_006227_T.1	grey
3	85.1515	CLocus_14692	AB_006227_T.1	Glycosyl transferase, family 8	NA	AB_006227_T.1	grey
3	85.1515	CLocus_14692	AB_006227_T.1	Glycosyl transferase, family 8	NA	AB_006227_T.1	grey
3	85.1515	CLocus_14692	AB_006227_T.1	Plant galacturonosyltransferase GAUT	NA	AB_006227_T.1	grey
3	85.1515	CLocus_14692	AB_006227_T.1	Plant galacturonosyltransferase GAUT	NA	AB_006227_T.1	grey
3	120.8075	CLocus_166208	AB_010596_T.1	NA	NAD(P)NAbinding RossmannNAfold superfamily protein	AB_010596_T.1	grey
3	120.8075	CLocus_166208	AB_010596_T.1	NA	NAD(P)NAbinding RossmannNAfold superfamily protein	AB_010596_T.1	grey
3	123.9005	CLocus_8502	AB_042908_T.1	Invertase/pectin methylesterase inhibitor domain superfamily	ATPMEPCRF,PMEPCRF pectin methylesterase PCR fragment F	AB_042908_T.1	grey
3	123.9005	CLocus_8502	AB_042908_T.1	Invertase/pectin methylesterase inhibitor domain superfamily	ATPMEPCRF,PMEPCRF pectin methylesterase PCR fragment F	AB_042908_T.1	grey
3	123.9005	CLocus_8502	AB_042908_T.1	Invertase/pectin methylesterase inhibitor domain superfamily	ATPMEPCRF,PMEPCRF pectin methylesterase PCR fragment F	AB_042908_T.1	grey
3	123.9005	CLocus_8502	AB_042908_T.1	Invertase/pectin methylesterase inhibitor domain superfamily	ATPMEPCRF,PMEPCRF pectin methylesterase PCR fragment F	AB_042908_T.1	grey
3	123.9005	CLocus_8502	AB_042908_T.1	Pectinesterase inhibitor domain	ATPMEPCRF,PMEPCRF pectin methylesterase PCR fragment F	AB_042908_T.1	grey
3	123.9005	CLocus_8502	AB_042908_T.1	Pectinesterase inhibitor domain	ATPMEPCRF,PMEPCRF pectin methylesterase PCR fragment F	AB_042908_T.1	grey
3	123.9005	CLocus_8502	AB_042908_T.1	Pectinesterase inhibitor domain	ATPMEPCRF,PMEPCRF pectin methylesterase PCR fragment F	AB_042908_T.1	grey
3	123.9005	CLocus_8502	AB_042908_T.1	Pectinesterase inhibitor domain	ATPMEPCRF,PMEPCRF pectin methylesterase PCR fragment F	AB_042908_T.1	grey
3	127.585	CLocus_6123	AB_042908_T.1	Invertase/pectin methylesterase inhibitor domain superfamily	ATPMEPCRF,PMEPCRF pectin methylesterase PCR fragment F	AB_042908_T.1	grey
3	127.585	CLocus_6123	AB_042908_T.1	Invertase/pectin methylesterase inhibitor domain superfamily	ATPMEPCRF,PMEPCRF pectin methylesterase PCR fragment F	AB_042908_T.1	grey
3	127.585	CLocus_6123	AB_042908_T.1	Invertase/pectin methylesterase inhibitor domain superfamily	ATPMEPCRF,PMEPCRF pectin methylesterase PCR fragment F	AB_042908_T.1	grey
3	127.585	CLocus_6123	AB_042908_T.1	Invertase/pectin methylesterase inhibitor domain superfamily	ATPMEPCRF,PMEPCRF pectin methylesterase PCR fragment F	AB_042908_T.1	grey
[truncated: 3,460 more rows]
